# Supplementary material for: Two anchoring proteins control daughter apical complex assembly in Toxoplasma gondii
Source: bioRxiv. 2026 Feb 14:2026.02.13.705759. Preprint. [Version 1] doi: 10.64898/2026.02.13.705759 (PMC12918799; doi:10.64898/2026.02.13.705759)
Supplement: Supplement 7 [file media-7.xlsx]

## Sheet: Feuil1
Gene ID	Description	CRISPR score	RMA expression	LOPIT prediction	Size (kDa)	RCC1 repeat	Conservation across Apicomplexa
							Tg	Nc	Hh	Sn	Et	Pf	Ta	Bb	Cp	Tt
TGGT1_310290	Regulator of Chromosome Condensation (RCC1) repeat-containing protein	-6.7	flat	Mitochondrion	80	2	X	X	X	X		X	X	X
TGGT1_213900	Regulator of Chromosome Condensation RCC1	-5.48	flat	Nucleus	123	5	X	X	X	X	X	X	X	X	X	X
TGGT1_280770	Regulator of Chromosome Condensation (RCC1) repeat-containing protein	-4.59	S/M	n/a	215	3	X	X	X		X
TGGT1_243250	Myosine H	-3.94	S/M	apical 2	170	3	X	X	X	X	X	X	X	X	X	X
TGGT1_313570	Regulator of Chromosome Condensation (RCC1) repeat-containing protein	-2.7	S/M	Plasma membrane - integral	74	3	X	X	X	X	X	X	X	X	X
TGGT1_313680	Regulator of Chromosome Condensation (RCC1) repeat-containing protein	-2.68	S/M	n/a	290	4	X	X	X
TGGT1_248640	ND6 protein	-2.54	S/M	Plasma membrane - peripherical	193	13	X	X	X	X	X	X	X	X	X
TGGT1_222430	HECT-domain (ubiquitin-transferase) domain-containing protein	-2.39	S/M	n/a	187	2	X	X	X	X	X				X	X
TGGT1_209130	Regulator of Chromosome Condensation (RCC1) repeat-containing protein	-1.89	S/M	n/a	111	6	X	X	X	X	X	X			X	X
TGGT1_291020	Myosine L	-1.83	S/M	n/a	278	3	X	X	X	X	X				X
TGGT1_236250	Regulator of Chromosome Condensation (RCC1) repeat-containing protein	-1.11	flat	Mitochondrion	114	3	X	X	X	X		X	X	X
TGGT1_239700	Regulator of Chromosome Condensation (RCC1) repeat-containing protein	-0.49	S/M	n/a	321	3	X	X	X	X
TGGT1_266040	Regulator of Chromosome Condensation, putative	-0.22	flat	n/a	35	3	X	X	X	X
TGGT1_249000	Regulator of Chromosome Condensation (RCC1) repeat-containing protein	0.44	G1/S	Mitochondrion	80	7	X	X	X
TGGT1_500098	AKiT9 - Apicomplexan Kinetochore protein	n/a	G1/S	Nucleus - chromatin	509	2	X	X	X		X
15 RCC1 repeats containing proteins / 10 expressed in S/M phase
	Already characterized
	Characterized in this study
