# Supplementary material for: Two anchoring proteins control daughter apical complex assembly in Toxoplasma gondii
Source: bioRxiv. 2026 Feb 14:2026.02.13.705759. Preprint. [Version 1] doi: 10.64898/2026.02.13.705759 (PMC12918799; doi:10.64898/2026.02.13.705759)
Supplement: Supplement 8 [file media-8.xlsx]

## Sheet: donnees
	Protein.IDs.x	Description	Protein.IDs.reduit	Protein.IDs.firstProtein	Description.firstProtein	nbPeps	eff.UniqPept.Avec Biotine.x	eff.UniqPept.Sans Biotine.x	brut.eff.inten.Avec Biotine	brut.eff.inten.Sans Biotine	brut.moy.Avec Biotine	brut.moy.Sans Biotine	brut.rap.Avec Biotine.sur.Sans Biotine	brut.cv.Avec Biotine	brut.cv.Sans Biotine	brut.welch.Avec Biotine.vs.Sans Biotine	brut.student.Avec Biotine.vs.Sans Biotine	brut.wilcoxon.Avec Biotine.vs.Sans Biotine	brut.kruskal.Avec Biotine.vs.Sans Biotine	brut.egalvar.Avec Biotine.vs.Sans Biotine	brut.benj.welch.Avec Biotine.vs.Sans Biotine	brut.benj.student.Avec Biotine.vs.Sans Biotine	brut.benj.wilcoxon.Avec Biotine.vs.Sans Biotine	brut.benj.kruskal.Avec Biotine.vs.Sans Biotine	ap.Avec Biotine.Sans Biotine	norm.eff.inten.Avec Biotine	norm.eff.inten.Sans Biotine	norm.moy.Avec Biotine	norm.moy.Sans Biotine	norm.rap.Avec Biotine.sur.Sans Biotine	norm.cv.Avec Biotine	norm.cv.Sans Biotine	norm.welch.Avec Biotine.vs.Sans Biotine	norm.student.Avec Biotine.vs.Sans Biotine	norm.wilcoxon.Avec Biotine.vs.Sans Biotine	norm.kruskal.Avec Biotine.vs.Sans Biotine	norm.egalvar.Avec Biotine.vs.Sans Biotine	norm.benj.welch.Avec Biotine.vs.Sans Biotine	norm.benj.student.Avec Biotine.vs.Sans Biotine	norm.benj.wilcoxon.Avec Biotine.vs.Sans Biotine	norm.benj.kruskal.Avec Biotine.vs.Sans Biotine	norm.intens.avec.Bio.1	norm.intens.avec.Bio.2	norm.intens.avec.Bio.3	norm.intens.sans.Bio.1	norm.intens.sans.Bio.2	norm.intens.sans.Bio.3	Protein.IDs.y	Majority.protein.IDs
	CON__ENSEMBL:ENSBTAP00000001528	NA	CON__ENSEMBL:ENSBTAP00000001528	CON__ENSEMBL:ENSBTAP00000001528	NA	2	1	1	1	1	13982000	12597000	1.10995	NA	NA	NA	NA	1	0.317311	NA	NA	NA	1	0.867348	0	0	0	NA	NA	NA	NA	NA	NA	NA	NA	NA	NA	NA	NA	NA	NA	NA	NA	NA	NA	NA	NA	CON__ENSEMBL:ENSBTAP00000001528	CON__ENSEMBL:ENSBTAP00000001528
	CON__ENSEMBL:ENSBTAP00000007350	NA	CON__ENSEMBL:ENSBTAP00000007350	CON__ENSEMBL:ENSBTAP00000007350	NA	6	1	2	3	2	17776500	41625500	0.427058	69.155	21.7013	0.183732	0.231652	0.2	0.0832645	1	0.997602	0.997558	1	0.867348	0	2	2	11247550	12714500	0.884624	30.7856	4.58817	0.627373	0.580005	1	1	1	0.995291	0.995908	1	1	8799100	NA	13696000	13127000	NA	12302000	CON__ENSEMBL:ENSBTAP00000007350	CON__ENSEMBL:ENSBTAP00000007350
	CON__ENSEMBL:ENSBTAP00000016046	NA	CON__ENSEMBL:ENSBTAP00000016046	CON__ENSEMBL:ENSBTAP00000016046	NA	23	3	3	3	3	1.59362e+09	1.96126e+09	0.812552	73.4042	105.173	0.962104	0.961596	1	0.827259	1	0.997602	0.997558	1	0.920911	0	3	3	274080000	2.95677e+08	0.926959	60.012	55.3974	0.844815	0.844768	0.7	0.512691	1	0.995291	0.995908	1	0.813078	187610000	170870000	463760000	218370000	184840000	483820000	CON__ENSEMBL:ENSBTAP00000016046	CON__ENSEMBL:ENSBTAP00000016046
	CON__ENSEMBL:ENSBTAP00000018574	NA	CON__ENSEMBL:ENSBTAP00000018574	CON__ENSEMBL:ENSBTAP00000018574	NA	2	2	3	2	3	13065500	3.09146e+07	0.422632	17.7243	72.4856	0.391373	0.464899	0.8	0.563703	1	0.997602	0.997558	1	0.869502	0	1	2	7577900	14898500	0.508635	NA	16.0373	NA	0.182401	0.666667	0.220671	NA	NA	0.995908	1	0.798824	7577900	NA	NA	13209000	NA	16588000	CON__ENSEMBL:ENSBTAP00000018574	CON__ENSEMBL:ENSBTAP00000018574
	CON__ENSEMBL:ENSBTAP00000024146	NA	CON__ENSEMBL:ENSBTAP00000024146	CON__ENSEMBL:ENSBTAP00000024146	NA	61	3	3	3	3	2989700000	3.62163e+09	0.825512	28.4389	58.8823	0.945934	0.94395	0.7	0.512691	1	0.997602	0.997558	1	0.867348	0	3	3	1.78307e+08	2.00737e+08	0.888262	37.2392	33.8576	0.68147	0.680669	1	0.827259	1	0.995291	0.995908	1	0.905208	242810000	110160000	181950000	276150000	144220000	181840000	CON__ENSEMBL:ENSBTAP00000024146	CON__ENSEMBL:ENSBTAP00000024146
	CON__ENSEMBL:ENSBTAP00000025008	NA	CON__ENSEMBL:ENSBTAP00000025008	CON__ENSEMBL:ENSBTAP00000025008	NA	5	3	3	3	3	6.18317e+08	6.04943e+08	1.02211	46.0379	81.7848	0.737412	0.731213	1	0.827259	1	0.997602	0.997558	1	0.920911	0	3	3	1.32121e+08	1.33736e+08	0.987919	43.1847	42.9515	0.977597	0.977597	1	0.827259	1	0.995291	0.995908	1	0.905208	158720000	66622000	171020000	170440000	67539000	163230000	CON__ENSEMBL:ENSBTAP00000025008	CON__ENSEMBL:ENSBTAP00000025008
	CON__ENSEMBL:ENSBTAP00000032840	NA	CON__ENSEMBL:ENSBTAP00000032840	CON__ENSEMBL:ENSBTAP00000032840	NA	45	3	3	3	3	8.63977e+09	1.11184e+10	0.777072	18.7773	58.3162	0.872721	0.866338	0.7	0.512691	1	0.997602	0.997558	1	0.867348	0	3	3	6.39783e+08	7.21173e+08	0.887142	28.1968	24.2691	0.604901	0.60396	0.7	0.512691	1	0.995291	0.995908	1	0.813078	679880000	442710000	796760000	886790000	538060000	738670000	CON__ENSEMBL:ENSBTAP00000032840	CON__ENSEMBL:ENSBTAP00000032840
	CON__ENSEMBL:ENSBTAP00000037665	NA	CON__ENSEMBL:ENSBTAP00000037665	CON__ENSEMBL:ENSBTAP00000037665	NA	12	3	3	3	3	251710000	354217000	0.71061	26.7028	69.9496	0.919213	0.915534	0.7	0.512691	1	0.997602	0.997558	1	0.867348	0	3	3	4.38473e+07	5.74927e+07	0.76266	24.2313	45.2097	0.500993	0.489594	0.7	0.512691	1	0.995291	0.995908	1	0.813078	54891000	33698000	42953000	86129000	35392000	50957000	CON__ENSEMBL:ENSBTAP00000037665	CON__ENSEMBL:ENSBTAP00000037665
	CON__P00735	NA	CON__P00735	CON__P00735	NA	10	3	3	3	3	1.20798e+08	144587000	0.835467	32.0378	94.4631	0.672509	0.651899	1	0.827259	0	0.997602	0.997558	1	0.920911	0	3	2	5.31193e+07	75600500	0.702632	39.6643	32.6324	0.35092	0.374286	0.4	0.248213	1	0.995291	0.995908	1	0.798824	55492000	30964000	72902000	58156000	NA	93045000	CON__P00735	CON__P00735
	CON__P00761	NA	CON__P00761	CON__P00761	NA	10	3	3	3	3	26434000000	27289000000	0.968669	24.9005	50.4683	0.93399	0.932781	1	0.827259	1	0.997602	0.997558	1	0.920911	0	3	3	1.03072e+10	14430000000	0.714287	23.117	20.4946	0.141762	0.139221	0.2	0.12663	1	0.995291	0.995908	1	0.798824	12203000000	11086000000	7632500000	17531000000	14118000000	11641000000	CON__P00761	CON__P00761
	CON__P01966	NA	CON__P01966	CON__P01966	NA	7	3	3	3	3	3405000000	5.38317e+09	0.632527	24.8006	54.1024	0.505155	0.483168	0.7	0.512691	1	0.997602	0.997558	1	0.867348	0	3	3	7.27643e+08	9.56643e+08	0.760621	27.8474	15.7468	0.209966	0.189488	0.4	0.275234	1	0.995291	0.995908	1	0.798824	938830000	534820000	709280000	1127100000	841400000	901430000	CON__P01966	CON__P01966
	CON__P02533;CON__Q6IFX2;CON__Q9Z2K1;CON__Q3ZAW8;CON__Q61782;CON__P35900;CON__Q9D312;CON__P19012;CON__A2A4G1;CON__Q8N1A0;CON__Q7Z3Y9	;	CON__P02533	CON__P02533	NA	18	3	3	3	3	9.46953e+07	1.64583e+08	0.575364	56.0431	72.8958	0.751892	0.743703	0.7	0.512691	1	0.997602	0.997558	1	0.867348	0	3	3	2.07833e+07	4.22802e+07	0.491562	14.358	93.5456	0.675189	0.653861	0.7	0.512691	0	0.995291	0.995908	1	0.813078	19509000	24193000	18648000	8404500	85744000	32692000	CON__P02533;CON__Q6IFX2;CON__Q9Z2K1;CON__Q3ZAW8;CON__Q61782;CON__P35900;CON__Q9D312;CON__P19012;CON__A2A4G1;CON__Q8N1A0;CON__Q7Z3Y9	CON__P02533;CON__Q6IFX2
	CON__P02538	NA	CON__P02538	CON__P02538	NA	12	0	1	3	3	77220000	111326000	0.693639	48.2791	59.6875	0.679324	0.674382	0.7	0.512691	1	0.997602	0.997558	1	0.867348	0	3	3	1.97173e+07	3.46057e+07	0.569772	26.5833	95.5317	0.665196	0.648477	1	0.827259	1	0.995291	0.995908	1	0.905208	19737000	24949000	14466000	11436000	72464000	19917000	CON__P02538	CON__P02538
	CON__P02662	NA	CON__P02662	CON__P02662	NA	5	3	3	3	3	1.72423e+08	2.89033e+08	0.596552	44.4859	89.1009	0.61743	0.608467	0.7	0.512691	1	0.997602	0.997558	1	0.867348	0	3	3	66331000	9.90897e+07	0.669404	27.9045	31.9757	0.199563	0.196432	0.2	0.12663	1	0.995291	0.995908	1	0.798824	50319000	62077000	86597000	66229000	101590000	129450000	CON__P02662	CON__P02662
	CON__P02663	NA	CON__P02663	CON__P02663	NA	4	1	1	1	1	58800000	31234000	1.88256	NA	NA	NA	NA	1	0.317311	NA	NA	NA	1	0.867348	0	1	1	15335000	36881000	0.415797	NA	NA	NA	NA	1	0.317311	NA	NA	NA	1	0.798824	NA	15335000	NA	NA	36881000	NA	CON__P02663	CON__P02663
	CON__P02668	NA	CON__P02668	CON__P02668	NA	3	2	3	2	3	19403600	1.34634e+07	1.44121	81.4217	71.5808	0.721355	0.676075	0.4	0.248213	1	0.997602	0.997558	1	0.867348	0	0	0	NA	NA	NA	NA	NA	NA	NA	NA	NA	NA	NA	NA	NA	NA	NA	NA	NA	NA	NA	NA	CON__P02668	CON__P02668
	CON__P02672	NA	CON__P02672	CON__P02672	NA	24	3	3	3	3	1.06823e+09	1.32061e+09	0.808892	9.90229	51.3378	0.825461	0.815353	0.7	0.512691	0	0.997602	0.997558	1	0.867348	0	3	3	1.71087e+08	194640000	0.87899	23.5948	25.0531	0.565242	0.565212	1	0.827259	1	0.995291	0.995908	1	0.905208	189090000	124850000	199320000	246950000	150440000	186530000	CON__P02672	CON__P02672
	CON__P02676	NA	CON__P02676	CON__P02676	NA	10	3	3	3	3	7.60313e+07	7.81313e+07	0.973122	42.7191	39.9364	0.958692	0.958654	1	0.827259	1	0.997602	0.997558	1	0.920911	0	3	3	1.75957e+07	2.15393e+07	0.816909	33.192	14.025	0.335616	0.312345	0.7	0.512691	1	0.995291	0.995908	1	0.813078	14463000	13990000	24334000	22960000	18070000	23588000	CON__P02676	CON__P02676
	CON__P02754	NA	CON__P02754	CON__P02754	NA	5	3	3	3	3	4.66103e+07	74606000	0.624753	58.9721	39.5629	0.307147	0.301934	0.4	0.275234	1	0.997602	0.997558	1	0.867348	0	2	3	34585000	3.51857e+07	0.982929	12.8479	19.3245	0.951031	0.955264	1	1	1	0.995291	0.995908	1	1	37727000	NA	31443000	29892000	32811000	42854000	CON__P02754	CON__P02754
	CON__P02768-1	NA	CON__P02768-1	CON__P02768-1	NA	4	2	2	2	2	21230950	13028000	1.62964	96.8926	24.511	0.861155	0.847695	1	1	1	0.997602	0.997558	1	1	0	1	2	9470900	12517500	0.756613	NA	5.03321	NA	0.138843	0.666667	0.220671	NA	NA	0.995908	1	0.798824	NA	9470900	NA	12963000	12072000	NA	CON__P02768-1	CON__P02768-1
	CON__P02769	NA	CON__P02769	CON__P02769	NA	45	3	3	3	3	5.07803e+09	6594100000	0.770087	11.6877	51.8821	0.758818	0.744695	0.7	0.512691	1	0.997602	0.997558	1	0.867348	0	3	3	5.24373e+08	6.33133e+08	0.828219	32.9941	18.0853	0.389866	0.373719	0.4	0.275234	1	0.995291	0.995908	1	0.798824	711680000	370550000	490890000	764530000	580180000	554690000	CON__P02769	CON__P02769
	CON__P04258	NA	CON__P04258	CON__P04258	NA	7	3	3	3	3	60542000	8.31053e+07	0.728497	24.1681	103.71	0.950075	0.947547	0.7	0.512691	1	0.997602	0.997558	1	0.867348	0	3	3	3.42163e+07	32120000	1.06527	32.1508	30.8776	0.841581	0.841574	0.7	0.512691	1	0.995291	0.995908	1	0.813078	37010000	22088000	43551000	39491000	20844000	36025000	CON__P04258	CON__P04258
	CON__P04264;CON__H-INV:HIT000016045	NA	CON__P04264	CON__P04264	NA	39	3	3	3	3	5.93147e+09	5.70697e+09	1.03934	33.9117	52.9205	0.809015	0.807029	0.7	0.512691	1	0.997602	0.997558	1	0.867348	0	3	3	839660000	927790000	0.905011	8.99498	36.2504	0.853658	0.846096	0.7	0.512691	1	0.995291	0.995908	1	0.813078	766040000	916960000	835980000	551770000	1199900000	1031700000	CON__P04264;CON__H-INV:HIT000016045	CON__P04264
	CON__P06868	NA	CON__P06868	CON__P06868	NA	6	3	3	3	3	5.41923e+07	4.81153e+07	1.1263	41.6009	22.632	0.78482	0.781252	1	0.827259	1	0.997602	0.997558	1	0.920911	0	3	3	2.42643e+07	2.44457e+07	0.992582	40.2953	17.2226	0.85245	0.848142	1	0.827259	1	0.995291	0.995908	1	0.905208	23611000	14830000	34352000	19600000	26529000	27208000	CON__P06868	CON__P06868
	CON__P08779	NA	CON__P08779	CON__P08779	NA	8	1	2	1	1	10467000	52499000	0.199375	NA	NA	NA	NA	1	0.317311	NA	NA	NA	1	0.867348	0	0	0	NA	NA	NA	NA	NA	NA	NA	NA	NA	NA	NA	NA	NA	NA	NA	NA	NA	NA	NA	NA	CON__P08779	CON__P08779
	CON__P12763	NA	CON__P12763	CON__P12763	NA	11	3	3	3	3	1.73943e+09	2.41387e+09	0.7206	51.6639	79.9586	0.759904	0.755922	1	0.827259	1	0.997602	0.997558	1	0.920911	0	3	3	336490000	4.32007e+08	0.7789	65.8446	61.6189	0.623788	0.623757	0.7	0.512691	1	0.995291	0.995908	1	0.813078	590660000	184160000	234650000	733320000	333970000	228730000	CON__P12763	CON__P12763
	CON__P13645;CON__P02535-1;CON__Q7Z3Y7;CON__Q148H6;CON__Q2M2I5	NA	CON__P13645	CON__P13645	NA	30	3	3	3	3	4171500000	4219900000	0.988531	44.4524	36.6844	0.914477	0.914099	1	0.827259	1	0.997602	0.997558	1	0.920911	0	3	3	5.67223e+08	6.50473e+08	0.872016	22.225	58.5156	0.898579	0.895653	1	0.827259	1	0.995291	0.995908	1	0.905208	659760000	618270000	423640000	374010000	1084600000	492810000	CON__P13645;CON__P02535-1;CON__Q7Z3Y7;CON__Q148H6;CON__Q2M2I5	CON__P13645
	CON__P13647	NA	CON__P13647	CON__P13647	NA	8	2	1	3	3	53299000	5.19753e+07	1.02547	77.0313	78.3382	0.985584	0.985583	1	0.827259	1	0.997602	0.997558	1	0.920911	0	2	2	23574000	31847500	0.740215	14.3197	63.3782	0.757203	0.732082	1	1	1	0.995291	0.995908	1	1	21187000	25961000	NA	NA	46120000	17575000	CON__P13647	CON__P13647
	CON__P15497	NA	CON__P15497	CON__P15497	NA	31	3	3	3	3	1.18683e+09	1.21016e+09	0.980727	42.8947	43.7741	0.989334	0.989321	1	0.827259	1	0.997602	0.997558	1	0.920911	0	3	3	1.5538e+08	1.75477e+08	0.885472	57.2327	14.1361	0.564395	0.538868	0.7	0.512691	1	0.995291	0.995908	1	0.813078	256180000	88019000	121940000	203540000	166410000	156480000	CON__P15497	CON__P15497
	CON__P28800	NA	CON__P28800	CON__P28800	NA	9	3	3	3	3	69317000	9.23653e+07	0.750466	8.26714	74.6983	0.917189	0.912202	0.7	0.512691	0	0.997602	0.997558	1	0.867348	0	3	3	2.07623e+07	23280000	0.891853	38.033	22.0723	0.620134	0.612448	1	0.827259	1	0.995291	0.995908	1	0.905208	21961000	12335000	27991000	24376000	27782000	17682000	CON__P28800	CON__P28800
	CON__P34955	NA	CON__P34955	CON__P34955	NA	18	3	3	3	3	1.40744e+09	1.43009e+09	0.984166	53.4642	66.0505	0.840244	0.836965	1	0.827259	1	0.997602	0.997558	1	0.920911	0	3	3	2.53853e+08	244340000	1.03893	58.9262	38.5696	0.970712	0.970568	1	0.827259	1	0.995291	0.995908	1	0.905208	423340000	140270000	197950000	333350000	145620000	254050000	CON__P34955	CON__P34955
	CON__P35527	NA	CON__P35527	CON__P35527	NA	29	3	3	3	3	977710000	1.27018e+09	0.769743	42.7709	72.9269	0.900331	0.898009	1	0.827259	1	0.997602	0.997558	1	0.920911	0	3	3	120470000	1.74407e+08	0.690739	15.6164	56.2969	0.643871	0.623021	0.7	0.512691	1	0.995291	0.995908	1	0.813078	138180000	122510000	100720000	65612000	256430000	201180000	CON__P35527	CON__P35527
	CON__P35908;CON__Q01546;CON__Q5XKE5;CON__O95678;CON__P07744;CON__Q6NXH9	NA	CON__P35908	CON__P35908	NA	47	1	1	3	3	3.65913e+09	3.80093e+09	0.962693	36.3527	36.1442	0.916709	0.916664	1	0.827259	1	0.997602	0.997558	1	0.920911	0	3	3	592690000	677080000	0.875362	9.66148	33.0676	0.666599	0.649642	1	0.827259	1	0.995291	0.995908	1	0.905208	556090000	658680000	563300000	465090000	911230000	654920000	CON__P35908;CON__Q01546;CON__Q5XKE5;CON__O95678;CON__P07744;CON__Q6NXH9	CON__P35908
	CON__P81644	NA	CON__P81644	CON__P81644	NA	3	1	3	1	3	17664000	1.41509e+07	1.24826	NA	101.314	NA	0.679327	1	0.654721	NA	NA	0.997558	1	0.920911	0	0	0	NA	NA	NA	NA	NA	NA	NA	NA	NA	NA	NA	NA	NA	NA	NA	NA	NA	NA	NA	NA	CON__P81644	CON__P81644
	CON__Q03247	NA	CON__Q03247	CON__Q03247	NA	8	3	3	3	3	179650000	2.29653e+08	0.782266	44.5691	59.9825	0.71673	0.713409	1	0.827259	1	0.997602	0.997558	1	0.920911	0	3	3	5.69183e+07	6.61117e+07	0.860942	40.6437	13.6519	0.500093	0.474542	0.7	0.512691	1	0.995291	0.995908	1	0.813078	54398000	35148000	81209000	74988000	56944000	66403000	CON__Q03247	CON__Q03247
	CON__Q0V8M9	NA	CON__Q0V8M9	CON__Q0V8M9	NA	5	2	2	2	2	22453750	18741500	1.19808	104.655	8.68155	0.859057	0.843085	1	1	1	0.997602	0.997558	1	1	0	1	2	10332000	9503100	1.08722	NA	4.86777	NA	0.392272	0.666667	0.220671	NA	NA	0.995908	1	0.798824	10332000	NA	NA	9176000	NA	9830200	CON__Q0V8M9	CON__Q0V8M9
	CON__Q1RMK2	NA	CON__Q1RMK2	CON__Q1RMK2	NA	2	3	2	3	2	10984400	11590150	0.947736	134.544	79.115	0.622645	0.659694	0.8	0.563703	1	0.997602	0.997558	1	0.869502	0	3	2	3.97167e+06	5979900	0.664169	99.7896	63.8251	0.461813	0.503195	0.4	0.248213	1	0.995291	0.995908	1	0.798824	2395400	1039000	8480600	3281100	NA	8678700	CON__Q1RMK2	CON__Q1RMK2
	CON__Q28107	NA	CON__Q28107	CON__Q28107	NA	9	3	3	3	3	6.36263e+07	145168000	0.438294	21.3785	83.4392	0.497036	0.463452	0.7	0.512691	1	0.997602	0.997558	1	0.867348	0	3	3	2.38863e+07	34395000	0.694471	42.6593	41.8538	0.341242	0.341039	0.4	0.275234	1	0.995291	0.995908	1	0.798824	18961000	17095000	35603000	31763000	21497000	49925000	CON__Q28107	CON__Q28107
	CON__Q28194	NA	CON__Q28194	CON__Q28194	NA	29	3	3	3	3	1936200000	2.11966e+09	0.91345	42.4398	87.3635	0.848946	0.845117	1	0.827259	1	0.997602	0.997558	1	0.920911	0	3	3	2.33067e+08	250980000	0.928626	44.3566	40.944	0.817851	0.817829	1	0.827259	1	0.995291	0.995908	1	0.905208	173580000	173180000	352440000	215500000	170660000	366780000	CON__Q28194	CON__Q28194
	CON__Q2KJ83	NA	CON__Q2KJ83	CON__Q2KJ83	NA	2	3	2	3	2	1.80253e+07	60937000	0.295802	80.2507	72.2714	0.207479	0.168936	0.4	0.248213	1	0.997602	0.997558	1	0.867348	0	2	2	18591900	29823500	0.623398	73.047	30.2702	0.472859	0.427237	0.666667	0.438578	1	0.995291	0.995908	1	0.813078	NA	8988800	28195000	23440000	NA	36207000	CON__Q2KJ83	CON__Q2KJ83
	CON__Q2KJC7	NA	CON__Q2KJC7	CON__Q2KJC7	NA	9	3	3	3	3	5.14193e+07	6.89894e+07	0.745323	62.8326	75.3097	0.999158	0.999137	0.7	0.512691	1	0.999158	0.999137	1	0.867348	0	3	3	15513000	16567600	0.936346	27.2516	42.7621	0.94837	0.947666	1	0.827259	1	0.995291	0.995908	1	0.905208	15645000	11221000	19673000	23391000	9247800	17064000	CON__Q2KJC7	CON__Q2KJC7
	CON__Q2TBQ1	NA	CON__Q2TBQ1	CON__Q2TBQ1	NA	2	0	2	0	2	NA	7436450	NA	NA	5.75179	NA	NA	NA	NA	NA	NA	NA	NA	NA	0	0	0	NA	NA	NA	NA	NA	NA	NA	NA	NA	NA	NA	NA	NA	NA	NA	NA	NA	NA	NA	NA	CON__Q2TBQ1	CON__Q2TBQ1
	CON__Q2UVX4	NA	CON__Q2UVX4	CON__Q2UVX4	NA	28	3	3	3	3	1.43557e+08	257822000	0.556805	31.8281	68.6488	0.672066	0.655616	0.7	0.512691	1	0.997602	0.997558	1	0.867348	0	3	3	2.60943e+07	3.55273e+07	0.734486	33.8823	39.7022	0.44871	0.447612	0.4	0.275234	1	0.995291	0.995908	1	0.798824	31618000	15897000	30768000	39384000	19895000	47303000	CON__Q2UVX4	CON__Q2UVX4
	CON__Q32PJ2	NA	CON__Q32PJ2	CON__Q32PJ2	NA	2	2	2	2	2	12143900	28259500	0.429728	44.3122	52.3734	0.249669	0.245729	0.333333	0.121335	1	0.997602	0.997558	1	0.867348	0	0	0	NA	NA	NA	NA	NA	NA	NA	NA	NA	NA	NA	NA	NA	NA	NA	NA	NA	NA	NA	NA	CON__Q32PJ2	CON__Q32PJ2
	CON__Q3KNV1;CON__P08729	;	CON__Q3KNV1	CON__Q3KNV1	NA	10	3	3	3	3	161717000	85641000	1.88831	70.375	92.547	0.52615	0.524349	0.4	0.275234	1	0.997602	0.997558	1	0.867348	0	3	3	5.57923e+07	43841000	1.27261	59.1006	67.0339	0.744915	0.744485	1	0.827259	1	0.995291	0.995908	1	0.905208	79516000	18140000	69721000	76281000	18995000	36247000	CON__Q3KNV1;CON__P08729	CON__Q3KNV1;CON__P08729
	CON__Q3KUS7	NA	CON__Q3KUS7	CON__Q3KUS7	NA	6	3	3	3	3	47289000	7.90343e+07	0.598335	34.3816	77.4945	0.905737	0.90142	0.7	0.512691	1	0.997602	0.997558	1	0.867348	0	3	3	22907000	28744000	0.796932	22.6542	44.5866	0.678486	0.668069	0.7	0.512691	1	0.995291	0.995908	1	0.813078	27859000	17509000	23353000	37946000	14106000	34180000	CON__Q3KUS7	CON__Q3KUS7
	CON__Q3SX09;CON__P02070	NA	CON__Q3SX09	CON__Q3SX09	NA	18	3	3	3	3	2.91843e+09	3.33835e+09	0.874215	30.6143	85.0918	0.830153	0.82256	1	0.827259	1	0.997602	0.997558	1	0.920911	0	3	3	4.07533e+08	423010000	0.963413	40.9948	53.6862	0.989946	0.989899	1	0.827259	1	0.995291	0.995908	1	0.905208	379350000	256350000	586900000	376740000	222610000	669680000	CON__Q3SX09;CON__P02070	CON__Q3SX09
	CON__Q3SX14	NA	CON__Q3SX14	CON__Q3SX14	NA	4	3	3	3	3	2.81667e+07	39139000	0.719657	35.3551	68.1584	0.906845	0.903274	0.7	0.512691	1	0.997602	0.997558	1	0.867348	0	2	3	20972000	14768900	1.42001	16.4672	29.5967	0.187054	0.238178	0.2	0.0832645	1	0.995291	0.995908	1	0.798824	23414000	18530000	NA	18421000	9925700	15960000	CON__Q3SX14	CON__Q3SX14
	CON__Q3SX28	NA	CON__Q3SX28	CON__Q3SX28	NA	13	3	3	3	3	385130000	444281000	0.866861	51.6305	78.3583	0.791017	0.783072	0.7	0.512691	1	0.997602	0.997558	1	0.867348	0	3	3	1.20849e+08	1.18697e+08	1.01813	49.3645	55.5167	0.906675	0.906368	1	0.827259	1	0.995291	0.995908	1	0.905208	128770000	57628000	176150000	169800000	44322000	141970000	CON__Q3SX28	CON__Q3SX28
	CON__Q3SZH5	NA	CON__Q3SZH5	CON__Q3SZH5	NA	7	3	3	3	3	5.34503e+07	86461800	0.618196	66.1578	85.7834	0.892211	0.890771	0.7	0.512691	1	0.997602	0.997558	1	0.867348	0	3	3	1.74909e+07	20911700	0.836415	57.1911	74.9111	0.938647	0.937722	0.7	0.512691	1	0.995291	0.995908	1	0.813078	24266000	6001600	22205000	31279000	2891100	28565000	CON__Q3SZH5	CON__Q3SZH5
	CON__Q3T052	NA	CON__Q3T052	CON__Q3T052	NA	9	3	3	3	3	8.11213e+07	95058600	0.853382	58.7266	116.405	0.60986	0.589819	1	0.827259	1	0.997602	0.997558	1	0.920911	0	3	2	19917200	29983000	0.664283	54.6196	17.4754	0.314069	0.384324	0.4	0.248213	1	0.995291	0.995908	1	0.798824	23388000	7726600	28637000	26278000	NA	33688000	CON__Q3T052	CON__Q3T052
	CON__Q3ZBS7	NA	CON__Q3ZBS7	CON__Q3ZBS7	NA	6	3	3	3	3	9.26747e+07	148866000	0.622537	59.1279	121.491	0.989129	0.988844	1	0.827259	1	0.997602	0.997558	1	0.920911	0	3	3	3.31457e+07	3.76923e+07	0.879374	53.4517	70.0887	0.926096	0.925787	1	0.827259	1	0.995291	0.995908	1	0.905208	31229000	16465000	51743000	31567000	14875000	66635000	CON__Q3ZBS7	CON__Q3ZBS7
	CON__Q6IFZ6;CON__Q7Z794	;	CON__Q6IFZ6	CON__Q6IFZ6	NA	2	2	0	2	0	6423250	NA	NA	80.423	NA	NA	NA	NA	NA	NA	NA	NA	NA	NA	0	0	0	NA	NA	NA	NA	NA	NA	NA	NA	NA	NA	NA	NA	NA	NA	NA	NA	NA	NA	NA	NA	CON__Q6IFZ6;CON__Q7Z794	CON__Q6IFZ6;CON__Q7Z794
	CON__Q862S4	NA	CON__Q862S4	CON__Q862S4	NA	4	3	3	3	3	7.23197e+08	7.59363e+08	0.952372	24.9809	85.7819	0.716938	0.701954	1	0.827259	1	0.997602	0.997558	1	0.920911	0	3	3	2.70197e+08	244950000	1.10307	36.9835	37.7675	0.799433	0.799241	1	0.827259	1	0.995291	0.995908	1	0.905208	340760000	155850000	313980000	229830000	160930000	344090000	CON__Q862S4	CON__Q862S4
	CON__Q86YZ3	NA	CON__Q86YZ3	CON__Q86YZ3	NA	4	3	3	3	3	52515000	43608000	1.20425	18.9761	42.7816	0.494708	0.471076	1	0.827259	1	0.997602	0.997558	1	0.920911	0	3	3	1.55783e+07	16763900	0.929279	11.7565	83.1434	0.790821	0.778616	0.7	0.512691	0	0.995291	0.995908	1	0.813078	16458000	13473000	16804000	7825700	32824000	9642000	CON__Q86YZ3	CON__Q86YZ3
	CON__Q95121	NA	CON__Q95121	CON__Q95121	NA	3	3	3	3	2	7.42273e+06	11354450	0.653729	36.6311	119.875	0.915148	0.872965	1	1	1	0.997602	0.997558	1	1	0	0	0	NA	NA	NA	NA	NA	NA	NA	NA	NA	NA	NA	NA	NA	NA	NA	NA	NA	NA	NA	NA	CON__Q95121	CON__Q95121
	CON__Q9TRI1	NA	CON__Q9TRI1	CON__Q9TRI1	NA	13	3	3	3	3	402000000	364870000	1.10176	41.0518	65.7297	0.689726	0.68163	1	0.827259	1	0.997602	0.997558	1	0.920911	0	3	3	56370000	5.44487e+07	1.03529	38.1481	29.0347	0.984125	0.98403	0.7	0.512691	1	0.995291	0.995908	1	0.813078	66935000	31627000	70548000	64663000	36239000	62444000	CON__Q9TRI1	CON__Q9TRI1
	CON__Streptavidin	NA	CON__Streptavidin	CON__Streptavidin	NA	7	3	3	3	3	1.03598e+10	12002300000	0.863148	62.8358	39.1499	0.662903	0.661763	1	0.827259	1	0.997602	0.997558	1	0.920911	0	3	3	3.14457e+09	4.02617e+09	0.781032	49.7014	4.89231	0.350395	0.296004	0.7	0.512691	0	0.995291	0.995908	1	0.813078	2102400000	4941600000	2389700000	4232700000	4005400000	3840400000	CON__Streptavidin	CON__Streptavidin
VPS13 domain-containing protein	REV__tr|S7UIA4|S7UIA4_TOXGG	tr|S7UIA4|S7UIA4_TOXGG Uncharacterized protein OS=Toxoplasma gondii (strain ATCC 50853 / GT1) OX=507601 GN=TGGT1_306020 PE=4 SV=1	REV__tr|S7UIA4|S7UIA4_TOXGG	REV__tr|S7UIA4|S7UIA4_TOXGG	NA	2	2	2	2	2	247356500	318920000	0.775607	88.3916	49.368	0.663293	0.647033	0.666667	0.438578	1	0.997602	0.997558	1	0.867348	0	0	0	NA	NA	NA	NA	NA	NA	NA	NA	NA	NA	NA	NA	NA	NA	NA	NA	NA	NA	NA	NA	REV__tr|S7UIA4|S7UIA4_TOXGG	REV__tr|S7UIA4|S7UIA4_TOXGG
Centrosomal protein CEP250	REV__tr|S7UPM6|S7UPM6_TOXGG	tr|S7UPM6|S7UPM6_TOXGG Surface antigen repeat-containing protein OS=Toxoplasma gondii (strain ATCC 50853 / GT1) OX=507601 GN=TGGT1_212880 PE=4 SV=1	REV__tr|S7UPM6|S7UPM6_TOXGG	REV__tr|S7UPM6|S7UPM6_TOXGG	NA	2	1	1	1	1	171430000	61916000	2.76875	NA	NA	NA	NA	1	0.317311	NA	NA	NA	1	0.867348	0	0	0	NA	NA	NA	NA	NA	NA	NA	NA	NA	NA	NA	NA	NA	NA	NA	NA	NA	NA	NA	NA	REV__tr|S7UPM6|S7UPM6_TOXGG	REV__tr|S7UPM6|S7UPM6_TOXGG
CIP1	REV__tr|S7W4F2|S7W4F2_TOXGG	tr|S7W4F2|S7W4F2_TOXGG Uncharacterized protein OS=Toxoplasma gondii (strain ATCC 50853 / GT1) OX=507601 GN=TGGT1_234250 PE=4 SV=1	REV__tr|S7W4F2|S7W4F2_TOXGG	REV__tr|S7W4F2|S7W4F2_TOXGG	NA	2	0	2	0	2	NA	2842300	NA	NA	45.5566	NA	NA	NA	NA	NA	NA	NA	NA	NA	0	0	0	NA	NA	NA	NA	NA	NA	NA	NA	NA	NA	NA	NA	NA	NA	NA	NA	NA	NA	NA	NA	REV__tr|S7W4F2|S7W4F2_TOXGG	REV__tr|S7W4F2|S7W4F2_TOXGG
heavy chain 2 family protein	REV__tr|S7W5Z6|S7W5Z6_TOXGG	tr|S7W5Z6|S7W5Z6_TOXGG Dynein, axonemal, heavy chain 2 family protein OS=Toxoplasma gondii (strain ATCC 50853 / GT1) OX=507601 GN=TGGT1_235920 PE=4 SV=1	REV__tr|S7W5Z6|S7W5Z6_TOXGG	REV__tr|S7W5Z6|S7W5Z6_TOXGG	NA	2	0	3	0	3	NA	4.67183e+08	NA	NA	80.3238	NA	NA	NA	NA	NA	NA	NA	NA	NA	-1	0	0	NA	NA	NA	NA	NA	NA	NA	NA	NA	NA	NA	NA	NA	NA	NA	NA	NA	NA	NA	NA	REV__tr|S7W5Z6|S7W5Z6_TOXGG	REV__tr|S7W5Z6|S7W5Z6_TOXGG
BCC0	tr|A0A125YFV1|A0A125YFV1_TOXGG	tr|A0A125YFV1|A0A125YFV1_TOXGG Uncharacterized protein OS=Toxoplasma gondii (strain ATCC 50853 / GT1) OX=507601 GN=TGGT1_294860 PE=4 SV=1	tr|A0A125YFV1|A0A125YFV1_TOXGG	tr|A0A125YFV1|A0A125YFV1_TOXGG	tr|A0A125YFV1|A0A125YFV1_TOXGG Uncharacterized protein OS=Toxoplasma gondii (strain ATCC 50853 / GT1) OX=507601 GN=TGGT1_294860 PE=4 SV=1	8	2	1	2	1	36110500	8333400	4.33323	134.137	NA	NA	0.936107	1	1	NA	NA	0.997558	1	1	0	1	1	12920000	6030000	2.14262	NA	NA	NA	NA	1	0.317311	NA	NA	NA	1	0.798824	NA	12920000	NA	NA	6030000	NA	tr|A0A125YFV1|A0A125YFV1_TOXGG	tr|A0A125YFV1|A0A125YFV1_TOXGG
Putative coatomer protein complex, subunit alpha	tr|A0A125YGM0|A0A125YGM0_TOXGG	tr|A0A125YGM0|A0A125YGM0_TOXGG Putative coatomer protein complex, subunit alpha OS=Toxoplasma gondii (strain ATCC 50853 / GT1) OX=507601 GN=TGGT1_240650 PE=4 SV=1	tr|A0A125YGM0|A0A125YGM0_TOXGG	tr|A0A125YGM0|A0A125YGM0_TOXGG	tr|A0A125YGM0|A0A125YGM0_TOXGG Putative coatomer protein complex, subunit alpha OS=Toxoplasma gondii (strain ATCC 50853 / GT1) OX=507601 GN=TGGT1_240650 PE=4 SV=1	7	1	2	1	2	35951000	12023450	2.99007	NA	87.1521	NA	0.478073	0.666667	0.220671	NA	NA	0.997558	1	0.867348	0	0	0	NA	NA	NA	NA	NA	NA	NA	NA	NA	NA	NA	NA	NA	NA	NA	NA	NA	NA	NA	NA	tr|A0A125YGM0|A0A125YGM0_TOXGG	tr|A0A125YGM0|A0A125YGM0_TOXGG
Hypothetical protein	tr|A0A125YGS9|A0A125YGS9_TOXGG	tr|A0A125YGS9|A0A125YGS9_TOXGG SURP motif domain-containing protein OS=Toxoplasma gondii (strain ATCC 50853 / GT1) OX=507601 GN=TGGT1_271290 PE=4 SV=1	tr|A0A125YGS9|A0A125YGS9_TOXGG	tr|A0A125YGS9|A0A125YGS9_TOXGG	tr|A0A125YGS9|A0A125YGS9_TOXGG SURP motif domain-containing protein OS=Toxoplasma gondii (strain ATCC 50853 / GT1) OX=507601 GN=TGGT1_271290 PE=4 SV=1	2	2	1	2	1	10820800	14575000	0.742422	44.8307	NA	NA	0.648114	0.666667	0.220671	NA	NA	0.997558	1	0.867348	0	1	1	9581500	7977900	1.20101	NA	NA	NA	NA	1	0.317311	NA	NA	NA	1	0.798824	NA	NA	9581500	7977900	NA	NA	tr|A0A125YGS9|A0A125YGS9_TOXGG	tr|A0A125YGS9|A0A125YGS9_TOXGG
GRA76	tr|A0A125YGU0|A0A125YGU0_TOXGG	tr|A0A125YGU0|A0A125YGU0_TOXGG Uncharacterized protein OS=Toxoplasma gondii (strain ATCC 50853 / GT1) OX=507601 GN=TGGT1_299780 PE=4 SV=1	tr|A0A125YGU0|A0A125YGU0_TOXGG	tr|A0A125YGU0|A0A125YGU0_TOXGG	tr|A0A125YGU0|A0A125YGU0_TOXGG Uncharacterized protein OS=Toxoplasma gondii (strain ATCC 50853 / GT1) OX=507601 GN=TGGT1_299780 PE=4 SV=1	3	2	2	2	1	26184000	39269000	0.666786	51.6719	NA	NA	0.603235	0.666667	0.220671	NA	NA	0.997558	1	0.867348	0	1	1	20862000	19356000	1.07781	NA	NA	NA	NA	1	0.317311	NA	NA	NA	1	0.798824	NA	NA	20862000	19356000	NA	NA	tr|A0A125YGU0|A0A125YGU0_TOXGG	tr|A0A125YGU0|A0A125YGU0_TOXGG
GRA16	tr|A0A125YGU3|A0A125YGU3_TOXGG	tr|A0A125YGU3|A0A125YGU3_TOXGG Uncharacterized protein OS=Toxoplasma gondii (strain ATCC 50853 / GT1) OX=507601 GN=TGGT1_208830 PE=4 SV=1	tr|A0A125YGU3|A0A125YGU3_TOXGG	tr|A0A125YGU3|A0A125YGU3_TOXGG	tr|A0A125YGU3|A0A125YGU3_TOXGG Uncharacterized protein OS=Toxoplasma gondii (strain ATCC 50853 / GT1) OX=507601 GN=TGGT1_208830 PE=4 SV=1	8	3	3	3	3	1.09368e+08	108805800	1.00517	63.1058	84.9752	0.625838	0.607787	1	0.827259	1	0.997602	0.997558	1	0.920911	0	3	2	2.04246e+07	30866500	0.661709	48.9167	15.8962	0.274193	0.340798	0.4	0.248213	1	0.995291	0.995908	1	0.798824	23177000	9345900	28751000	27397000	NA	34336000	tr|A0A125YGU3|A0A125YGU3_TOXGG	tr|A0A125YGU3|A0A125YGU3_TOXGG
Hypothetical protein	tr|A0A125YGW4|A0A125YGW4_TOXGG	tr|A0A125YGW4|A0A125YGW4_TOXGG Uncharacterized protein OS=Toxoplasma gondii (strain ATCC 50853 / GT1) OX=507601 GN=TGGT1_228760 PE=4 SV=1	tr|A0A125YGW4|A0A125YGW4_TOXGG	tr|A0A125YGW4|A0A125YGW4_TOXGG	tr|A0A125YGW4|A0A125YGW4_TOXGG Uncharacterized protein OS=Toxoplasma gondii (strain ATCC 50853 / GT1) OX=507601 GN=TGGT1_228760 PE=4 SV=1	3	2	1	2	1	10236950	8774900	1.16662	22.1458	NA	NA	0.695673	1	1	NA	NA	0.997558	1	1	0	0	0	NA	NA	NA	NA	NA	NA	NA	NA	NA	NA	NA	NA	NA	NA	NA	NA	NA	NA	NA	NA	tr|A0A125YGW4|A0A125YGW4_TOXGG	tr|A0A125YGW4|A0A125YGW4_TOXGG
ACT1	tr|A0A125YH17|A0A125YH17_TOXGG	tr|A0A125YH17|A0A125YH17_TOXGG Actin ACT1 OS=Toxoplasma gondii (strain ATCC 50853 / GT1) OX=507601 GN=TGGT1_209030 PE=3 SV=1	tr|A0A125YH17|A0A125YH17_TOXGG	tr|A0A125YH17|A0A125YH17_TOXGG	tr|A0A125YH17|A0A125YH17_TOXGG Actin ACT1 OS=Toxoplasma gondii (strain ATCC 50853 / GT1) OX=507601 GN=TGGT1_209030 PE=3 SV=1	4	3	3	3	3	1344510000	1.59911e+09	0.840785	43.3423	71.3047	0.895962	0.892402	0.7	0.512691	1	0.997602	0.997558	1	0.867348	0	3	3	8.85093e+08	9.27633e+08	0.954141	50.3402	52.5785	0.960443	0.960418	1	0.827259	1	0.995291	0.995908	1	0.905208	957200000	407880000	1290200000	1328200000	384500000	1070200000	tr|A0A125YH17|A0A125YH17_TOXGG	tr|A0A125YH17|A0A125YH17_TOXGG
Centrosomal protein CEP359	tr|A0A125YHL2|A0A125YHL2_TOXGG	tr|A0A125YHL2|A0A125YHL2_TOXGG Uncharacterized protein OS=Toxoplasma gondii (strain ATCC 50853 / GT1) OX=507601 GN=TGGT1_293170 PE=4 SV=1	tr|A0A125YHL2|A0A125YHL2_TOXGG	tr|A0A125YHL2|A0A125YHL2_TOXGG	tr|A0A125YHL2|A0A125YHL2_TOXGG Uncharacterized protein OS=Toxoplasma gondii (strain ATCC 50853 / GT1) OX=507601 GN=TGGT1_293170 PE=4 SV=1	53	3	3	3	3	442390000	285270000	1.55078	50.7674	21.1961	0.302936	0.275828	0.4	0.275234	1	0.997602	0.997558	1	0.867348	0	3	3	29867000	26107000	1.14402	6.77385	18.7999	0.301671	0.26594	0.4	0.275234	1	0.995291	0.995908	1	0.798824	28300000	32151000	29150000	24268000	31669000	22384000	tr|A0A125YHL2|A0A125YHL2_TOXGG	tr|A0A125YHL2|A0A125YHL2_TOXGG
Nrap domain-containing protein	tr|A0A125YHQ3|A0A125YHQ3_TOXGG	tr|A0A125YHQ3|A0A125YHQ3_TOXGG Uncharacterized protein OS=Toxoplasma gondii (strain ATCC 50853 / GT1) OX=507601 GN=TGGT1_207720 PE=4 SV=1	tr|A0A125YHQ3|A0A125YHQ3_TOXGG	tr|A0A125YHQ3|A0A125YHQ3_TOXGG	tr|A0A125YHQ3|A0A125YHQ3_TOXGG Uncharacterized protein OS=Toxoplasma gondii (strain ATCC 50853 / GT1) OX=507601 GN=TGGT1_207720 PE=4 SV=1	7	3	3	3	3	32226000	2.35857e+07	1.36634	84.6572	36.6813	0.866742	0.863401	1	0.827259	1	0.997602	0.997558	1	0.920911	0	2	2	13760500	12784500	1.07634	19.8815	17.229	0.741326	0.74066	0.666667	0.438578	1	0.995291	0.995908	1	0.813078	11826000	15695000	NA	11227000	14342000	NA	tr|A0A125YHQ3|A0A125YHQ3_TOXGG	tr|A0A125YHQ3|A0A125YHQ3_TOXGG
Hypothetical protein	tr|A0A125YHY3|A0A125YHY3_TOXGG	tr|A0A125YHY3|A0A125YHY3_TOXGG HTH CENPB-type domain-containing protein OS=Toxoplasma gondii (strain ATCC 50853 / GT1) OX=507601 GN=TGGT1_215950 PE=4 SV=1	tr|A0A125YHY3|A0A125YHY3_TOXGG	tr|A0A125YHY3|A0A125YHY3_TOXGG	tr|A0A125YHY3|A0A125YHY3_TOXGG HTH CENPB-type domain-containing protein OS=Toxoplasma gondii (strain ATCC 50853 / GT1) OX=507601 GN=TGGT1_215950 PE=4 SV=1	2	1	0	1	0	20409000	NA	NA	NA	NA	NA	NA	NA	NA	NA	NA	NA	NA	NA	0	0	0	NA	NA	NA	NA	NA	NA	NA	NA	NA	NA	NA	NA	NA	NA	NA	NA	NA	NA	NA	NA	tr|A0A125YHY3|A0A125YHY3_TOXGG	tr|A0A125YHY3|A0A125YHY3_TOXGG
GRA32	tr|A0A125YI16|A0A125YI16_TOXGG	tr|A0A125YI16|A0A125YI16_TOXGG Dense-granule antigen DG32 OS=Toxoplasma gondii (strain ATCC 50853 / GT1) OX=507601 GN=TGGT1_222170 PE=4 SV=1	tr|A0A125YI16|A0A125YI16_TOXGG	tr|A0A125YI16|A0A125YI16_TOXGG	tr|A0A125YI16|A0A125YI16_TOXGG Dense-granule antigen DG32 OS=Toxoplasma gondii (strain ATCC 50853 / GT1) OX=507601 GN=TGGT1_222170 PE=4 SV=1	3	3	2	3	2	1.85517e+07	18731000	0.990426	22.8016	61.8506	0.896771	0.856446	1	1	1	0.997602	0.997558	1	1	0	3	0	8958400	NA	NA	21.3002	NA	NA	NA	NA	NA	NA	NA	NA	NA	NA	9537400	6827800	10510000	NA	NA	NA	tr|A0A125YI16|A0A125YI16_TOXGG	tr|A0A125YI16|A0A125YI16_TOXGG
GRA3	tr|A0A125YJQ7|A0A125YJQ7_TOXGG	tr|A0A125YJQ7|A0A125YJQ7_TOXGG Dense granule protein GRA3 OS=Toxoplasma gondii (strain ATCC 50853 / GT1) OX=507601 GN=TGGT1_227280 PE=4 SV=1	tr|A0A125YJQ7|A0A125YJQ7_TOXGG	tr|A0A125YJQ7|A0A125YJQ7_TOXGG	tr|A0A125YJQ7|A0A125YJQ7_TOXGG Dense granule protein GRA3 OS=Toxoplasma gondii (strain ATCC 50853 / GT1) OX=507601 GN=TGGT1_227280 PE=4 SV=1	7	3	3	3	3	2.79037e+08	3.7286e+08	0.748369	38.6527	82.8429	0.784115	0.773144	0.7	0.512691	1	0.997602	0.997558	1	0.867348	0	3	3	98266000	8.49983e+07	1.15609	53.4967	62.6172	0.745031	0.743728	0.7	0.512691	1	0.995291	0.995908	1	0.813078	139850000	39178000	115770000	111520000	23725000	119750000	tr|A0A125YJQ7|A0A125YJQ7_TOXGG	tr|A0A125YJQ7|A0A125YJQ7_TOXGG
GRA14	tr|A0A125YJW1|A0A125YJW1_TOXGG	tr|A0A125YJW1|A0A125YJW1_TOXGG Dense granule protein GRA14 OS=Toxoplasma gondii (strain ATCC 50853 / GT1) OX=507601 GN=TGGT1_239740 PE=4 SV=1	tr|A0A125YJW1|A0A125YJW1_TOXGG	tr|A0A125YJW1|A0A125YJW1_TOXGG	tr|A0A125YJW1|A0A125YJW1_TOXGG Dense granule protein GRA14 OS=Toxoplasma gondii (strain ATCC 50853 / GT1) OX=507601 GN=TGGT1_239740 PE=4 SV=1	6	3	3	3	3	6.50687e+07	4.8336e+07	1.34617	41.0181	83.1465	0.479661	0.445614	1	0.827259	1	0.997602	0.997558	1	0.920911	0	3	2	2.98493e+07	28052500	1.06405	51.7908	22.8094	0.914779	0.929409	0.8	0.563703	1	0.995291	0.995908	1	0.828298	35146000	12438000	41964000	32577000	NA	23528000	tr|A0A125YJW1|A0A125YJW1_TOXGG	tr|A0A125YJW1|A0A125YJW1_TOXGG
Glycosyltransferase	tr|A0A125YK23|A0A125YK23_TOXGG	tr|A0A125YK23|A0A125YK23_TOXGG Glycosyltransferase OS=Toxoplasma gondii (strain ATCC 50853 / GT1) OX=507601 GN=TGGT1_209960 PE=4 SV=1	tr|A0A125YK23|A0A125YK23_TOXGG	tr|A0A125YK23|A0A125YK23_TOXGG	tr|A0A125YK23|A0A125YK23_TOXGG Glycosyltransferase OS=Toxoplasma gondii (strain ATCC 50853 / GT1) OX=507601 GN=TGGT1_209960 PE=4 SV=1	7	3	2	3	2	18148200	9577850	1.89481	92.0785	5.32369	0.931249	0.944566	0.8	0.563703	0	0.997602	0.997558	1	0.869502	0	2	0	8440350	NA	NA	21.24	NA	NA	NA	NA	NA	NA	NA	NA	NA	NA	9708000	7172700	NA	NA	NA	NA	tr|A0A125YK23|A0A125YK23_TOXGG	tr|A0A125YK23|A0A125YK23_TOXGG
IMC30	tr|A0A125YKT4|A0A125YKT4_TOXGG	tr|A0A125YKT4|A0A125YKT4_TOXGG Putative histone lysine methyltransferase, SET OS=Toxoplasma gondii (strain ATCC 50853 / GT1) OX=507601 GN=TGGT1_294610 PE=4 SV=1	tr|A0A125YKT4|A0A125YKT4_TOXGG	tr|A0A125YKT4|A0A125YKT4_TOXGG	tr|A0A125YKT4|A0A125YKT4_TOXGG Putative histone lysine methyltransferase, SET OS=Toxoplasma gondii (strain ATCC 50853 / GT1) OX=507601 GN=TGGT1_294610 PE=4 SV=1	29	3	3	3	3	186643000	66335000	2.81364	94.2975	60.6951	0.402738	0.383071	0.7	0.512691	1	0.997602	0.997558	1	0.867348	0	3	3	3.50773e+07	2.55293e+07	1.374	100.801	85.3543	0.803616	0.80294	1	0.827259	1	0.995291	0.995908	1	0.905208	18958000	75623000	10651000	11745000	50651000	14192000	tr|A0A125YKT4|A0A125YKT4_TOXGG	tr|A0A125YKT4|A0A125YKT4_TOXGG
Pyrophosphate--fructose 6-phosphate 1-phosphotransferase	tr|A0A125YKV5|A0A125YKV5_TOXGG	tr|A0A125YKV5|A0A125YKV5_TOXGG Pyrophosphate--fructose 6-phosphate 1-phosphotransferase OS=Toxoplasma gondii (strain ATCC 50853 / GT1) OX=507601 GN=TGGT1_226960 PE=3 SV=1	tr|A0A125YKV5|A0A125YKV5_TOXGG	tr|A0A125YKV5|A0A125YKV5_TOXGG	tr|A0A125YKV5|A0A125YKV5_TOXGG Pyrophosphate--fructose 6-phosphate 1-phosphotransferase OS=Toxoplasma gondii (strain ATCC 50853 / GT1) OX=507601 GN=TGGT1_226960 PE=3 SV=1	7	3	3	3	3	2.68637e+07	28655200	0.93748	43.8423	74.36	0.756673	0.746516	1	0.827259	1	0.997602	0.997558	1	0.920911	0	3	2	8.90127e+06	13612500	0.653904	28.3447	14.9862	0.103241	0.137103	0.2	0.0832645	1	0.995291	0.995908	1	0.798824	8240300	6774500	11689000	12170000	NA	15055000	tr|A0A125YKV5|A0A125YKV5_TOXGG	tr|A0A125YKV5|A0A125YKV5_TOXGG
Putative small GTPase Rab2	tr|A0A125YL13|A0A125YL13_TOXGG	tr|A0A125YL13|A0A125YL13_TOXGG Putative small GTPase Rab2 OS=Toxoplasma gondii (strain ATCC 50853 / GT1) OX=507601 GN=TGGT1_312050 PE=4 SV=1	tr|A0A125YL13|A0A125YL13_TOXGG	tr|A0A125YL13|A0A125YL13_TOXGG	tr|A0A125YL13|A0A125YL13_TOXGG Putative small GTPase Rab2 OS=Toxoplasma gondii (strain ATCC 50853 / GT1) OX=507601 GN=TGGT1_312050 PE=4 SV=1	3	3	2	3	2	2.7225e+07	25557500	1.06524	61.4854	15.181	0.842763	0.871831	0.8	0.563703	1	0.997602	0.997558	1	0.869502	0	2	1	15229000	14229000	1.07028	5.4325	NA	NA	0.497077	0.666667	0.220671	NA	NA	0.995908	1	0.798824	14644000	NA	15814000	14229000	NA	NA	tr|A0A125YL13|A0A125YL13_TOXGG	tr|A0A125YL13|A0A125YL13_TOXGG
GRA32	tr|A0A125YME3|A0A125YME3_TOXGG	tr|A0A125YME3|A0A125YME3_TOXGG Dense granule protein DG32 OS=Toxoplasma gondii (strain ATCC 50853 / GT1) OX=507601 GN=TGGT1_297880 PE=4 SV=1	tr|A0A125YME3|A0A125YME3_TOXGG	tr|A0A125YME3|A0A125YME3_TOXGG	tr|A0A125YME3|A0A125YME3_TOXGG Dense granule protein DG32 OS=Toxoplasma gondii (strain ATCC 50853 / GT1) OX=507601 GN=TGGT1_297880 PE=4 SV=1	5	3	3	3	3	2.66962e+07	21345500	1.25067	66.4076	104.425	0.58893	0.579842	1	0.827259	1	0.997602	0.997558	1	0.920911	0	2	2	12639000	17654500	0.715908	20.9463	54.187	0.629043	0.59971	0.666667	0.438578	1	0.995291	0.995908	1	0.813078	10767000	NA	14511000	10890000	NA	24419000	tr|A0A125YME3|A0A125YME3_TOXGG	tr|A0A125YME3|A0A125YME3_TOXGG
AC10	tr|A0A125YMU4|A0A125YMU4_TOXGG	tr|A0A125YMU4|A0A125YMU4_TOXGG Uncharacterized protein OS=Toxoplasma gondii (strain ATCC 50853 / GT1) OX=507601 GN=TGGT1_292950 PE=4 SV=1	tr|A0A125YMU4|A0A125YMU4_TOXGG	tr|A0A125YMU4|A0A125YMU4_TOXGG	tr|A0A125YMU4|A0A125YMU4_TOXGG Uncharacterized protein OS=Toxoplasma gondii (strain ATCC 50853 / GT1) OX=507601 GN=TGGT1_292950 PE=4 SV=1	40	3	3	3	3	393940000	2.19387e+08	1.79564	77.4748	17.6494	0.431045	0.394653	0.7	0.512691	1	0.997602	0.997558	1	0.867348	0	3	3	3.40413e+07	3.19413e+07	1.06575	26.6328	27.8345	0.77779	0.77779	1	0.827259	1	0.995291	0.995908	1	0.905208	31979000	43961000	26184000	26271000	42188000	27365000	tr|A0A125YMU4|A0A125YMU4_TOXGG	tr|A0A125YMU4|A0A125YMU4_TOXGG
RON8	tr|A0A125YNG1|A0A125YNG1_TOXGG	tr|A0A125YNG1|A0A125YNG1_TOXGG Rhoptry neck protein RON8 OS=Toxoplasma gondii (strain ATCC 50853 / GT1) OX=507601 GN=TGGT1_306060 PE=4 SV=1	tr|A0A125YNG1|A0A125YNG1_TOXGG	tr|A0A125YNG1|A0A125YNG1_TOXGG	tr|A0A125YNG1|A0A125YNG1_TOXGG Rhoptry neck protein RON8 OS=Toxoplasma gondii (strain ATCC 50853 / GT1) OX=507601 GN=TGGT1_306060 PE=4 SV=1	21	3	3	3	3	1.11088e+08	8.78667e+07	1.26428	32.4446	51.8569	0.478764	0.475795	0.7	0.512691	1	0.997602	0.997558	1	0.867348	0	3	3	18315000	14996000	1.22133	25.3205	31.1535	0.419994	0.415121	0.7	0.512691	1	0.995291	0.995908	1	0.813078	23660000	15924000	15361000	19319000	15629000	10040000	tr|A0A125YNG1|A0A125YNG1_TOXGG	tr|A0A125YNG1|A0A125YNG1_TOXGG
Hypothetical protein	tr|A0A125YNJ8|A0A125YNJ8_TOXGG	tr|A0A125YNJ8|A0A125YNJ8_TOXGG Uncharacterized protein OS=Toxoplasma gondii (strain ATCC 50853 / GT1) OX=507601 GN=TGGT1_208910 PE=4 SV=1	tr|A0A125YNJ8|A0A125YNJ8_TOXGG	tr|A0A125YNJ8|A0A125YNJ8_TOXGG	tr|A0A125YNJ8|A0A125YNJ8_TOXGG Uncharacterized protein OS=Toxoplasma gondii (strain ATCC 50853 / GT1) OX=507601 GN=TGGT1_208910 PE=4 SV=1	3	2	2	2	2	14885750	5120700	2.90698	47.8277	58.599	0.196564	0.190375	0.333333	0.121335	1	0.997602	0.997558	1	0.867348	0	0	0	NA	NA	NA	NA	NA	NA	NA	NA	NA	NA	NA	NA	NA	NA	NA	NA	NA	NA	NA	NA	tr|A0A125YNJ8|A0A125YNJ8_TOXGG	tr|A0A125YNJ8|A0A125YNJ8_TOXGG
Ribosomal-ubiquitin protein RPL40	tr|A0A125YNY4|A0A125YNY4_TOXGG;tr|S7V1T9|S7V1T9_TOXGG	tr|A0A125YNY4|A0A125YNY4_TOXGG Ribosomal-ubiquitin protein RPL40 OS=Toxoplasma gondii (strain ATCC 50853 / GT1) OX=507601 GN=TGGT1_289750 PE=4 SV=1;tr|S7V1T9|S7V1T9_TOXGG Putative polyubiquitin UbC OS=Toxoplasma gondii (strain ATCC 50853 / GT1) OX=507601 G	tr|A0A125YNY4|A0A125YNY4_TOXGG;tr|S7V1T9|S7V1T9_TOXGG	tr|A0A125YNY4|A0A125YNY4_TOXGG	tr|A0A125YNY4|A0A125YNY4_TOXGG Ribosomal-ubiquitin protein RPL40 OS=Toxoplasma gondii (strain ATCC 50853 / GT1) OX=507601 GN=TGGT1_289750 PE=4 SV=1	6	3	3	3	3	1.70707e+09	1554830000	1.09791	5.97228	67.5127	0.601973	0.573047	0.7	0.512691	0	0.997602	0.997558	1	0.867348	0	3	3	6.53443e+08	5.56677e+08	1.17383	28.1569	27.9238	0.542356	0.541759	0.7	0.512691	1	0.995291	0.995908	1	0.813078	812500000	451940000	695890000	733550000	441780000	494700000	tr|A0A125YNY4|A0A125YNY4_TOXGG;tr|S7V1T9|S7V1T9_TOXGG	tr|A0A125YNY4|A0A125YNY4_TOXGG;tr|S7V1T9|S7V1T9_TOXGG
AP2XII	tr|A0A125YNZ7|A0A125YNZ7_TOXGG	tr|A0A125YNZ7|A0A125YNZ7_TOXGG AP2 domain transcription factor AP2XII-1 OS=Toxoplasma gondii (strain ATCC 50853 / GT1) OX=507601 GN=TGGT1_218960 PE=4 SV=1	tr|A0A125YNZ7|A0A125YNZ7_TOXGG	tr|A0A125YNZ7|A0A125YNZ7_TOXGG	tr|A0A125YNZ7|A0A125YNZ7_TOXGG AP2 domain transcription factor AP2XII-1 OS=Toxoplasma gondii (strain ATCC 50853 / GT1) OX=507601 GN=TGGT1_218960 PE=4 SV=1	83	3	3	3	3	1.80373e+09	1.41613e+09	1.2737	55.8513	13.7008	0.667745	0.650027	1	0.827259	1	0.997602	0.997558	1	0.920911	0	3	3	80805000	8.80013e+07	0.918225	17.8518	42.5918	0.88567	0.882462	1	0.827259	1	0.995291	0.995908	1	0.905208	78518000	96237000	67660000	72175000	130800000	61029000	tr|A0A125YNZ7|A0A125YNZ7_TOXGG	tr|A0A125YNZ7|A0A125YNZ7_TOXGG
HSP70	tr|A0A125YP12|A0A125YP12_TOXGG;tr|A0A125YJG4|A0A125YJG4_TOXGG	tr|A0A125YP12|A0A125YP12_TOXGG Heat shock protein HSP70 OS=Toxoplasma gondii (strain ATCC 50853 / GT1) OX=507601 GN=TGGT1_273760 PE=3 SV=1;tr|A0A125YJG4|A0A125YJG4_TOXGG Chaperonin protein BiP OS=Toxoplasma gondii (strain ATCC 50853 / GT1) OX=507601 GN=TGG	tr|A0A125YP12|A0A125YP12_TOXGG	tr|A0A125YP12|A0A125YP12_TOXGG	tr|A0A125YP12|A0A125YP12_TOXGG Heat shock protein HSP70 OS=Toxoplasma gondii (strain ATCC 50853 / GT1) OX=507601 GN=TGGT1_273760 PE=3 SV=1	2	3	2	3	2	7.12187e+07	176640000	0.403185	21.1453	0.0160124	0.0196783	0.0121961	0.2	0.0832645	0	0.997602	0.997558	1	0.867348	0	1	2	68214000	57613000	1.184	NA	6.72336	NA	0.287301	0.666667	0.220671	NA	NA	0.995908	1	0.798824	NA	NA	68214000	54874000	NA	60352000	tr|A0A125YP12|A0A125YP12_TOXGG;tr|A0A125YJG4|A0A125YJG4_TOXGG	tr|A0A125YP12|A0A125YP12_TOXGG;tr|A0A125YJG4|A0A125YJG4_TOXGG
PPM3C (Protein phosphatase 2C domain-containing protein)	tr|A0A125YP66|A0A125YP66_TOXGG	tr|A0A125YP66|A0A125YP66_TOXGG Protein phosphatase 2C domain-containing protein OS=Toxoplasma gondii (strain ATCC 50853 / GT1) OX=507601 GN=TGGT1_270320 PE=4 SV=1	tr|A0A125YP66|A0A125YP66_TOXGG	tr|A0A125YP66|A0A125YP66_TOXGG	tr|A0A125YP66|A0A125YP66_TOXGG Protein phosphatase 2C domain-containing protein OS=Toxoplasma gondii (strain ATCC 50853 / GT1) OX=507601 GN=TGGT1_270320 PE=4 SV=1	4	2	1	2	1	10060650	39457000	0.254978	12.5437	NA	NA	0.0712502	0.666667	0.220671	NA	NA	0.997558	1	0.867348	0	0	0	NA	NA	NA	NA	NA	NA	NA	NA	NA	NA	NA	NA	NA	NA	NA	NA	NA	NA	NA	NA	tr|A0A125YP66|A0A125YP66_TOXGG	tr|A0A125YP66|A0A125YP66_TOXGG
Myosin H	tr|A0A125YQD3|A0A125YQD3_TOXGG	tr|A0A125YQD3|A0A125YQD3_TOXGG Myosin H OS=Toxoplasma gondii (strain ATCC 50853 / GT1) OX=507601 GN=TGGT1_243250 PE=3 SV=1	tr|A0A125YQD3|A0A125YQD3_TOXGG	tr|A0A125YQD3|A0A125YQD3_TOXGG	tr|A0A125YQD3|A0A125YQD3_TOXGG Myosin H OS=Toxoplasma gondii (strain ATCC 50853 / GT1) OX=507601 GN=TGGT1_243250 PE=3 SV=1	23	3	3	3	3	159175000	5.93773e+07	2.68074	123.027	31.5924	0.579839	0.556194	1	0.827259	1	0.997602	0.997558	1	0.920911	0	3	3	1.83097e+07	1.1517e+07	1.58979	101.419	72.7388	0.685879	0.683779	0.7	0.512691	1	0.995291	0.995908	1	0.813078	6882500	39736000	8310500	8003600	21079000	5468500	tr|A0A125YQD3|A0A125YQD3_TOXGG	tr|A0A125YQD3|A0A125YQD3_TOXGG
GRA5	tr|A0A125YQQ2|A0A125YQQ2_TOXGG	tr|A0A125YQQ2|A0A125YQQ2_TOXGG Dense granule protein GRA5 OS=Toxoplasma gondii (strain ATCC 50853 / GT1) OX=507601 GN=TGGT1_286450 PE=4 SV=1	tr|A0A125YQQ2|A0A125YQQ2_TOXGG	tr|A0A125YQQ2|A0A125YQQ2_TOXGG	tr|A0A125YQQ2|A0A125YQQ2_TOXGG Dense granule protein GRA5 OS=Toxoplasma gondii (strain ATCC 50853 / GT1) OX=507601 GN=TGGT1_286450 PE=4 SV=1	7	3	3	3	3	9.12227e+07	9.22513e+07	0.988849	35.4641	77.4469	0.738757	0.729103	1	0.827259	1	0.997602	0.997558	1	0.920911	0	3	3	3.67713e+07	2.95737e+07	1.24338	42.6852	42.6687	0.612673	0.612603	0.4	0.275234	1	0.995291	0.995908	1	0.798824	50970000	19917000	39427000	38978000	15233000	34510000	tr|A0A125YQQ2|A0A125YQQ2_TOXGG	tr|A0A125YQQ2|A0A125YQQ2_TOXGG
GRA1	tr|A0A125YRV6|A0A125YRV6_TOXGG	tr|A0A125YRV6|A0A125YRV6_TOXGG Dense granule protein GRA1 OS=Toxoplasma gondii (strain ATCC 50853 / GT1) OX=507601 GN=TGGT1_270250 PE=4 SV=1	tr|A0A125YRV6|A0A125YRV6_TOXGG	tr|A0A125YRV6|A0A125YRV6_TOXGG	tr|A0A125YRV6|A0A125YRV6_TOXGG Dense granule protein GRA1 OS=Toxoplasma gondii (strain ATCC 50853 / GT1) OX=507601 GN=TGGT1_270250 PE=4 SV=1	3	2	2	2	2	163685000	171365000	0.955183	48.232	53.1759	0.958238	0.958184	1	1	1	0.997602	0.997558	1	1	0	0	0	NA	NA	NA	NA	NA	NA	NA	NA	NA	NA	NA	NA	NA	NA	NA	NA	NA	NA	NA	NA	tr|A0A125YRV6|A0A125YRV6_TOXGG	tr|A0A125YRV6|A0A125YRV6_TOXGG
Ribosomal protein RPS23	tr|A0A125YRX1|A0A125YRX1_TOXGG	tr|A0A125YRX1|A0A125YRX1_TOXGG Ribosomal protein RPS23 OS=Toxoplasma gondii (strain ATCC 50853 / GT1) OX=507601 GN=TGGT1_229670 PE=3 SV=1	tr|A0A125YRX1|A0A125YRX1_TOXGG	tr|A0A125YRX1|A0A125YRX1_TOXGG	tr|A0A125YRX1|A0A125YRX1_TOXGG Ribosomal protein RPS23 OS=Toxoplasma gondii (strain ATCC 50853 / GT1) OX=507601 GN=TGGT1_229670 PE=3 SV=1	2	1	1	1	1	4680300	12666000	0.369517	NA	NA	NA	NA	1	0.317311	NA	NA	NA	1	0.867348	0	0	0	NA	NA	NA	NA	NA	NA	NA	NA	NA	NA	NA	NA	NA	NA	NA	NA	NA	NA	NA	NA	tr|A0A125YRX1|A0A125YRX1_TOXGG	tr|A0A125YRX1|A0A125YRX1_TOXGG
Clathrin heavy chain	tr|A0A125YSB0|A0A125YSB0_TOXGG	tr|A0A125YSB0|A0A125YSB0_TOXGG Clathrin heavy chain OS=Toxoplasma gondii (strain ATCC 50853 / GT1) OX=507601 GN=TGGT1_290950 PE=3 SV=1	tr|A0A125YSB0|A0A125YSB0_TOXGG	tr|A0A125YSB0|A0A125YSB0_TOXGG	tr|A0A125YSB0|A0A125YSB0_TOXGG Clathrin heavy chain OS=Toxoplasma gondii (strain ATCC 50853 / GT1) OX=507601 GN=TGGT1_290950 PE=3 SV=1	56	3	3	3	3	9.50243e+08	8.66963e+08	1.09606	37.1909	26.0377	0.794324	0.792828	1	0.827259	1	0.997602	0.997558	1	0.920911	0	3	3	76148000	9.04793e+07	0.841607	11.2128	16.4	0.226599	0.218756	0.4	0.275234	1	0.995291	0.995908	1	0.798824	83583000	78038000	66823000	88718000	106120000	76600000	tr|A0A125YSB0|A0A125YSB0_TOXGG	tr|A0A125YSB0|A0A125YSB0_TOXGG
DEAD (Asp-Glu-Ala-Asp) box polypeptide DDX3X	tr|A0A125YSI6|A0A125YSI6_TOXGG	tr|A0A125YSI6|A0A125YSI6_TOXGG DEAD (Asp-Glu-Ala-Asp) box polypeptide DDX3X OS=Toxoplasma gondii (strain ATCC 50853 / GT1) OX=507601 GN=TGGT1_226250 PE=3 SV=1	tr|A0A125YSI6|A0A125YSI6_TOXGG	tr|A0A125YSI6|A0A125YSI6_TOXGG	tr|A0A125YSI6|A0A125YSI6_TOXGG DEAD (Asp-Glu-Ala-Asp) box polypeptide DDX3X OS=Toxoplasma gondii (strain ATCC 50853 / GT1) OX=507601 GN=TGGT1_226250 PE=3 SV=1	6	3	3	3	3	22139000	2.94893e+07	0.750746	35.7256	49.2028	0.558374	0.553146	1	0.827259	1	0.997602	0.997558	1	0.920911	0	3	2	1.24964e+07	11791500	1.05978	19.844	7.16612	0.757142	0.797502	0.8	0.563703	1	0.995291	0.995908	1	0.828298	14468000	9712300	13309000	12389000	11194000	NA	tr|A0A125YSI6|A0A125YSI6_TOXGG	tr|A0A125YSI6|A0A125YSI6_TOXGG
DEAH box helicase domain-containing protein	tr|A0A125YTI5|A0A125YTI5_TOXGG	tr|A0A125YTI5|A0A125YTI5_TOXGG DEAD/DEAH box helicase domain-containing protein OS=Toxoplasma gondii (strain ATCC 50853 / GT1) OX=507601 GN=TGGT1_294350 PE=4 SV=1	tr|A0A125YTI5|A0A125YTI5_TOXGG	tr|A0A125YTI5|A0A125YTI5_TOXGG	tr|A0A125YTI5|A0A125YTI5_TOXGG DEAD/DEAH box helicase domain-containing protein OS=Toxoplasma gondii (strain ATCC 50853 / GT1) OX=507601 GN=TGGT1_294350 PE=4 SV=1	5	2	2	2	2	20712500	13604500	1.52247	28.175	9.95339	0.271877	0.20052	0.333333	0.121335	1	0.997602	0.997558	1	0.867348	0	1	1	15206000	14686000	1.03541	NA	NA	NA	NA	1	0.317311	NA	NA	NA	1	0.798824	15206000	NA	NA	NA	14686000	NA	tr|A0A125YTI5|A0A125YTI5_TOXGG	tr|A0A125YTI5|A0A125YTI5_TOXGG
Putative small ubiquitin family modifier	tr|A0A125YUS7|A0A125YUS7_TOXGG	tr|A0A125YUS7|A0A125YUS7_TOXGG Putative small ubiquitin family modifier OS=Toxoplasma gondii (strain ATCC 50853 / GT1) OX=507601 GN=TGGT1_266460 PE=4 SV=1	tr|A0A125YUS7|A0A125YUS7_TOXGG	tr|A0A125YUS7|A0A125YUS7_TOXGG	tr|A0A125YUS7|A0A125YUS7_TOXGG Putative small ubiquitin family modifier OS=Toxoplasma gondii (strain ATCC 50853 / GT1) OX=507601 GN=TGGT1_266460 PE=4 SV=1	2	2	2	2	2	48044000	23325000	2.05976	85.3638	72.2295	0.548793	0.545898	0.666667	0.438578	1	0.997602	0.997558	1	0.867348	0	1	1	35446000	46249000	0.766417	NA	NA	NA	NA	1	0.317311	NA	NA	NA	1	0.798824	NA	35446000	NA	NA	46249000	NA	tr|A0A125YUS7|A0A125YUS7_TOXGG	tr|A0A125YUS7|A0A125YUS7_TOXGG
HSP90	tr|A0A125YVB6|A0A125YVB6_TOXGG	tr|A0A125YVB6|A0A125YVB6_TOXGG Heat shock protein HSP90 OS=Toxoplasma gondii (strain ATCC 50853 / GT1) OX=507601 GN=TGGT1_288380 PE=3 SV=1	tr|A0A125YVB6|A0A125YVB6_TOXGG	tr|A0A125YVB6|A0A125YVB6_TOXGG	tr|A0A125YVB6|A0A125YVB6_TOXGG Heat shock protein HSP90 OS=Toxoplasma gondii (strain ATCC 50853 / GT1) OX=507601 GN=TGGT1_288380 PE=3 SV=1	2	3	3	3	3	4.24303e+07	64890000	0.653881	41.2464	55.204	0.540963	0.535367	0.4	0.275234	1	0.997602	0.997558	1	0.867348	0	2	3	22512500	3.03143e+07	0.742635	23.1394	21.2117	0.28347	0.245288	0.4	0.248213	1	0.995291	0.995908	1	0.798824	NA	18829000	26196000	36315000	23527000	31101000	tr|A0A125YVB6|A0A125YVB6_TOXGG	tr|A0A125YVB6|A0A125YVB6_TOXGG
GRA7	tr|A0A125YVB8|A0A125YVB8_TOXGG	tr|A0A125YVB8|A0A125YVB8_TOXGG Dense granule protein GRA7 OS=Toxoplasma gondii (strain ATCC 50853 / GT1) OX=507601 GN=TGGT1_203310 PE=4 SV=1	tr|A0A125YVB8|A0A125YVB8_TOXGG	tr|A0A125YVB8|A0A125YVB8_TOXGG	tr|A0A125YVB8|A0A125YVB8_TOXGG Dense granule protein GRA7 OS=Toxoplasma gondii (strain ATCC 50853 / GT1) OX=507601 GN=TGGT1_203310 PE=4 SV=1	12	3	3	3	3	1.22246e+09	1.07708e+09	1.13498	51.7674	72.7323	0.674211	0.666814	1	0.827259	1	0.997602	0.997558	1	0.920911	0	3	3	1.91633e+08	155707000	1.23073	53.6948	46.9282	0.776112	0.775422	0.7	0.512691	1	0.995291	0.995908	1	0.813078	251290000	72818000	250790000	213590000	73601000	179930000	tr|A0A125YVB8|A0A125YVB8_TOXGG	tr|A0A125YVB8|A0A125YVB8_TOXGG
Putative 26S proteasome regulatory subunit 6b	tr|A0A125YVJ5|A0A125YVJ5_TOXGG	tr|A0A125YVJ5|A0A125YVJ5_TOXGG Putative 26S proteasome regulatory subunit 6b OS=Toxoplasma gondii (strain ATCC 50853 / GT1) OX=507601 GN=TGGT1_229950 PE=3 SV=1	tr|A0A125YVJ5|A0A125YVJ5_TOXGG	tr|A0A125YVJ5|A0A125YVJ5_TOXGG	tr|A0A125YVJ5|A0A125YVJ5_TOXGG Putative 26S proteasome regulatory subunit 6b OS=Toxoplasma gondii (strain ATCC 50853 / GT1) OX=507601 GN=TGGT1_229950 PE=3 SV=1	3	3	2	3	2	29133000	18271000	1.59449	79.654	40.6593	0.656198	0.701471	1	1	1	0.997602	0.997558	1	1	0	0	0	NA	NA	NA	NA	NA	NA	NA	NA	NA	NA	NA	NA	NA	NA	NA	NA	NA	NA	NA	NA	tr|A0A125YVJ5|A0A125YVJ5_TOXGG	tr|A0A125YVJ5|A0A125YVJ5_TOXGG
DEAD (Asp-Glu-Ala-Asp) box polypeptide 17	tr|A0A125YWJ5|A0A125YWJ5_TOXGG	tr|A0A125YWJ5|A0A125YWJ5_TOXGG DEAD (Asp-Glu-Ala-Asp) box polypeptide 17 OS=Toxoplasma gondii (strain ATCC 50853 / GT1) OX=507601 GN=TGGT1_236650 PE=3 SV=1	tr|A0A125YWJ5|A0A125YWJ5_TOXGG	tr|A0A125YWJ5|A0A125YWJ5_TOXGG	tr|A0A125YWJ5|A0A125YWJ5_TOXGG DEAD (Asp-Glu-Ala-Asp) box polypeptide 17 OS=Toxoplasma gondii (strain ATCC 50853 / GT1) OX=507601 GN=TGGT1_236650 PE=3 SV=1	5	3	3	3	3	7.27287e+07	4.94261e+07	1.47146	64.0162	120.727	0.456033	0.446743	0.7	0.512691	1	0.997602	0.997558	1	0.867348	0	2	2	56723500	49889500	1.13698	49.027	9.73008	0.884292	0.872875	1	1	1	0.995291	0.995908	1	1	76388000	37059000	NA	NA	53322000	46457000	tr|A0A125YWJ5|A0A125YWJ5_TOXGG	tr|A0A125YWJ5|A0A125YWJ5_TOXGG
Glucose-6-phosphate 1-dehydrogenase	tr|A0A125YWK6|A0A125YWK6_TOXGG	tr|A0A125YWK6|A0A125YWK6_TOXGG Glucose-6-phosphate 1-dehydrogenase OS=Toxoplasma gondii (strain ATCC 50853 / GT1) OX=507601 GN=TGGT1_294200 PE=3 SV=1	tr|A0A125YWK6|A0A125YWK6_TOXGG	tr|A0A125YWK6|A0A125YWK6_TOXGG	tr|A0A125YWK6|A0A125YWK6_TOXGG Glucose-6-phosphate 1-dehydrogenase OS=Toxoplasma gondii (strain ATCC 50853 / GT1) OX=507601 GN=TGGT1_294200 PE=3 SV=1	2	1	2	1	2	12894000	10572000	1.21964	NA	5.97951	NA	0.224149	0.666667	0.220671	NA	NA	0.997558	1	0.867348	0	0	0	NA	NA	NA	NA	NA	NA	NA	NA	NA	NA	NA	NA	NA	NA	NA	NA	NA	NA	NA	NA	tr|A0A125YWK6|A0A125YWK6_TOXGG	tr|A0A125YWK6|A0A125YWK6_TOXGG
ROP5	tr|A0A125YX85|A0A125YX85_TOXGG;tr|S7UG16|S7UG16_TOXGG	tr|A0A125YX85|A0A125YX85_TOXGG Rhoptry protein ROP5 OS=Toxoplasma gondii (strain ATCC 50853 / GT1) OX=507601 GN=TGGT1_308090 PE=4 SV=1;tr|S7UG16|S7UG16_TOXGG Rhoptry protein ROP5 OS=Toxoplasma gondii (strain ATCC 50853 / GT1) OX=507601 GN=TGGT1_411430 PE=4	tr|A0A125YX85|A0A125YX85_TOXGG	tr|A0A125YX85|A0A125YX85_TOXGG	tr|A0A125YX85|A0A125YX85_TOXGG Rhoptry protein ROP5 OS=Toxoplasma gondii (strain ATCC 50853 / GT1) OX=507601 GN=TGGT1_308090 PE=4 SV=1	2	2	1	2	1	5672800	11187000	0.507089	9.95195	NA	NA	0.112842	0.666667	0.220671	NA	NA	0.997558	1	0.867348	0	0	0	NA	NA	NA	NA	NA	NA	NA	NA	NA	NA	NA	NA	NA	NA	NA	NA	NA	NA	NA	NA	tr|A0A125YX85|A0A125YX85_TOXGG;tr|S7UG16|S7UG16_TOXGG	tr|A0A125YX85|A0A125YX85_TOXGG;tr|S7UG16|S7UG16_TOXGG
PP1	tr|A0A125YY12|A0A125YY12_TOXGG	tr|A0A125YY12|A0A125YY12_TOXGG Serine/threonine-protein phosphatase OS=Toxoplasma gondii (strain ATCC 50853 / GT1) OX=507601 GN=TGGT1_310700 PE=3 SV=1	tr|A0A125YY12|A0A125YY12_TOXGG	tr|A0A125YY12|A0A125YY12_TOXGG	tr|A0A125YY12|A0A125YY12_TOXGG Serine/threonine-protein phosphatase OS=Toxoplasma gondii (strain ATCC 50853 / GT1) OX=507601 GN=TGGT1_310700 PE=3 SV=1	10	3	3	3	3	2.37157e+08	2.36028e+08	1.00478	24.171	79.0333	0.624678	0.600356	0.7	0.512691	1	0.997602	0.997558	1	0.867348	0	3	3	7.62283e+07	7.42057e+07	1.02726	41.043	59.7487	0.798329	0.794424	1	0.827259	1	0.995291	0.995908	1	0.905208	105770000	43449000	79466000	103090000	23157000	96370000	tr|A0A125YY12|A0A125YY12_TOXGG	tr|A0A125YY12|A0A125YY12_TOXGG
Tubulin beta	tr|A0A125YYZ4|A0A125YYZ4_TOXGG;tr|A0A125YJU3|A0A125YJU3_TOXGG;tr|A0A125YWG4|A0A125YWG4_TOXGG	tr|A0A125YYZ4|A0A125YYZ4_TOXGG Tubulin beta chain OS=Toxoplasma gondii (strain ATCC 50853 / GT1) OX=507601 GN=TGGT1_221620 PE=3 SV=1;tr|A0A125YJU3|A0A125YJU3_TOXGG Tubulin beta chain OS=Toxoplasma gondii (strain ATCC 50853 / GT1) OX=507601 GN=TGGT1_212240	tr|A0A125YYZ4|A0A125YYZ4_TOXGG	tr|A0A125YYZ4|A0A125YYZ4_TOXGG	tr|A0A125YYZ4|A0A125YYZ4_TOXGG Tubulin beta chain OS=Toxoplasma gondii (strain ATCC 50853 / GT1) OX=507601 GN=TGGT1_221620 PE=3 SV=1	6	3	3	3	3	360560000	376483000	0.957706	23.9418	64.8858	0.780126	0.768939	0.7	0.512691	1	0.997602	0.997558	1	0.867348	0	3	3	8.36723e+07	87763000	0.95339	32.7097	24.723	0.810311	0.808975	1	0.827259	1	0.995291	0.995908	1	0.905208	98404000	52093000	100520000	106250000	63875000	93164000	tr|A0A125YYZ4|A0A125YYZ4_TOXGG;tr|A0A125YJU3|A0A125YJU3_TOXGG;tr|A0A125YWG4|A0A125YWG4_TOXGG	tr|A0A125YYZ4|A0A125YYZ4_TOXGG;tr|A0A125YJU3|A0A125YJU3_TOXGG;tr|A0A125YWG4|A0A125YWG4_TOXGG
GRA54	tr|A0A125YZ08|A0A125YZ08_TOXGG	tr|A0A125YZ08|A0A125YZ08_TOXGG Uncharacterized protein OS=Toxoplasma gondii (strain ATCC 50853 / GT1) OX=507601 GN=TGGT1_204340 PE=4 SV=1	tr|A0A125YZ08|A0A125YZ08_TOXGG	tr|A0A125YZ08|A0A125YZ08_TOXGG	tr|A0A125YZ08|A0A125YZ08_TOXGG Uncharacterized protein OS=Toxoplasma gondii (strain ATCC 50853 / GT1) OX=507601 GN=TGGT1_204340 PE=4 SV=1	3	2	2	2	2	22876500	10072750	2.27113	15.1241	2.86767	0.0746126	0.0175111	0.333333	0.121335	1	0.997602	0.997558	1	0.867348	0	2	1	9498050	8775900	1.08229	1.17999	NA	NA	0.115129	0.666667	0.220671	NA	NA	0.995908	1	0.798824	9418800	NA	9577300	8775900	NA	NA	tr|A0A125YZ08|A0A125YZ08_TOXGG	tr|A0A125YZ08|A0A125YZ08_TOXGG
bromodomain-containing protein BDP2	tr|S7UFU4|S7UFU4_TOXGG	tr|S7UFU4|S7UFU4_TOXGG Bromodomain-containing protein OS=Toxoplasma gondii (strain ATCC 50853 / GT1) OX=507601 GN=TGGT1_264640 PE=4 SV=1	tr|S7UFU4|S7UFU4_TOXGG	tr|S7UFU4|S7UFU4_TOXGG	tr|S7UFU4|S7UFU4_TOXGG Bromodomain-containing protein OS=Toxoplasma gondii (strain ATCC 50853 / GT1) OX=507601 GN=TGGT1_264640 PE=4 SV=1	5	3	2	3	2	4.53907e+07	38618500	1.17536	62.806	47.8167	0.966718	0.970616	1	1	1	0.997602	0.997558	1	1	0	2	2	15555500	15245000	1.02037	2.96834	4.83309	0.668702	0.659793	0.666667	0.438578	1	0.995291	0.995908	1	0.813078	15882000	15229000	NA	15766000	14724000	NA	tr|S7UFU4|S7UFU4_TOXGG	tr|S7UFU4|S7UFU4_TOXGG
Tubulin-tyrosine ligase family protein	tr|S7UFX3|S7UFX3_TOXGG	tr|S7UFX3|S7UFX3_TOXGG Tubulin-tyrosine ligase family protein OS=Toxoplasma gondii (strain ATCC 50853 / GT1) OX=507601 GN=TGGT1_244500 PE=4 SV=1	tr|S7UFX3|S7UFX3_TOXGG	tr|S7UFX3|S7UFX3_TOXGG	tr|S7UFX3|S7UFX3_TOXGG Tubulin-tyrosine ligase family protein OS=Toxoplasma gondii (strain ATCC 50853 / GT1) OX=507601 GN=TGGT1_244500 PE=4 SV=1	11	2	1	2	1	68274000	33542000	2.03548	115.45	NA	NA	0.948223	1	1	NA	NA	0.997558	1	1	0	2	1	15479100	12189000	1.26992	81.5312	NA	NA	0.979344	1	1	NA	NA	0.995908	1	1	6555200	24403000	NA	NA	12189000	NA	tr|S7UFX3|S7UFX3_TOXGG	tr|S7UFX3|S7UFX3_TOXGG
Nuclear mesh protein NMP1	tr|S7UGK0|S7UGK0_TOXGG;tr|S7UZG2|S7UZG2_TOXGG;tr|S7UZL9|S7UZL9_TOXGG;tr|S7UFZ5|S7UFZ5_TOXGG	tr|S7UGK0|S7UGK0_TOXGG NTPase II (Fragment) OS=Toxoplasma gondii (strain ATCC 50853 / GT1) OX=507601 GN=TGGT1_277270 PE=3 SV=1;tr|S7UZG2|S7UZG2_TOXGG Nucleoside-triphosphatase OS=Toxoplasma gondii (strain ATCC 50853 / GT1) OX=507601 GN=TGGT1_360830 PE=3 SV	tr|S7UGK0|S7UGK0_TOXGG	tr|S7UGK0|S7UGK0_TOXGG	tr|S7UGK0|S7UGK0_TOXGG NTPase II (Fragment) OS=Toxoplasma gondii (strain ATCC 50853 / GT1) OX=507601 GN=TGGT1_277270 PE=3 SV=1	3	3	2	3	2	11049500	17371000	0.636089	111.763	28.8118	0.328517	0.399664	0.8	0.563703	1	0.997602	0.997558	1	0.869502	0	1	1	15101000	7075100	2.13439	NA	NA	NA	NA	1	0.317311	NA	NA	NA	1	0.798824	NA	NA	15101000	7075100	NA	NA	tr|S7UGK0|S7UGK0_TOXGG;tr|S7UZG2|S7UZG2_TOXGG;tr|S7UZL9|S7UZL9_TOXGG;tr|S7UFZ5|S7UFZ5_TOXGG	tr|S7UGK0|S7UGK0_TOXGG;tr|S7UZG2|S7UZG2_TOXGG
NMP1	tr|S7UGT4|S7UGT4_TOXGG	tr|S7UGT4|S7UGT4_TOXGG Uncharacterized protein OS=Toxoplasma gondii (strain ATCC 50853 / GT1) OX=507601 GN=TGGT1_265840 PE=4 SV=1	tr|S7UGT4|S7UGT4_TOXGG	tr|S7UGT4|S7UGT4_TOXGG	tr|S7UGT4|S7UGT4_TOXGG Uncharacterized protein OS=Toxoplasma gondii (strain ATCC 50853 / GT1) OX=507601 GN=TGGT1_265840 PE=4 SV=1	23	3	3	3	3	1.28513e+08	6.63113e+07	1.93802	105.646	28.1955	0.938665	0.935346	0.7	0.512691	1	0.997602	0.997558	1	0.867348	0	2	3	25505500	1.44879e+07	1.76047	32.6391	39.7902	0.185348	0.194677	0.4	0.248213	1	0.995291	0.995908	1	0.798824	19619000	31392000	NA	14220000	20382000	8861800	tr|S7UGT4|S7UGT4_TOXGG	tr|S7UGT4|S7UGT4_TOXGG
Hypothetical protein	tr|S7UGV1|S7UGV1_TOXGG	tr|S7UGV1|S7UGV1_TOXGG Uncharacterized protein OS=Toxoplasma gondii (strain ATCC 50853 / GT1) OX=507601 GN=TGGT1_265090 PE=4 SV=1	tr|S7UGV1|S7UGV1_TOXGG	tr|S7UGV1|S7UGV1_TOXGG	tr|S7UGV1|S7UGV1_TOXGG Uncharacterized protein OS=Toxoplasma gondii (strain ATCC 50853 / GT1) OX=507601 GN=TGGT1_265090 PE=4 SV=1	12	3	3	3	3	6.80597e+07	2.45973e+07	2.76695	94.7089	45.6395	0.413585	0.385556	0.7	0.512691	1	0.997602	0.997558	1	0.867348	0	2	1	21898000	27245000	0.803744	30.2889	NA	NA	0.636601	0.666667	0.220671	NA	NA	0.995908	1	0.798824	17208000	26588000	NA	NA	27245000	NA	tr|S7UGV1|S7UGV1_TOXGG	tr|S7UGV1|S7UGV1_TOXGG
UlP1	tr|S7UGW1|S7UGW1_TOXGG	tr|S7UGW1|S7UGW1_TOXGG Ulp1 protease family, C-terminal catalytic domain-containing protein OS=Toxoplasma gondii (strain ATCC 50853 / GT1) OX=507601 GN=TGGT1_265190 PE=4 SV=1	tr|S7UGW1|S7UGW1_TOXGG	tr|S7UGW1|S7UGW1_TOXGG	tr|S7UGW1|S7UGW1_TOXGG Ulp1 protease family, C-terminal catalytic domain-containing protein OS=Toxoplasma gondii (strain ATCC 50853 / GT1) OX=507601 GN=TGGT1_265190 PE=4 SV=1	11	3	3	3	3	6.65977e+07	1.9e+08	0.350513	35.6907	154.104	0.971841	0.970337	0.7	0.512691	1	0.997602	0.997558	1	0.867348	0	3	2	2.54173e+07	15844500	1.60417	58.6307	15.3386	0.384932	0.459097	0.8	0.563703	1	0.995291	0.995908	1	0.828298	20412000	42178000	13662000	14126000	17563000	NA	tr|S7UGW1|S7UGW1_TOXGG	tr|S7UGW1|S7UGW1_TOXGG
Hypothetical protein	tr|S7UGX2|S7UGX2_TOXGG	tr|S7UGX2|S7UGX2_TOXGG Uncharacterized protein OS=Toxoplasma gondii (strain ATCC 50853 / GT1) OX=507601 GN=TGGT1_220110 PE=4 SV=1	tr|S7UGX2|S7UGX2_TOXGG	tr|S7UGX2|S7UGX2_TOXGG	tr|S7UGX2|S7UGX2_TOXGG Uncharacterized protein OS=Toxoplasma gondii (strain ATCC 50853 / GT1) OX=507601 GN=TGGT1_220110 PE=4 SV=1	3	2	1	2	1	11891100	7045300	1.68781	66.6831	NA	NA	0.731628	1	1	NA	NA	0.997558	1	1	0	0	0	NA	NA	NA	NA	NA	NA	NA	NA	NA	NA	NA	NA	NA	NA	NA	NA	NA	NA	NA	NA	tr|S7UGX2|S7UGX2_TOXGG	tr|S7UGX2|S7UGX2_TOXGG
GRA31	tr|S7UH01|S7UH01_TOXGG	tr|S7UH01|S7UH01_TOXGG Uncharacterized protein OS=Toxoplasma gondii (strain ATCC 50853 / GT1) OX=507601 GN=TGGT1_220240 PE=4 SV=1	tr|S7UH01|S7UH01_TOXGG	tr|S7UH01|S7UH01_TOXGG	tr|S7UH01|S7UH01_TOXGG Uncharacterized protein OS=Toxoplasma gondii (strain ATCC 50853 / GT1) OX=507601 GN=TGGT1_220240 PE=4 SV=1	7	3	3	3	3	2.70827e+08	167800000	1.61398	52.0113	96.9526	0.410544	0.391031	0.7	0.512691	1	0.997602	0.997558	1	0.867348	0	3	3	69498000	4.59897e+07	1.51117	53.1444	79.2577	0.470013	0.467864	0.7	0.512691	1	0.995291	0.995908	1	0.813078	96367000	27381000	84746000	86182000	15074000	36713000	tr|S7UH01|S7UH01_TOXGG	tr|S7UH01|S7UH01_TOXGG
Hypothetical protein	tr|S7UH06|S7UH06_TOXGG	tr|S7UH06|S7UH06_TOXGG Uncharacterized protein OS=Toxoplasma gondii (strain ATCC 50853 / GT1) OX=507601 GN=TGGT1_264890 PE=4 SV=1	tr|S7UH06|S7UH06_TOXGG	tr|S7UH06|S7UH06_TOXGG	tr|S7UH06|S7UH06_TOXGG Uncharacterized protein OS=Toxoplasma gondii (strain ATCC 50853 / GT1) OX=507601 GN=TGGT1_264890 PE=4 SV=1	2	2	1	2	1	15299000	5482700	2.79041	36.3005	NA	NA	0.273617	0.666667	0.220671	NA	NA	0.997558	1	0.867348	0	2	0	8348250	NA	NA	4.36635	NA	NA	NA	NA	NA	NA	NA	NA	NA	NA	8090500	8606000	NA	NA	NA	NA	tr|S7UH06|S7UH06_TOXGG	tr|S7UH06|S7UH06_TOXGG
DNA-directed RNA polymerase subunit	tr|S7UH76|S7UH76_TOXGG	tr|S7UH76|S7UH76_TOXGG DNA-directed RNA polymerase subunit OS=Toxoplasma gondii (strain ATCC 50853 / GT1) OX=507601 GN=TGGT1_306290 PE=3 SV=1	tr|S7UH76|S7UH76_TOXGG	tr|S7UH76|S7UH76_TOXGG	tr|S7UH76|S7UH76_TOXGG DNA-directed RNA polymerase subunit OS=Toxoplasma gondii (strain ATCC 50853 / GT1) OX=507601 GN=TGGT1_306290 PE=3 SV=1	13	3	3	3	3	4.26003e+07	1.12962e+07	3.77122	86.1836	62.6009	0.109977	0.106776	0.1	0.0495346	1	0.997602	0.997558	1	0.867348	0	0	0	NA	NA	NA	NA	NA	NA	NA	NA	NA	NA	NA	NA	NA	NA	NA	NA	NA	NA	NA	NA	tr|S7UH76|S7UH76_TOXGG	tr|S7UH76|S7UH76_TOXGG
M/C C3H1-type domain-containing protein	tr|S7UHB0|S7UHB0_TOXGG	tr|S7UHB0|S7UHB0_TOXGG C3H1-type domain-containing protein OS=Toxoplasma gondii (strain ATCC 50853 / GT1) OX=507601 GN=TGGT1_306400 PE=4 SV=1	tr|S7UHB0|S7UHB0_TOXGG	tr|S7UHB0|S7UHB0_TOXGG	tr|S7UHB0|S7UHB0_TOXGG C3H1-type domain-containing protein OS=Toxoplasma gondii (strain ATCC 50853 / GT1) OX=507601 GN=TGGT1_306400 PE=4 SV=1	8	3	2	3	2	5.67286e+07	22542000	2.51657	97.4974	10.7029	0.631777	0.69363	0.8	0.563703	1	0.997602	0.997558	1	0.869502	0	2	2	14289000	11170700	1.27915	25.3567	23.7793	0.429501	0.429121	0.666667	0.438578	1	0.995291	0.995908	1	0.813078	11727000	16851000	NA	9292400	13049000	NA	tr|S7UHB0|S7UHB0_TOXGG	tr|S7UHB0|S7UHB0_TOXGG
Ribonuclease type III Dicer	tr|S7UHF9|S7UHF9_TOXGG	tr|S7UHF9|S7UHF9_TOXGG Ribonuclease type III Dicer OS=Toxoplasma gondii (strain ATCC 50853 / GT1) OX=507601 GN=TGGT1_267030 PE=4 SV=1	tr|S7UHF9|S7UHF9_TOXGG	tr|S7UHF9|S7UHF9_TOXGG	tr|S7UHF9|S7UHF9_TOXGG Ribonuclease type III Dicer OS=Toxoplasma gondii (strain ATCC 50853 / GT1) OX=507601 GN=TGGT1_267030 PE=4 SV=1	2	0	2	0	2	NA	42774500	NA	NA	88.0856	NA	NA	NA	NA	NA	NA	NA	NA	NA	0	0	0	NA	NA	NA	NA	NA	NA	NA	NA	NA	NA	NA	NA	NA	NA	NA	NA	NA	NA	NA	NA	tr|S7UHF9|S7UHF9_TOXGG	tr|S7UHF9|S7UHF9_TOXGG
CPSF A subunit region protein	tr|S7UHL5|S7UHL5_TOXGG	tr|S7UHL5|S7UHL5_TOXGG CPSF A subunit region protein OS=Toxoplasma gondii (strain ATCC 50853 / GT1) OX=507601 GN=TGGT1_267710 PE=4 SV=1	tr|S7UHL5|S7UHL5_TOXGG	tr|S7UHL5|S7UHL5_TOXGG	tr|S7UHL5|S7UHL5_TOXGG CPSF A subunit region protein OS=Toxoplasma gondii (strain ATCC 50853 / GT1) OX=507601 GN=TGGT1_267710 PE=4 SV=1	19	3	3	3	3	126971000	4.62713e+07	2.74405	106.555	63.4012	0.5352	0.52428	0.7	0.512691	1	0.997602	0.997558	1	0.867348	0	3	2	19111600	15382300	1.24244	78.2728	57.3848	0.985354	0.98707	1	1	1	0.995291	0.995908	1	1	18217000	34498000	4619800	9140600	21624000	NA	tr|S7UHL5|S7UHL5_TOXGG	tr|S7UHL5|S7UHL5_TOXGG
Apicomplex Kinetochore protein AKiT5	tr|S7UHX9|S7UHX9_TOXGG	tr|S7UHX9|S7UHX9_TOXGG Uncharacterized protein OS=Toxoplasma gondii (strain ATCC 50853 / GT1) OX=507601 GN=TGGT1_265770 PE=4 SV=1	tr|S7UHX9|S7UHX9_TOXGG	tr|S7UHX9|S7UHX9_TOXGG	tr|S7UHX9|S7UHX9_TOXGG Uncharacterized protein OS=Toxoplasma gondii (strain ATCC 50853 / GT1) OX=507601 GN=TGGT1_265770 PE=4 SV=1	42	3	3	3	3	3.85957e+08	2.65743e+08	1.45237	67.2086	8.5925	0.571212	0.54142	1	0.827259	0	0.997602	0.997558	1	0.920911	0	3	3	34223000	3.23457e+07	1.05804	13.4662	34.2798	0.699689	0.688937	0.7	0.512691	1	0.995291	0.995908	1	0.813078	31423000	39542000	31704000	28283000	44892000	23862000	tr|S7UHX9|S7UHX9_TOXGG	tr|S7UHX9|S7UHX9_TOXGG
CDK-related protein kinase CRK1	tr|S7UI68|S7UI68_TOXGG	tr|S7UI68|S7UI68_TOXGG Putative cell-cycle-associated protein kinase CDK OS=Toxoplasma gondii (strain ATCC 50853 / GT1) OX=507601 GN=TGGT1_304970 PE=4 SV=1	tr|S7UI68|S7UI68_TOXGG	tr|S7UI68|S7UI68_TOXGG	tr|S7UI68|S7UI68_TOXGG Putative cell-cycle-associated protein kinase CDK OS=Toxoplasma gondii (strain ATCC 50853 / GT1) OX=507601 GN=TGGT1_304970 PE=4 SV=1	2	1	0	1	0	16591000	NA	NA	NA	NA	NA	NA	NA	NA	NA	NA	NA	NA	NA	0	0	0	NA	NA	NA	NA	NA	NA	NA	NA	NA	NA	NA	NA	NA	NA	NA	NA	NA	NA	NA	NA	tr|S7UI68|S7UI68_TOXGG	tr|S7UI68|S7UI68_TOXGG
Hypothetical protein	tr|S7UIB7|S7UIB7_TOXGG	tr|S7UIB7|S7UIB7_TOXGG Uncharacterized protein OS=Toxoplasma gondii (strain ATCC 50853 / GT1) OX=507601 GN=TGGT1_306300 PE=4 SV=1	tr|S7UIB7|S7UIB7_TOXGG	tr|S7UIB7|S7UIB7_TOXGG	tr|S7UIB7|S7UIB7_TOXGG Uncharacterized protein OS=Toxoplasma gondii (strain ATCC 50853 / GT1) OX=507601 GN=TGGT1_306300 PE=4 SV=1	4	1	1	1	1	26669000	5342500	4.99186	NA	NA	NA	NA	1	0.317311	NA	NA	NA	1	0.867348	0	0	0	NA	NA	NA	NA	NA	NA	NA	NA	NA	NA	NA	NA	NA	NA	NA	NA	NA	NA	NA	NA	tr|S7UIB7|S7UIB7_TOXGG	tr|S7UIB7|S7UIB7_TOXGG
Putative dynein gamma chain	tr|S7UID1|S7UID1_TOXGG	tr|S7UID1|S7UID1_TOXGG Putative dynein gamma chain, flagellar outer arm (Fragment) OS=Toxoplasma gondii (strain ATCC 50853 / GT1) OX=507601 GN=TGGT1_306338A PE=4 SV=1	tr|S7UID1|S7UID1_TOXGG	tr|S7UID1|S7UID1_TOXGG	tr|S7UID1|S7UID1_TOXGG Putative dynein gamma chain, flagellar outer arm (Fragment) OS=Toxoplasma gondii (strain ATCC 50853 / GT1) OX=507601 GN=TGGT1_306338A PE=4 SV=1	2	2	1	2	1	18470000	17474000	1.057	32.2275	NA	NA	0.954489	1	1	NA	NA	0.997558	1	1	0	0	0	NA	NA	NA	NA	NA	NA	NA	NA	NA	NA	NA	NA	NA	NA	NA	NA	NA	NA	NA	NA	tr|S7UID1|S7UID1_TOXGG	tr|S7UID1|S7UID1_TOXGG
RNA pseudouridine synthase superfamily protein	tr|S7UIG4|S7UIG4_TOXGG	tr|S7UIG4|S7UIG4_TOXGG RNA pseudouridine synthase superfamily protein OS=Toxoplasma gondii (strain ATCC 50853 / GT1) OX=507601 GN=TGGT1_306660 PE=4 SV=1	tr|S7UIG4|S7UIG4_TOXGG	tr|S7UIG4|S7UIG4_TOXGG	tr|S7UIG4|S7UIG4_TOXGG RNA pseudouridine synthase superfamily protein OS=Toxoplasma gondii (strain ATCC 50853 / GT1) OX=507601 GN=TGGT1_306660 PE=4 SV=1	3	2	3	2	3	25371500	2.04166e+07	1.24269	59.9124	62.702	0.668325	0.688462	0.8	0.563703	1	0.997602	0.997558	1	0.869502	0	0	0	NA	NA	NA	NA	NA	NA	NA	NA	NA	NA	NA	NA	NA	NA	NA	NA	NA	NA	NA	NA	tr|S7UIG4|S7UIG4_TOXGG	tr|S7UIG4|S7UIG4_TOXGG
Thiocytidine biosynthesis protein TTCA	tr|S7UIK8|S7UIK8_TOXGG	tr|S7UIK8|S7UIK8_TOXGG PP-loop domain-containing protein OS=Toxoplasma gondii (strain ATCC 50853 / GT1) OX=507601 GN=TGGT1_294380 PE=4 SV=1	tr|S7UIK8|S7UIK8_TOXGG	tr|S7UIK8|S7UIK8_TOXGG	tr|S7UIK8|S7UIK8_TOXGG PP-loop domain-containing protein OS=Toxoplasma gondii (strain ATCC 50853 / GT1) OX=507601 GN=TGGT1_294380 PE=4 SV=1	6	3	3	3	3	23197000	1.26777e+07	1.82975	86.3529	10.8997	0.500244	0.463105	1	0.827259	0	0.997602	0.997558	1	0.920911	0	1	1	7876800	14023000	0.561706	NA	NA	NA	NA	1	0.317311	NA	NA	NA	1	0.798824	NA	7876800	NA	NA	14023000	NA	tr|S7UIK8|S7UIK8_TOXGG	tr|S7UIK8|S7UIK8_TOXGG
Hypothetical protein	tr|S7UIT6|S7UIT6_TOXGG	tr|S7UIT6|S7UIT6_TOXGG Uncharacterized protein OS=Toxoplasma gondii (strain ATCC 50853 / GT1) OX=507601 GN=TGGT1_293320 PE=4 SV=1	tr|S7UIT6|S7UIT6_TOXGG	tr|S7UIT6|S7UIT6_TOXGG	tr|S7UIT6|S7UIT6_TOXGG Uncharacterized protein OS=Toxoplasma gondii (strain ATCC 50853 / GT1) OX=507601 GN=TGGT1_293320 PE=4 SV=1	16	3	3	3	3	9.05006e+07	4.65083e+07	1.9459	106.023	73.0221	0.847241	0.844166	1	0.827259	1	0.997602	0.997558	1	0.920911	0	2	2	23034500	18374500	1.25361	14.7011	39.018	0.521107	0.479541	0.666667	0.438578	1	0.995291	0.995908	1	0.813078	20640000	25429000	NA	13305000	23444000	NA	tr|S7UIT6|S7UIT6_TOXGG	tr|S7UIT6|S7UIT6_TOXGG
Sec16_C domain-containing protein	tr|S7UIX0|S7UIX0_TOXGG	tr|S7UIX0|S7UIX0_TOXGG Sec16_C domain-containing protein OS=Toxoplasma gondii (strain ATCC 50853 / GT1) OX=507601 GN=TGGT1_294730 PE=4 SV=1	tr|S7UIX0|S7UIX0_TOXGG	tr|S7UIX0|S7UIX0_TOXGG	tr|S7UIX0|S7UIX0_TOXGG Sec16_C domain-containing protein OS=Toxoplasma gondii (strain ATCC 50853 / GT1) OX=507601 GN=TGGT1_294730 PE=4 SV=1	41	3	3	3	3	1.16172e+09	872700000	1.33118	68.8891	14.7665	0.727018	0.712226	0.7	0.512691	1	0.997602	0.997558	1	0.867348	0	3	3	6.78607e+07	7.11203e+07	0.954167	30.291	34.6301	0.885529	0.885404	1	0.827259	1	0.995291	0.995908	1	0.905208	55364000	91585000	56633000	59407000	99420000	54534000	tr|S7UIX0|S7UIX0_TOXGG	tr|S7UIX0|S7UIX0_TOXGG
Elongation factor 1-alpha	tr|S7UIZ8|S7UIZ8_TOXGG;tr|S7W358|S7W358_TOXGG	tr|S7UIZ8|S7UIZ8_TOXGG Elongation factor 1-alpha OS=Toxoplasma gondii (strain ATCC 50853 / GT1) OX=507601 GN=TGGT1_294800A PE=3 SV=1;tr|S7W358|S7W358_TOXGG Elongation factor 1-alpha (Fragment) OS=Toxoplasma gondii (strain ATCC 50853 / GT1) OX=507601 GN=TGG	tr|S7UIZ8|S7UIZ8_TOXGG;tr|S7W358|S7W358_TOXGG	tr|S7UIZ8|S7UIZ8_TOXGG	tr|S7UIZ8|S7UIZ8_TOXGG Elongation factor 1-alpha OS=Toxoplasma gondii (strain ATCC 50853 / GT1) OX=507601 GN=TGGT1_294800A PE=3 SV=1	8	3	3	3	3	3736700000	3956690000	0.9444	30.3341	67.1266	0.791998	0.782916	0.7	0.512691	1	0.997602	0.997558	1	0.867348	0	3	3	1.30429e+09	1.30697e+09	0.997955	31.6708	30.0922	0.983779	0.983776	1	0.827259	1	0.995291	0.995908	1	0.905208	1408200000	849180000	1655500000	1638700000	872500000	1409700000	tr|S7UIZ8|S7UIZ8_TOXGG;tr|S7W358|S7W358_TOXGG	tr|S7UIZ8|S7UIZ8_TOXGG;tr|S7W358|S7W358_TOXGG
Hypothetical protein	tr|S7UJ27|S7UJ27_TOXGG	tr|S7UJ27|S7UJ27_TOXGG Uncharacterized protein (Fragment) OS=Toxoplasma gondii (strain ATCC 50853 / GT1) OX=507601 GN=TGGT1_320160A PE=4 SV=1	tr|S7UJ27|S7UJ27_TOXGG	tr|S7UJ27|S7UJ27_TOXGG	tr|S7UJ27|S7UJ27_TOXGG Uncharacterized protein (Fragment) OS=Toxoplasma gondii (strain ATCC 50853 / GT1) OX=507601 GN=TGGT1_320160A PE=4 SV=1	4	1	1	1	1	17828000	5778700	3.08512	NA	NA	NA	NA	1	0.317311	NA	NA	NA	1	0.867348	0	0	0	NA	NA	NA	NA	NA	NA	NA	NA	NA	NA	NA	NA	NA	NA	NA	NA	NA	NA	NA	NA	tr|S7UJ27|S7UJ27_TOXGG	tr|S7UJ27|S7UJ27_TOXGG
histone lysine methyltransferase SET	tr|S7UJ54|S7UJ54_TOXGG	tr|S7UJ54|S7UJ54_TOXGG Putative histone lysine methyltransferase, SET OS=Toxoplasma gondii (strain ATCC 50853 / GT1) OX=507601 GN=TGGT1_295610 PE=4 SV=1	tr|S7UJ54|S7UJ54_TOXGG	tr|S7UJ54|S7UJ54_TOXGG	tr|S7UJ54|S7UJ54_TOXGG Putative histone lysine methyltransferase, SET OS=Toxoplasma gondii (strain ATCC 50853 / GT1) OX=507601 GN=TGGT1_295610 PE=4 SV=1	2	3	3	3	3	95293000	153929000	0.619071	36.3027	93.9394	0.978505	0.97754	0.7	0.512691	1	0.997602	0.997558	1	0.867348	0	0	0	NA	NA	NA	NA	NA	NA	NA	NA	NA	NA	NA	NA	NA	NA	NA	NA	NA	NA	NA	NA	tr|S7UJ54|S7UJ54_TOXGG	tr|S7UJ54|S7UJ54_TOXGG
HECT domain containing protein	tr|S7UJ61|S7UJ61_TOXGG	tr|S7UJ61|S7UJ61_TOXGG HECT-domain (Ubiquitin-transferase) domain-containing protein (Fragment) OS=Toxoplasma gondii (strain ATCC 50853 / GT1) OX=507601 GN=TGGT1_295710 PE=4 SV=1	tr|S7UJ61|S7UJ61_TOXGG	tr|S7UJ61|S7UJ61_TOXGG	tr|S7UJ61|S7UJ61_TOXGG HECT-domain (Ubiquitin-transferase) domain-containing protein (Fragment) OS=Toxoplasma gondii (strain ATCC 50853 / GT1) OX=507601 GN=TGGT1_295710 PE=4 SV=1	18	3	3	3	3	9.93477e+07	3.83267e+07	2.59213	74.805	65.0364	0.340162	0.325727	0.4	0.275234	1	0.997602	0.997558	1	0.867348	0	3	3	3.21417e+07	17427800	1.84428	63.0561	55.4023	0.396016	0.394976	0.4	0.275234	1	0.995291	0.995908	1	0.798824	51787000	33333000	11305000	26292000	18852000	7139400	tr|S7UJ61|S7UJ61_TOXGG	tr|S7UJ61|S7UJ61_TOXGG
Hypothetical protein	tr|S7UJ77|S7UJ77_TOXGG	tr|S7UJ77|S7UJ77_TOXGG Uncharacterized protein (Fragment) OS=Toxoplasma gondii (strain ATCC 50853 / GT1) OX=507601 GN=TGGT1_320160B PE=4 SV=1	tr|S7UJ77|S7UJ77_TOXGG	tr|S7UJ77|S7UJ77_TOXGG	tr|S7UJ77|S7UJ77_TOXGG Uncharacterized protein (Fragment) OS=Toxoplasma gondii (strain ATCC 50853 / GT1) OX=507601 GN=TGGT1_320160B PE=4 SV=1	5	2	1	2	1	14567400	5778000	2.52118	74.1949	NA	NA	0.587599	0.666667	0.220671	NA	NA	0.997558	1	0.867348	0	0	0	NA	NA	NA	NA	NA	NA	NA	NA	NA	NA	NA	NA	NA	NA	NA	NA	NA	NA	NA	NA	tr|S7UJ77|S7UJ77_TOXGG	tr|S7UJ77|S7UJ77_TOXGG
gamma tubulin complex protein 4 GCP4	tr|S7UJ94|S7UJ94_TOXGG	tr|S7UJ94|S7UJ94_TOXGG Spc97 / Spc98 family protein OS=Toxoplasma gondii (strain ATCC 50853 / GT1) OX=507601 GN=TGGT1_209970 PE=4 SV=1	tr|S7UJ94|S7UJ94_TOXGG	tr|S7UJ94|S7UJ94_TOXGG	tr|S7UJ94|S7UJ94_TOXGG Spc97 / Spc98 family protein OS=Toxoplasma gondii (strain ATCC 50853 / GT1) OX=507601 GN=TGGT1_209970 PE=4 SV=1	10	1	1	1	1	74902000	9644600	7.76621	NA	NA	NA	NA	1	0.317311	NA	NA	NA	1	0.867348	0	1	1	11787000	5598900	2.10523	NA	NA	NA	NA	1	0.317311	NA	NA	NA	1	0.798824	NA	11787000	NA	NA	5598900	NA	tr|S7UJ94|S7UJ94_TOXGG	tr|S7UJ94|S7UJ94_TOXGG
G1, RNA recognition motif-containing protein	tr|S7UJA3|S7UJA3_TOXGG	tr|S7UJA3|S7UJA3_TOXGG RNA recognition motif-containing protein OS=Toxoplasma gondii (strain ATCC 50853 / GT1) OX=507601 GN=TGGT1_209850 PE=4 SV=1	tr|S7UJA3|S7UJA3_TOXGG	tr|S7UJA3|S7UJA3_TOXGG	tr|S7UJA3|S7UJA3_TOXGG RNA recognition motif-containing protein OS=Toxoplasma gondii (strain ATCC 50853 / GT1) OX=507601 GN=TGGT1_209850 PE=4 SV=1	6	3	3	3	3	1.33971e+08	1.04483e+08	1.28223	94.4115	15.5905	0.690675	0.669999	0.7	0.512691	0	0.997602	0.997558	1	0.867348	0	2	3	127815000	8.13293e+07	1.57157	0.481307	28.3917	0.117495	0.132139	0.2	0.0832645	0	0.995291	0.995908	1	0.798824	128250000	127380000	NA	91681000	97433000	54874000	tr|S7UJA3|S7UJA3_TOXGG	tr|S7UJA3|S7UJA3_TOXGG
Apicomplexan Kinetochore protein AKiT9	tr|S7UJC0|S7UJC0_TOXGG	tr|S7UJC0|S7UJC0_TOXGG Putative glutamic acid-rcih protein OS=Toxoplasma gondii (strain ATCC 50853 / GT1) OX=507601 GN=TGGT1_209880 PE=4 SV=1	tr|S7UJC0|S7UJC0_TOXGG	tr|S7UJC0|S7UJC0_TOXGG	tr|S7UJC0|S7UJC0_TOXGG Putative glutamic acid-rcih protein OS=Toxoplasma gondii (strain ATCC 50853 / GT1) OX=507601 GN=TGGT1_209880 PE=4 SV=1	5	3	3	3	3	4214630	5.23277e+06	0.805431	126.104	63.7454	0.525148	0.51692	0.7	0.512691	1	0.997602	0.997558	1	0.867348	0	1	1	3418300	3969100	0.861228	NA	NA	NA	NA	1	0.317311	NA	NA	NA	1	0.798824	NA	3418300	NA	3969100	NA	NA	tr|S7UJC0|S7UJC0_TOXGG	tr|S7UJC0|S7UJC0_TOXGG
kinesin basal complex	tr|S7UJD1|S7UJD1_TOXGG	tr|S7UJD1|S7UJD1_TOXGG Kinesin motor domain-containing protein OS=Toxoplasma gondii (strain ATCC 50853 / GT1) OX=507601 GN=TGGT1_319710 PE=3 SV=1	tr|S7UJD1|S7UJD1_TOXGG	tr|S7UJD1|S7UJD1_TOXGG	tr|S7UJD1|S7UJD1_TOXGG Kinesin motor domain-containing protein OS=Toxoplasma gondii (strain ATCC 50853 / GT1) OX=507601 GN=TGGT1_319710 PE=3 SV=1	4	1	1	1	1	17396000	1199300	14.5051	NA	NA	NA	NA	1	0.317311	NA	NA	NA	1	0.867348	0	0	0	NA	NA	NA	NA	NA	NA	NA	NA	NA	NA	NA	NA	NA	NA	NA	NA	NA	NA	NA	NA	tr|S7UJD1|S7UJD1_TOXGG	tr|S7UJD1|S7UJD1_TOXGG
DNA polymerase family B protein	tr|S7UJD6|S7UJD6_TOXGG	tr|S7UJD6|S7UJD6_TOXGG DNA polymerase family B protein OS=Toxoplasma gondii (strain ATCC 50853 / GT1) OX=507601 GN=TGGT1_319860 PE=4 SV=1	tr|S7UJD6|S7UJD6_TOXGG	tr|S7UJD6|S7UJD6_TOXGG	tr|S7UJD6|S7UJD6_TOXGG DNA polymerase family B protein OS=Toxoplasma gondii (strain ATCC 50853 / GT1) OX=507601 GN=TGGT1_319860 PE=4 SV=1	9	1	1	1	1	48606000	19996000	2.43079	NA	NA	NA	NA	1	0.317311	NA	NA	NA	1	0.867348	0	1	1	9365600	14900000	0.628564	NA	NA	NA	NA	1	0.317311	NA	NA	NA	1	0.798824	NA	9365600	NA	NA	14900000	NA	tr|S7UJD6|S7UJD6_TOXGG	tr|S7UJD6|S7UJD6_TOXGG
HECT domain containing protein	tr|S7UJE4|S7UJE4_TOXGG	tr|S7UJE4|S7UJE4_TOXGG Uncharacterized protein OS=Toxoplasma gondii (strain ATCC 50853 / GT1) OX=507601 GN=TGGT1_209210 PE=4 SV=1	tr|S7UJE4|S7UJE4_TOXGG	tr|S7UJE4|S7UJE4_TOXGG	tr|S7UJE4|S7UJE4_TOXGG Uncharacterized protein OS=Toxoplasma gondii (strain ATCC 50853 / GT1) OX=507601 GN=TGGT1_209210 PE=4 SV=1	41	3	3	3	3	4.92747e+08	2.42533e+08	2.03167	65.2481	31.0317	0.234936	0.214007	0.4	0.275234	1	0.997602	0.997558	1	0.867348	0	3	3	4.34967e+07	3.55567e+07	1.22331	31.0286	55.1467	0.535204	0.524558	0.7	0.512691	1	0.995291	0.995908	1	0.813078	46215000	55427000	28848000	35247000	55318000	16105000	tr|S7UJE4|S7UJE4_TOXGG	tr|S7UJE4|S7UJE4_TOXGG
Hypothetical protein	tr|S7UJE9|S7UJE9_TOXGG	tr|S7UJE9|S7UJE9_TOXGG Uncharacterized protein OS=Toxoplasma gondii (strain ATCC 50853 / GT1) OX=507601 GN=TGGT1_209280 PE=4 SV=1	tr|S7UJE9|S7UJE9_TOXGG	tr|S7UJE9|S7UJE9_TOXGG	tr|S7UJE9|S7UJE9_TOXGG Uncharacterized protein OS=Toxoplasma gondii (strain ATCC 50853 / GT1) OX=507601 GN=TGGT1_209280 PE=4 SV=1	9	2	3	2	3	91051000	2.59107e+07	3.51404	53.491	50.5817	0.121154	0.0767265	0.2	0.0832645	1	0.997602	0.997558	1	0.867348	0	2	2	15029500	12371500	1.21485	17.1207	18.9587	0.393806	0.392792	0.666667	0.438578	1	0.995291	0.995908	1	0.813078	13210000	16849000	NA	14030000	10713000	NA	tr|S7UJE9|S7UJE9_TOXGG	tr|S7UJE9|S7UJE9_TOXGG
Helicase associated domain HA2 protein	tr|S7UJM8|S7UJM8_TOXGG	tr|S7UJM8|S7UJM8_TOXGG Helicase associated domain (Ha2) protein OS=Toxoplasma gondii (strain ATCC 50853 / GT1) OX=507601 GN=TGGT1_318440 PE=4 SV=1	tr|S7UJM8|S7UJM8_TOXGG	tr|S7UJM8|S7UJM8_TOXGG	tr|S7UJM8|S7UJM8_TOXGG Helicase associated domain (Ha2) protein OS=Toxoplasma gondii (strain ATCC 50853 / GT1) OX=507601 GN=TGGT1_318440 PE=4 SV=1	14	3	3	3	3	8.54363e+07	37753000	2.26303	24.5322	59.6539	0.0900606	0.0639914	0.2	0.12663	1	0.997602	0.997558	1	0.867348	0	3	3	2.23863e+07	17216000	1.30032	9.3444	17.7021	0.112264	0.0875247	0.1	0.0495346	1	0.995291	0.995908	1	0.798824	24683000	20590000	21886000	19485000	13752000	18411000	tr|S7UJM8|S7UJM8_TOXGG	tr|S7UJM8|S7UJM8_TOXGG
ubiquitin carboxyl-terminal hydrolase	tr|S7UJT4|S7UJT4_TOXGG	tr|S7UJT4|S7UJT4_TOXGG Ubiquitin carboxyl-terminal hydrolase OS=Toxoplasma gondii (strain ATCC 50853 / GT1) OX=507601 GN=TGGT1_210781 PE=3 SV=1	tr|S7UJT4|S7UJT4_TOXGG	tr|S7UJT4|S7UJT4_TOXGG	tr|S7UJT4|S7UJT4_TOXGG Ubiquitin carboxyl-terminal hydrolase OS=Toxoplasma gondii (strain ATCC 50853 / GT1) OX=507601 GN=TGGT1_210781 PE=3 SV=1	2	2	1	2	1	6379750	4929000	1.29433	105.034	NA	NA	0.945166	1	1	NA	NA	0.997558	1	1	0	0	0	NA	NA	NA	NA	NA	NA	NA	NA	NA	NA	NA	NA	NA	NA	NA	NA	NA	NA	NA	NA	tr|S7UJT4|S7UJT4_TOXGG	tr|S7UJT4|S7UJT4_TOXGG
Hypothetical protein	tr|S7UJV1|S7UJV1_TOXGG	tr|S7UJV1|S7UJV1_TOXGG Uncharacterized protein (Fragment) OS=Toxoplasma gondii (strain ATCC 50853 / GT1) OX=507601 GN=TGGT1_208400B PE=4 SV=1	tr|S7UJV1|S7UJV1_TOXGG	tr|S7UJV1|S7UJV1_TOXGG	tr|S7UJV1|S7UJV1_TOXGG Uncharacterized protein (Fragment) OS=Toxoplasma gondii (strain ATCC 50853 / GT1) OX=507601 GN=TGGT1_208400B PE=4 SV=1	7	3	3	3	3	3.11493e+07	1.73457e+07	1.7958	89.7758	37.2916	0.527272	0.509177	0.4	0.275234	1	0.997602	0.997558	1	0.867348	0	2	0	13953250	NA	NA	42.6167	NA	NA	NA	NA	NA	NA	NA	NA	NA	NA	9748500	18158000	NA	NA	NA	NA	tr|S7UJV1|S7UJV1_TOXGG	tr|S7UJV1|S7UJV1_TOXGG
Hypothetical protein	tr|S7UJY5|S7UJY5_TOXGG	tr|S7UJY5|S7UJY5_TOXGG Uncharacterized protein OS=Toxoplasma gondii (strain ATCC 50853 / GT1) OX=507601 GN=TGGT1_297745 PE=4 SV=1	tr|S7UJY5|S7UJY5_TOXGG	tr|S7UJY5|S7UJY5_TOXGG	tr|S7UJY5|S7UJY5_TOXGG Uncharacterized protein OS=Toxoplasma gondii (strain ATCC 50853 / GT1) OX=507601 GN=TGGT1_297745 PE=4 SV=1	125	3	3	3	3	2.23362e+09	1935000000	1.15433	71.2663	13.812	0.966273	0.964525	1	0.827259	1	0.997602	0.997558	1	0.920911	0	3	3	7.64937e+07	85837000	0.89115	27.9881	28.0817	0.639629	0.639521	0.7	0.512691	1	0.995291	0.995908	1	0.813078	78258000	96966000	54257000	80076000	112300000	65135000	tr|S7UJY5|S7UJY5_TOXGG	tr|S7UJY5|S7UJY5_TOXGG
SWI/SNF2 Brahma	tr|S7UK27|S7UK27_TOXGG	tr|S7UK27|S7UK27_TOXGG Putative SWI2/SNF2 Brahma OS=Toxoplasma gondii (strain ATCC 50853 / GT1) OX=507601 GN=TGGT1_320300 PE=4 SV=1	tr|S7UK27|S7UK27_TOXGG	tr|S7UK27|S7UK27_TOXGG	tr|S7UK27|S7UK27_TOXGG Putative SWI2/SNF2 Brahma OS=Toxoplasma gondii (strain ATCC 50853 / GT1) OX=507601 GN=TGGT1_320300 PE=4 SV=1	35	3	3	3	3	288150000	155200000	1.85664	75.5113	6.71002	0.42824	0.381724	0.7	0.512691	0	0.997602	0.997558	1	0.867348	0	3	3	3.60357e+07	2.58993e+07	1.39137	38.4466	24.7161	0.3446	0.331322	0.4	0.275234	1	0.995291	0.995908	1	0.798824	35357000	50217000	22533000	23380000	33177000	21141000	tr|S7UK27|S7UK27_TOXGG	tr|S7UK27|S7UK27_TOXGG
GRA52	tr|S7UK33|S7UK33_TOXGG	tr|S7UK33|S7UK33_TOXGG Uncharacterized protein OS=Toxoplasma gondii (strain ATCC 50853 / GT1) OX=507601 GN=TGGT1_319340 PE=4 SV=1	tr|S7UK33|S7UK33_TOXGG	tr|S7UK33|S7UK33_TOXGG	tr|S7UK33|S7UK33_TOXGG Uncharacterized protein OS=Toxoplasma gondii (strain ATCC 50853 / GT1) OX=507601 GN=TGGT1_319340 PE=4 SV=1	5	3	2	3	2	3.48923e+07	57326000	0.608664	68.5868	3.54997	0.319492	0.384098	0.2	0.0832645	1	0.997602	0.997558	1	0.867348	0	3	2	14793100	14382500	1.02855	52.1443	35.7671	0.892331	0.906494	0.8	0.563703	1	0.995291	0.995908	1	0.828298	18386000	5938300	20055000	18020000	NA	10745000	tr|S7UK33|S7UK33_TOXGG	tr|S7UK33|S7UK33_TOXGG
apical annuli protein AAP5	tr|S7UK85|S7UK85_TOXGG	tr|S7UK85|S7UK85_TOXGG Uncharacterized protein OS=Toxoplasma gondii (strain ATCC 50853 / GT1) OX=507601 GN=TGGT1_319900 PE=4 SV=1	tr|S7UK85|S7UK85_TOXGG	tr|S7UK85|S7UK85_TOXGG	tr|S7UK85|S7UK85_TOXGG Uncharacterized protein OS=Toxoplasma gondii (strain ATCC 50853 / GT1) OX=507601 GN=TGGT1_319900 PE=4 SV=1	8	1	2	1	2	102400000	29702000	3.44758	NA	21.5165	NA	0.133343	0.666667	0.220671	NA	NA	0.997558	1	0.867348	0	1	2	18795000	11850300	1.58604	NA	67.865	NA	0.631347	0.666667	0.220671	NA	NA	0.995908	1	0.798824	NA	18795000	NA	NA	17537000	6163600	tr|S7UK85|S7UK85_TOXGG	tr|S7UK85|S7UK85_TOXGG
Hypothetical protein	tr|S7UKD1|S7UKD1_TOXGG	tr|S7UKD1|S7UKD1_TOXGG Uncharacterized protein OS=Toxoplasma gondii (strain ATCC 50853 / GT1) OX=507601 GN=TGGT1_221280 PE=4 SV=1	tr|S7UKD1|S7UKD1_TOXGG	tr|S7UKD1|S7UKD1_TOXGG	tr|S7UKD1|S7UKD1_TOXGG Uncharacterized protein OS=Toxoplasma gondii (strain ATCC 50853 / GT1) OX=507601 GN=TGGT1_221280 PE=4 SV=1	16	3	3	3	3	7.28163e+07	24586000	2.9617	123.403	57.9733	0.479687	0.460199	0.7	0.512691	1	0.997602	0.997558	1	0.867348	0	2	2	14846700	10976550	1.35258	79.8642	85.143	0.757179	0.756965	0.666667	0.438578	1	0.995291	0.995908	1	0.813078	6462400	23231000	NA	4368100	17585000	NA	tr|S7UKD1|S7UKD1_TOXGG	tr|S7UKD1|S7UKD1_TOXGG
SAC3 domain containing protein	tr|S7UKL1|S7UKL1_TOXGG	tr|S7UKL1|S7UKL1_TOXGG Uncharacterized protein OS=Toxoplasma gondii (strain ATCC 50853 / GT1) OX=507601 GN=TGGT1_211700 PE=4 SV=1	tr|S7UKL1|S7UKL1_TOXGG	tr|S7UKL1|S7UKL1_TOXGG	tr|S7UKL1|S7UKL1_TOXGG Uncharacterized protein OS=Toxoplasma gondii (strain ATCC 50853 / GT1) OX=507601 GN=TGGT1_211700 PE=4 SV=1	22	3	3	3	3	7.78884e+07	19886900	3.91657	140.196	97.1453	0.53986	0.535914	0.7	0.512691	1	0.997602	0.997558	1	0.867348	0	2	2	20844050	6949250	2.99947	76.2194	67.4368	0.318016	0.315563	0.666667	0.438578	1	0.995291	0.995908	1	0.813078	9610100	32078000	NA	3635500	10263000	NA	tr|S7UKL1|S7UKL1_TOXGG	tr|S7UKL1|S7UKL1_TOXGG
histone lysine methyltransferase SET8	tr|S7UKM8|S7UKM8_TOXGG	tr|S7UKM8|S7UKM8_TOXGG Histone lysine methyltransferase SET8 OS=Toxoplasma gondii (strain ATCC 50853 / GT1) OX=507601 GN=TGGT1_211730 PE=4 SV=1	tr|S7UKM8|S7UKM8_TOXGG	tr|S7UKM8|S7UKM8_TOXGG	tr|S7UKM8|S7UKM8_TOXGG Histone lysine methyltransferase SET8 OS=Toxoplasma gondii (strain ATCC 50853 / GT1) OX=507601 GN=TGGT1_211730 PE=4 SV=1	5	2	2	2	2	33351000	11881000	2.80709	47.2465	44.732	0.165193	0.164753	0.333333	0.121335	1	0.997602	0.997558	1	0.867348	0	2	1	11769500	12045000	0.977127	1.84444	NA	NA	0.491215	0.666667	0.220671	NA	NA	0.995908	1	0.798824	11616000	11923000	NA	NA	12045000	NA	tr|S7UKM8|S7UKM8_TOXGG	tr|S7UKM8|S7UKM8_TOXGG
Hypothetical protein	tr|S7UKV1|S7UKV1_TOXGG	tr|S7UKV1|S7UKV1_TOXGG Uncharacterized protein OS=Toxoplasma gondii (strain ATCC 50853 / GT1) OX=507601 GN=TGGT1_297690 PE=4 SV=1	tr|S7UKV1|S7UKV1_TOXGG	tr|S7UKV1|S7UKV1_TOXGG	tr|S7UKV1|S7UKV1_TOXGG Uncharacterized protein OS=Toxoplasma gondii (strain ATCC 50853 / GT1) OX=507601 GN=TGGT1_297690 PE=4 SV=1	17	3	2	3	2	81481000	40096500	2.03212	146.977	50.1173	0.892346	0.911306	0.8	0.563703	1	0.997602	0.997558	1	0.869502	0	2	2	14135600	9860650	1.43354	109.445	71.7723	0.969501	0.968478	1	1	1	0.995291	0.995908	1	1	3196200	25075000	NA	4856300	14865000	NA	tr|S7UKV1|S7UKV1_TOXGG	tr|S7UKV1|S7UKV1_TOXGG
E3 ubiquitin-protein ligase RBBP6	tr|S7UKW0|S7UKW0_TOXGG	tr|S7UKW0|S7UKW0_TOXGG Uncharacterized protein OS=Toxoplasma gondii (strain ATCC 50853 / GT1) OX=507601 GN=TGGT1_297210 PE=4 SV=1	tr|S7UKW0|S7UKW0_TOXGG	tr|S7UKW0|S7UKW0_TOXGG	tr|S7UKW0|S7UKW0_TOXGG Uncharacterized protein OS=Toxoplasma gondii (strain ATCC 50853 / GT1) OX=507601 GN=TGGT1_297210 PE=4 SV=1	14	3	3	3	3	1.00676e+08	8.08353e+07	1.24545	35.012	37.7198	0.504893	0.502802	1	0.827259	1	0.997602	0.997558	1	0.920911	0	3	2	4.46617e+07	38546000	1.15866	8.9366	0.429261	0.111969	0.125452	0.2	0.0832645	1	0.995291	0.995908	1	0.798824	40067000	47270000	46648000	38429000	38663000	NA	tr|S7UKW0|S7UKW0_TOXGG	tr|S7UKW0|S7UKW0_TOXGG
MC suture proteophosphoglycan PPG1	tr|S7UKZ6|S7UKZ6_TOXGG	tr|S7UKZ6|S7UKZ6_TOXGG Proteophosphoglycan PPG1 OS=Toxoplasma gondii (strain ATCC 50853 / GT1) OX=507601 GN=TGGT1_297520 PE=4 SV=1	tr|S7UKZ6|S7UKZ6_TOXGG	tr|S7UKZ6|S7UKZ6_TOXGG	tr|S7UKZ6|S7UKZ6_TOXGG Proteophosphoglycan PPG1 OS=Toxoplasma gondii (strain ATCC 50853 / GT1) OX=507601 GN=TGGT1_297520 PE=4 SV=1	11	3	3	3	3	6.65343e+07	6.71457e+07	0.990895	24.9334	48.5552	0.848014	0.842747	1	0.827259	1	0.997602	0.997558	1	0.920911	0	3	3	1.78323e+07	1.79993e+07	0.990722	15.7238	20.5497	0.989764	0.989691	1	0.827259	1	0.995291	0.995908	1	0.905208	16518000	15927000	21052000	21155000	13929000	18914000	tr|S7UKZ6|S7UKZ6_TOXGG	tr|S7UKZ6|S7UKZ6_TOXGG
Hypothetical protein	tr|S7UL39|S7UL39_TOXGG	tr|S7UL39|S7UL39_TOXGG Uncharacterized protein OS=Toxoplasma gondii (strain ATCC 50853 / GT1) OX=507601 GN=TGGT1_223080 PE=4 SV=1	tr|S7UL39|S7UL39_TOXGG	tr|S7UL39|S7UL39_TOXGG	tr|S7UL39|S7UL39_TOXGG Uncharacterized protein OS=Toxoplasma gondii (strain ATCC 50853 / GT1) OX=507601 GN=TGGT1_223080 PE=4 SV=1	6	1	2	1	2	35470000	7873050	4.50524	NA	106.554	NA	0.460416	0.666667	0.220671	NA	NA	0.997558	1	0.867348	0	0	0	NA	NA	NA	NA	NA	NA	NA	NA	NA	NA	NA	NA	NA	NA	NA	NA	NA	NA	NA	NA	tr|S7UL39|S7UL39_TOXGG	tr|S7UL39|S7UL39_TOXGG
Tubulin alpha	tr|S7UL74|S7UL74_TOXGG	tr|S7UL74|S7UL74_TOXGG Tubulin alpha chain (Fragment) OS=Toxoplasma gondii (strain ATCC 50853 / GT1) OX=507601 GN=TGGT1_316400B PE=3 SV=1	tr|S7UL74|S7UL74_TOXGG	tr|S7UL74|S7UL74_TOXGG	tr|S7UL74|S7UL74_TOXGG Tubulin alpha chain (Fragment) OS=Toxoplasma gondii (strain ATCC 50853 / GT1) OX=507601 GN=TGGT1_316400B PE=3 SV=1	5	3	3	3	3	925470000	9.53813e+08	0.970284	29.0676	69.8218	0.731106	0.716973	0.7	0.512691	1	0.997602	0.997558	1	0.867348	0	3	3	477410000	448520000	1.06441	34.8847	54.7283	0.755676	0.751085	1	0.827259	1	0.995291	0.995908	1	0.905208	483830000	307750000	640650000	669640000	184390000	491530000	tr|S7UL74|S7UL74_TOXGG	tr|S7UL74|S7UL74_TOXGG
CW-type Zinc Finger protein	tr|S7ULE9|S7ULE9_TOXGG	tr|S7ULE9|S7ULE9_TOXGG CW-type Zinc Finger protein (Fragment) OS=Toxoplasma gondii (strain ATCC 50853 / GT1) OX=507601 GN=TGGT1_221200A PE=4 SV=1	tr|S7ULE9|S7ULE9_TOXGG	tr|S7ULE9|S7ULE9_TOXGG	tr|S7ULE9|S7ULE9_TOXGG CW-type Zinc Finger protein (Fragment) OS=Toxoplasma gondii (strain ATCC 50853 / GT1) OX=507601 GN=TGGT1_221200A PE=4 SV=1	19	3	3	3	3	7.55497e+07	29323000	2.57646	143.414	33.336	0.89891	0.893582	0.7	0.512691	1	0.997602	0.997558	1	0.867348	0	3	3	14691200	6833900	2.14975	125.348	55.2639	0.72768	0.719213	1	0.827259	1	0.995291	0.995908	1	0.905208	3870000	35954000	4249600	5739200	11037000	3725500	tr|S7ULE9|S7ULE9_TOXGG	tr|S7ULE9|S7ULE9_TOXGG
Hypothetical protein	tr|S7ULG8|S7ULG8_TOXGG	tr|S7ULG8|S7ULG8_TOXGG DEAD/DEAH box helicase domain-containing protein OS=Toxoplasma gondii (strain ATCC 50853 / GT1) OX=507601 GN=TGGT1_221660 PE=4 SV=1	tr|S7ULG8|S7ULG8_TOXGG	tr|S7ULG8|S7ULG8_TOXGG	tr|S7ULG8|S7ULG8_TOXGG DEAD/DEAH box helicase domain-containing protein OS=Toxoplasma gondii (strain ATCC 50853 / GT1) OX=507601 GN=TGGT1_221660 PE=4 SV=1	2	3	3	3	3	9070000	4.09552e+06	2.21461	68.1983	70.5766	0.305206	0.300088	0.4	0.275234	1	0.997602	0.997558	1	0.867348	0	0	0	NA	NA	NA	NA	NA	NA	NA	NA	NA	NA	NA	NA	NA	NA	NA	NA	NA	NA	NA	NA	tr|S7ULG8|S7ULG8_TOXGG	tr|S7ULG8|S7ULG8_TOXGG
MAF1b	tr|S7ULI1|S7ULI1_TOXGG	tr|S7ULI1|S7ULI1_TOXGG Uncharacterized protein (Fragment) OS=Toxoplasma gondii (strain ATCC 50853 / GT1) OX=507601 GN=TGGT1_220950 PE=4 SV=1	tr|S7ULI1|S7ULI1_TOXGG	tr|S7ULI1|S7ULI1_TOXGG	tr|S7ULI1|S7ULI1_TOXGG Uncharacterized protein (Fragment) OS=Toxoplasma gondii (strain ATCC 50853 / GT1) OX=507601 GN=TGGT1_220950 PE=4 SV=1	4	3	3	3	3	1.40112e+08	1.70906e+08	0.819816	75.1711	78.8078	0.949592	0.949015	0.7	0.512691	1	0.997602	0.997558	1	0.867348	0	3	3	7.71627e+07	7.15683e+07	1.07817	48.2823	70.1654	0.731312	0.726233	1	0.827259	1	0.995291	0.995908	1	0.905208	79178000	38940000	113370000	117690000	18073000	78942000	tr|S7ULI1|S7ULI1_TOXGG	tr|S7ULI1|S7ULI1_TOXGG
Putative transmembrane protein	tr|S7ULN4|S7ULN4_TOXGG	tr|S7ULN4|S7ULN4_TOXGG Putative transmembrane protein OS=Toxoplasma gondii (strain ATCC 50853 / GT1) OX=507601 GN=TGGT1_410360 PE=4 SV=1	tr|S7ULN4|S7ULN4_TOXGG	tr|S7ULN4|S7ULN4_TOXGG	tr|S7ULN4|S7ULN4_TOXGG Putative transmembrane protein OS=Toxoplasma gondii (strain ATCC 50853 / GT1) OX=507601 GN=TGGT1_410360 PE=4 SV=1	9	3	3	3	3	250400000	262272000	0.954734	49.0697	81.3646	0.671821	0.656286	0.7	0.512691	1	0.997602	0.997558	1	0.867348	0	3	3	6.79963e+07	5.92763e+07	1.14711	53.2823	61.051	0.770999	0.770356	0.7	0.512691	1	0.995291	0.995908	1	0.813078	83573000	26583000	93833000	85645000	18018000	74166000	tr|S7ULN4|S7ULN4_TOXGG	tr|S7ULN4|S7ULN4_TOXGG
Dense granule protein	tr|S7ULS1|S7ULS1_TOXGG	tr|S7ULS1|S7ULS1_TOXGG bMG10 domain-containing protein OS=Toxoplasma gondii (strain ATCC 50853 / GT1) OX=507601 GN=TGGT1_215910 PE=4 SV=1	tr|S7ULS1|S7ULS1_TOXGG	tr|S7ULS1|S7ULS1_TOXGG	tr|S7ULS1|S7ULS1_TOXGG bMG10 domain-containing protein OS=Toxoplasma gondii (strain ATCC 50853 / GT1) OX=507601 GN=TGGT1_215910 PE=4 SV=1	10	3	2	3	2	35961000	47569500	0.755968	66.6519	6.20602	0.36853	0.439163	0.8	0.563703	1	0.997602	0.997558	1	0.869502	0	3	2	6.97003e+06	11458500	0.608285	35.4178	10.0649	0.136039	0.172938	0.2	0.0832645	1	0.995291	0.995908	1	0.798824	8872400	4180400	7857300	12274000	NA	10643000	tr|S7ULS1|S7ULS1_TOXGG	tr|S7ULS1|S7ULS1_TOXGG
PLU-1 family protein	tr|S7ULT6|S7ULT6_TOXGG	tr|S7ULT6|S7ULT6_TOXGG PLU-1 family protein OS=Toxoplasma gondii (strain ATCC 50853 / GT1) OX=507601 GN=TGGT1_253750 PE=4 SV=1	tr|S7ULT6|S7ULT6_TOXGG	tr|S7ULT6|S7ULT6_TOXGG	tr|S7ULT6|S7ULT6_TOXGG PLU-1 family protein OS=Toxoplasma gondii (strain ATCC 50853 / GT1) OX=507601 GN=TGGT1_253750 PE=4 SV=1	146	3	3	3	3	1.19261e+09	7.90753e+08	1.5082	68.9586	15.307	0.596042	0.571079	0.7	0.512691	1	0.997602	0.997558	1	0.867348	0	3	3	5.11463e+07	52956000	0.965827	16.8127	41.2826	0.976439	0.975782	1	0.827259	1	0.995291	0.995908	1	0.905208	50822000	59903000	42714000	42752000	78054000	38062000	tr|S7ULT6|S7ULT6_TOXGG	tr|S7ULT6|S7ULT6_TOXGG
Hypothetical protein	tr|S7UMA9|S7UMA9_TOXGG	tr|S7UMA9|S7UMA9_TOXGG WD domain, G-beta repeat-containing protein OS=Toxoplasma gondii (strain ATCC 50853 / GT1) OX=507601 GN=TGGT1_315140 PE=4 SV=1	tr|S7UMA9|S7UMA9_TOXGG	tr|S7UMA9|S7UMA9_TOXGG	tr|S7UMA9|S7UMA9_TOXGG WD domain, G-beta repeat-containing protein OS=Toxoplasma gondii (strain ATCC 50853 / GT1) OX=507601 GN=TGGT1_315140 PE=4 SV=1	8	3	2	3	2	2.52393e+07	20521000	1.22992	108.128	19.3928	0.703987	0.756257	0.8	0.563703	1	0.997602	0.997558	1	0.869502	0	2	2	17403000	14916000	1.16673	13.7171	14.6674	0.391007	0.390569	0.666667	0.438578	1	0.995291	0.995908	1	0.813078	19091000	15715000	NA	13369000	16463000	NA	tr|S7UMA9|S7UMA9_TOXGG	tr|S7UMA9|S7UMA9_TOXGG
Dense granule protein	tr|S7UMF8|S7UMF8_TOXGG	tr|S7UMF8|S7UMF8_TOXGG Uncharacterized protein OS=Toxoplasma gondii (strain ATCC 50853 / GT1) OX=507601 GN=TGGT1_253140 PE=4 SV=1	tr|S7UMF8|S7UMF8_TOXGG	tr|S7UMF8|S7UMF8_TOXGG	tr|S7UMF8|S7UMF8_TOXGG Uncharacterized protein OS=Toxoplasma gondii (strain ATCC 50853 / GT1) OX=507601 GN=TGGT1_253140 PE=4 SV=1	38	3	3	3	3	4.04523e+08	3.02577e+08	1.33693	46.2481	20.6016	0.4498	0.434944	1	0.827259	1	0.997602	0.997558	1	0.920911	0	3	3	32818000	3.40507e+07	0.963799	2.0006	24.1644	0.913357	0.908183	1	0.827259	0	0.995291	0.995908	1	0.905208	32451000	33576000	32427000	33420000	42576000	26156000	tr|S7UMF8|S7UMF8_TOXGG	tr|S7UMF8|S7UMF8_TOXGG
Hypothetical protein	tr|S7UMJ9|S7UMJ9_TOXGG	tr|S7UMJ9|S7UMJ9_TOXGG Putative cell-cycle-associated protein kinase SRPK OS=Toxoplasma gondii (strain ATCC 50853 / GT1) OX=507601 GN=TGGT1_253440 PE=4 SV=1	tr|S7UMJ9|S7UMJ9_TOXGG	tr|S7UMJ9|S7UMJ9_TOXGG	tr|S7UMJ9|S7UMJ9_TOXGG Putative cell-cycle-associated protein kinase SRPK OS=Toxoplasma gondii (strain ATCC 50853 / GT1) OX=507601 GN=TGGT1_253440 PE=4 SV=1	11	3	2	3	2	4.79643e+07	28701500	1.67114	62.3498	8.3247	0.353064	0.42365	0.4	0.248213	1	0.997602	0.997558	1	0.867348	0	3	1	1.38443e+07	13688000	1.01142	16.4198	NA	NA	0.992363	1	0.654721	NA	NA	0.995908	1	0.905208	11465000	15994000	14074000	NA	13688000	NA	tr|S7UMJ9|S7UMJ9_TOXGG	tr|S7UMJ9|S7UMJ9_TOXGG
AP2III-2	tr|S7UMR8|S7UMR8_TOXGG	tr|S7UMR8|S7UMR8_TOXGG AP2 domain transcription factor AP2III-2 OS=Toxoplasma gondii (strain ATCC 50853 / GT1) OX=507601 GN=TGGT1_253380 PE=4 SV=1	tr|S7UMR8|S7UMR8_TOXGG	tr|S7UMR8|S7UMR8_TOXGG	tr|S7UMR8|S7UMR8_TOXGG AP2 domain transcription factor AP2III-2 OS=Toxoplasma gondii (strain ATCC 50853 / GT1) OX=507601 GN=TGGT1_253380 PE=4 SV=1	6	1	1	1	1	47391000	18310000	2.58826	NA	NA	NA	NA	1	0.317311	NA	NA	NA	1	0.867348	0	1	1	9756000	9237900	1.05608	NA	NA	NA	NA	1	0.317311	NA	NA	NA	1	0.798824	NA	9756000	NA	NA	9237900	NA	tr|S7UMR8|S7UMR8_TOXGG	tr|S7UMR8|S7UMR8_TOXGG
DNA polymerase V	tr|S7UN97|S7UN97_TOXGG	tr|S7UN97|S7UN97_TOXGG Uncharacterized protein OS=Toxoplasma gondii (strain ATCC 50853 / GT1) OX=507601 GN=TGGT1_287180 PE=4 SV=1	tr|S7UN97|S7UN97_TOXGG	tr|S7UN97|S7UN97_TOXGG	tr|S7UN97|S7UN97_TOXGG Uncharacterized protein OS=Toxoplasma gondii (strain ATCC 50853 / GT1) OX=507601 GN=TGGT1_287180 PE=4 SV=1	4	2	2	2	2	13521100	16033550	0.8433	82.9204	95.1754	0.947134	0.946912	1	1	1	0.997602	0.997558	1	1	0	0	0	NA	NA	NA	NA	NA	NA	NA	NA	NA	NA	NA	NA	NA	NA	NA	NA	NA	NA	NA	NA	tr|S7UN97|S7UN97_TOXGG	tr|S7UN97|S7UN97_TOXGG
Hypothetical protein	tr|S7UNC9|S7UNC9_TOXGG	tr|S7UNC9|S7UNC9_TOXGG Uncharacterized protein OS=Toxoplasma gondii (strain ATCC 50853 / GT1) OX=507601 GN=TGGT1_213300 PE=4 SV=1	tr|S7UNC9|S7UNC9_TOXGG	tr|S7UNC9|S7UNC9_TOXGG	tr|S7UNC9|S7UNC9_TOXGG Uncharacterized protein OS=Toxoplasma gondii (strain ATCC 50853 / GT1) OX=507601 GN=TGGT1_213300 PE=4 SV=1	2	0	2	0	2	NA	54869650	NA	NA	136.81	NA	NA	NA	NA	NA	NA	NA	NA	NA	0	0	0	NA	NA	NA	NA	NA	NA	NA	NA	NA	NA	NA	NA	NA	NA	NA	NA	NA	NA	NA	NA	tr|S7UNC9|S7UNC9_TOXGG	tr|S7UNC9|S7UNC9_TOXGG
Hypothetical protein	tr|S7UNN1|S7UNN1_TOXGG	tr|S7UNN1|S7UNN1_TOXGG Uncharacterized protein OS=Toxoplasma gondii (strain ATCC 50853 / GT1) OX=507601 GN=TGGT1_283520 PE=4 SV=1	tr|S7UNN1|S7UNN1_TOXGG	tr|S7UNN1|S7UNN1_TOXGG	tr|S7UNN1|S7UNN1_TOXGG Uncharacterized protein OS=Toxoplasma gondii (strain ATCC 50853 / GT1) OX=507601 GN=TGGT1_283520 PE=4 SV=1	2	1	1	1	1	10305000	995230	10.3544	NA	NA	NA	NA	1	0.317311	NA	NA	NA	1	0.867348	0	0	0	NA	NA	NA	NA	NA	NA	NA	NA	NA	NA	NA	NA	NA	NA	NA	NA	NA	NA	NA	NA	tr|S7UNN1|S7UNN1_TOXGG	tr|S7UNN1|S7UNN1_TOXGG
Hypothetical protein	tr|S7UNP1|S7UNP1_TOXGG	tr|S7UNP1|S7UNP1_TOXGG Uncharacterized protein OS=Toxoplasma gondii (strain ATCC 50853 / GT1) OX=507601 GN=TGGT1_285650 PE=4 SV=1	tr|S7UNP1|S7UNP1_TOXGG	tr|S7UNP1|S7UNP1_TOXGG	tr|S7UNP1|S7UNP1_TOXGG Uncharacterized protein OS=Toxoplasma gondii (strain ATCC 50853 / GT1) OX=507601 GN=TGGT1_285650 PE=4 SV=1	37	3	3	3	3	3.05633e+08	1.0337e+08	2.95668	71.8461	64.0505	0.145179	0.142837	0.2	0.12663	1	0.997602	0.997558	1	0.867348	0	3	3	2.54617e+07	13983600	1.82082	35.2825	95.3589	0.263163	0.22235	0.4	0.275234	1	0.995291	0.995908	1	0.798824	23107000	35388000	17890000	3905100	29104000	8941700	tr|S7UNP1|S7UNP1_TOXGG	tr|S7UNP1|S7UNP1_TOXGG
Hypothetical protein	tr|S7UNS2|S7UNS2_TOXGG	tr|S7UNS2|S7UNS2_TOXGG Uncharacterized protein OS=Toxoplasma gondii (strain ATCC 50853 / GT1) OX=507601 GN=TGGT1_284645 PE=4 SV=1	tr|S7UNS2|S7UNS2_TOXGG	tr|S7UNS2|S7UNS2_TOXGG	tr|S7UNS2|S7UNS2_TOXGG Uncharacterized protein OS=Toxoplasma gondii (strain ATCC 50853 / GT1) OX=507601 GN=TGGT1_284645 PE=4 SV=1	3	2	1	2	1	8799600	1777900	4.94943	100.276	NA	NA	0.564603	0.666667	0.220671	NA	NA	0.997558	1	0.867348	0	0	0	NA	NA	NA	NA	NA	NA	NA	NA	NA	NA	NA	NA	NA	NA	NA	NA	NA	NA	NA	NA	tr|S7UNS2|S7UNS2_TOXGG	tr|S7UNS2|S7UNS2_TOXGG
ROP40	tr|S7UNX9|S7UNX9_TOXGG	tr|S7UNX9|S7UNX9_TOXGG Rhoptry kinase family protein ROP40 (Incomplete catalytic triad) OS=Toxoplasma gondii (strain ATCC 50853 / GT1) OX=507601 GN=TGGT1_291960 PE=4 SV=1	tr|S7UNX9|S7UNX9_TOXGG	tr|S7UNX9|S7UNX9_TOXGG	tr|S7UNX9|S7UNX9_TOXGG Rhoptry kinase family protein ROP40 (Incomplete catalytic triad) OS=Toxoplasma gondii (strain ATCC 50853 / GT1) OX=507601 GN=TGGT1_291960 PE=4 SV=1	2	2	1	2	1	7947700	12183000	0.65236	32.111	NA	NA	0.46026	0.666667	0.220671	NA	NA	0.997558	1	0.867348	0	0	0	NA	NA	NA	NA	NA	NA	NA	NA	NA	NA	NA	NA	NA	NA	NA	NA	NA	NA	NA	NA	tr|S7UNX9|S7UNX9_TOXGG	tr|S7UNX9|S7UNX9_TOXGG
Cis-Golgi protein	tr|S7UP73|S7UP73_TOXGG	tr|S7UP73|S7UP73_TOXGG Surface antigen repeat-containing protein OS=Toxoplasma gondii (strain ATCC 50853 / GT1) OX=507601 GN=TGGT1_213392 PE=4 SV=1	tr|S7UP73|S7UP73_TOXGG	tr|S7UP73|S7UP73_TOXGG	tr|S7UP73|S7UP73_TOXGG Surface antigen repeat-containing protein OS=Toxoplasma gondii (strain ATCC 50853 / GT1) OX=507601 GN=TGGT1_213392 PE=4 SV=1	98	3	3	3	3	2.49053e+09	2.10877e+09	1.18104	59.5081	19.2637	0.849407	0.844009	1	0.827259	1	0.997602	0.997558	1	0.920911	0	3	3	1.04372e+08	1.06566e+08	0.979412	24.4155	28.2302	0.950948	0.950867	1	0.827259	1	0.995291	0.995908	1	0.905208	84741000	133170000	95204000	99727000	139480000	80490000	tr|S7UP73|S7UP73_TOXGG	tr|S7UP73|S7UP73_TOXGG
AP2IX-7	tr|S7UP83|S7UP83_TOXGG	tr|S7UP83|S7UP83_TOXGG AP2 domain transcription factor AP2IX-7 OS=Toxoplasma gondii (strain ATCC 50853 / GT1) OX=507601 GN=TGGT1_290630 PE=4 SV=1	tr|S7UP83|S7UP83_TOXGG	tr|S7UP83|S7UP83_TOXGG	tr|S7UP83|S7UP83_TOXGG AP2 domain transcription factor AP2IX-7 OS=Toxoplasma gondii (strain ATCC 50853 / GT1) OX=507601 GN=TGGT1_290630 PE=4 SV=1	10	3	3	3	3	3.86767e+07	2.47457e+07	1.56297	86.1562	40.3145	0.73288	0.723925	1	0.827259	1	0.997602	0.997558	1	0.920911	0	2	2	14389500	16708500	0.861208	37.9414	38.3294	0.740459	0.740455	0.666667	0.438578	1	0.995291	0.995908	1	0.813078	10529000	18250000	NA	12180000	21237000	NA	tr|S7UP83|S7UP83_TOXGG	tr|S7UP83|S7UP83_TOXGG
Hypothetical protein	tr|S7UPE7|S7UPE7_TOXGG	tr|S7UPE7|S7UPE7_TOXGG Uncharacterized protein OS=Toxoplasma gondii (strain ATCC 50853 / GT1) OX=507601 GN=TGGT1_212780 PE=4 SV=1	tr|S7UPE7|S7UPE7_TOXGG	tr|S7UPE7|S7UPE7_TOXGG	tr|S7UPE7|S7UPE7_TOXGG Uncharacterized protein OS=Toxoplasma gondii (strain ATCC 50853 / GT1) OX=507601 GN=TGGT1_212780 PE=4 SV=1	16	3	3	3	3	65613000	2.56947e+07	2.55356	103.999	20.9447	0.426978	0.386406	0.7	0.512691	1	0.997602	0.997558	1	0.867348	0	3	3	1.35467e+07	1.00327e+07	1.35025	35.3842	7.92453	0.2999	0.251172	0.4	0.275234	1	0.995291	0.995908	1	0.798824	11233000	19058000	10349000	10394000	9121200	10583000	tr|S7UPE7|S7UPE7_TOXGG	tr|S7UPE7|S7UPE7_TOXGG
Hypothetical protein	tr|S7UPH0|S7UPH0_TOXGG	tr|S7UPH0|S7UPH0_TOXGG Uncharacterized protein OS=Toxoplasma gondii (strain ATCC 50853 / GT1) OX=507601 GN=TGGT1_288460 PE=4 SV=1	tr|S7UPH0|S7UPH0_TOXGG	tr|S7UPH0|S7UPH0_TOXGG	tr|S7UPH0|S7UPH0_TOXGG Uncharacterized protein OS=Toxoplasma gondii (strain ATCC 50853 / GT1) OX=507601 GN=TGGT1_288460 PE=4 SV=1	31	3	3	3	3	1.13558e+08	73953000	1.53555	108.304	46.8533	0.957837	0.956718	1	0.827259	1	0.997602	0.997558	1	0.920911	0	3	3	1.38249e+07	1.39407e+07	0.991693	75.2478	52.0313	0.895286	0.895103	1	0.827259	1	0.995291	0.995908	1	0.905208	10519000	25479000	5476600	5881000	19944000	15997000	tr|S7UPH0|S7UPH0_TOXGG	tr|S7UPH0|S7UPH0_TOXGG
FIKK basal complex protein	tr|S7UPL7|S7UPL7_TOXGG	tr|S7UPL7|S7UPL7_TOXGG Putative FIKK kinase OS=Toxoplasma gondii (strain ATCC 50853 / GT1) OX=507601 GN=TGGT1_289050 PE=4 SV=1	tr|S7UPL7|S7UPL7_TOXGG	tr|S7UPL7|S7UPL7_TOXGG	tr|S7UPL7|S7UPL7_TOXGG Putative FIKK kinase OS=Toxoplasma gondii (strain ATCC 50853 / GT1) OX=507601 GN=TGGT1_289050 PE=4 SV=1	6	3	3	3	3	4.56087e+07	3.33813e+07	1.36629	45.0478	48.5235	0.512485	0.511958	0.4	0.275234	1	0.997602	0.997558	1	0.867348	0	3	3	1.75353e+07	1.37847e+07	1.27209	27.3915	30.5017	0.359091	0.358391	0.7	0.512691	1	0.995291	0.995908	1	0.813078	13054000	16946000	22606000	18206000	9837000	13311000	tr|S7UPL7|S7UPL7_TOXGG	tr|S7UPL7|S7UPL7_TOXGG
CEP250	tr|S7UPM6|S7UPM6_TOXGG	tr|S7UPM6|S7UPM6_TOXGG Surface antigen repeat-containing protein OS=Toxoplasma gondii (strain ATCC 50853 / GT1) OX=507601 GN=TGGT1_212880 PE=4 SV=1	tr|S7UPM6|S7UPM6_TOXGG	tr|S7UPM6|S7UPM6_TOXGG	tr|S7UPM6|S7UPM6_TOXGG Surface antigen repeat-containing protein OS=Toxoplasma gondii (strain ATCC 50853 / GT1) OX=507601 GN=TGGT1_212880 PE=4 SV=1	123	3	3	3	3	6.79103e+08	378540000	1.79401	81.1443	29.838	0.450594	0.430608	1	0.827259	1	0.997602	0.997558	1	0.920911	0	3	3	2.70083e+07	2.17777e+07	1.24018	51.9286	63.928	0.589875	0.588721	0.4	0.275234	1	0.995291	0.995908	1	0.798824	19979000	43158000	17888000	13349000	37847000	14137000	tr|S7UPM6|S7UPM6_TOXGG	tr|S7UPM6|S7UPM6_TOXGG
NIMA-related protein kinase	tr|S7UPS9|S7UPS9_TOXGG	tr|S7UPS9|S7UPS9_TOXGG NIMA-related protein kinase NIMA1 OS=Toxoplasma gondii (strain ATCC 50853 / GT1) OX=507601 GN=TGGT1_292140 PE=4 SV=1	tr|S7UPS9|S7UPS9_TOXGG	tr|S7UPS9|S7UPS9_TOXGG	tr|S7UPS9|S7UPS9_TOXGG NIMA-related protein kinase NIMA1 OS=Toxoplasma gondii (strain ATCC 50853 / GT1) OX=507601 GN=TGGT1_292140 PE=4 SV=1	3	1	1	1	1	30510000	10615000	2.87423	NA	NA	NA	NA	1	0.317311	NA	NA	NA	1	0.867348	0	1	1	9794200	10142000	0.965707	NA	NA	NA	NA	1	0.317311	NA	NA	NA	1	0.798824	NA	9794200	NA	NA	10142000	NA	tr|S7UPS9|S7UPS9_TOXGG	tr|S7UPS9|S7UPS9_TOXGG
Carbamoylphosphate synthetase	tr|S7UPU1|S7UPU1_TOXGG	tr|S7UPU1|S7UPU1_TOXGG Carbamoylphosphate synthetase OS=Toxoplasma gondii (strain ATCC 50853 / GT1) OX=507601 GN=TGGT1_215260 PE=3 SV=1	tr|S7UPU1|S7UPU1_TOXGG	tr|S7UPU1|S7UPU1_TOXGG	tr|S7UPU1|S7UPU1_TOXGG Carbamoylphosphate synthetase OS=Toxoplasma gondii (strain ATCC 50853 / GT1) OX=507601 GN=TGGT1_215260 PE=3 SV=1	14	3	3	3	3	49110300	2.10927e+07	2.3283	135.186	71.0615	0.793394	0.790813	1	0.827259	1	0.997602	0.997558	1	0.920911	0	2	2	12431650	8767650	1.4179	97.8937	81.752	0.85414	0.853066	0.666667	0.438578	1	0.995291	0.995908	1	0.813078	3826300	21037000	NA	NA	13836000	3699300	tr|S7UPU1|S7UPU1_TOXGG	tr|S7UPU1|S7UPU1_TOXGG
RNA recognition motif-containing protein	tr|S7UPU2|S7UPU2_TOXGG	tr|S7UPU2|S7UPU2_TOXGG RNA recognition motif-containing protein OS=Toxoplasma gondii (strain ATCC 50853 / GT1) OX=507601 GN=TGGT1_292200 PE=4 SV=1	tr|S7UPU2|S7UPU2_TOXGG	tr|S7UPU2|S7UPU2_TOXGG	tr|S7UPU2|S7UPU2_TOXGG RNA recognition motif-containing protein OS=Toxoplasma gondii (strain ATCC 50853 / GT1) OX=507601 GN=TGGT1_292200 PE=4 SV=1	29	3	3	3	3	2.59067e+08	130490000	1.98534	67.4873	2.43336	0.284574	0.221522	0.4	0.275234	0	0.997602	0.997558	1	0.867348	0	3	3	2.90767e+07	1.99673e+07	1.45621	37.9915	23.4937	0.241246	0.228043	0.4	0.275234	1	0.995291	0.995908	1	0.798824	24770000	41628000	20832000	16812000	25358000	17732000	tr|S7UPU2|S7UPU2_TOXGG	tr|S7UPU2|S7UPU2_TOXGG
CEP250L1	tr|S7UQ10|S7UQ10_TOXGG	tr|S7UQ10|S7UQ10_TOXGG Uncharacterized protein OS=Toxoplasma gondii (strain ATCC 50853 / GT1) OX=507601 GN=TGGT1_290620 PE=4 SV=1	tr|S7UQ10|S7UQ10_TOXGG	tr|S7UQ10|S7UQ10_TOXGG	tr|S7UQ10|S7UQ10_TOXGG Uncharacterized protein OS=Toxoplasma gondii (strain ATCC 50853 / GT1) OX=507601 GN=TGGT1_290620 PE=4 SV=1	86	3	3	3	3	1.47027e+09	9.22453e+08	1.59387	49.1146	8.09435	0.267577	0.210907	0.1	0.0495346	1	0.997602	0.997558	1	0.867348	0	3	3	4.72253e+07	4.36813e+07	1.08113	12.0555	35.514	0.632583	0.616496	0.7	0.512691	1	0.995291	0.995908	1	0.813078	42222000	53420000	46034000	38652000	61085000	31307000	tr|S7UQ10|S7UQ10_TOXGG	tr|S7UQ10|S7UQ10_TOXGG
CCR4-Not complex component, Not1 protein	tr|S7UQ42|S7UQ42_TOXGG	tr|S7UQ42|S7UQ42_TOXGG CCR4-Not complex component, Not1 protein OS=Toxoplasma gondii (strain ATCC 50853 / GT1) OX=507601 GN=TGGT1_291140 PE=4 SV=1	tr|S7UQ42|S7UQ42_TOXGG	tr|S7UQ42|S7UQ42_TOXGG	tr|S7UQ42|S7UQ42_TOXGG CCR4-Not complex component, Not1 protein OS=Toxoplasma gondii (strain ATCC 50853 / GT1) OX=507601 GN=TGGT1_291140 PE=4 SV=1	10	3	3	3	3	3.58403e+07	2.34574e+07	1.52789	80.7532	66.6967	0.637964	0.636778	0.7	0.512691	1	0.997602	0.997558	1	0.867348	0	2	2	9350150	12547350	0.745189	17.7394	33.3808	0.448018	0.420158	0.666667	0.438578	1	0.995291	0.995908	1	0.813078	8177300	10523000	NA	9585700	15509000	NA	tr|S7UQ42|S7UQ42_TOXGG	tr|S7UQ42|S7UQ42_TOXGG
DNA mismatch repair protein	tr|S7UQA4|S7UQA4_TOXGG	tr|S7UQA4|S7UQA4_TOXGG DNA mismatch repair protein OS=Toxoplasma gondii (strain ATCC 50853 / GT1) OX=507601 GN=TGGT1_290640 PE=3 SV=1	tr|S7UQA4|S7UQA4_TOXGG	tr|S7UQA4|S7UQA4_TOXGG	tr|S7UQA4|S7UQA4_TOXGG DNA mismatch repair protein OS=Toxoplasma gondii (strain ATCC 50853 / GT1) OX=507601 GN=TGGT1_290640 PE=3 SV=1	20	3	3	3	3	143078000	8.35087e+07	1.71333	49.2785	14.1796	0.283032	0.234309	0.7	0.512691	1	0.997602	0.997558	1	0.867348	0	3	3	2.11833e+07	24263000	0.873071	6.29607	20.8754	0.452261	0.419107	0.7	0.512691	1	0.995291	0.995908	1	0.813078	20443000	22723000	20384000	18436000	27611000	26742000	tr|S7UQA4|S7UQA4_TOXGG	tr|S7UQA4|S7UQA4_TOXGG
Hypothetical protein	tr|S7UQD4|S7UQD4_TOXGG	tr|S7UQD4|S7UQD4_TOXGG Uncharacterized protein OS=Toxoplasma gondii (strain ATCC 50853 / GT1) OX=507601 GN=TGGT1_214600 PE=4 SV=1	tr|S7UQD4|S7UQD4_TOXGG	tr|S7UQD4|S7UQD4_TOXGG	tr|S7UQD4|S7UQD4_TOXGG Uncharacterized protein OS=Toxoplasma gondii (strain ATCC 50853 / GT1) OX=507601 GN=TGGT1_214600 PE=4 SV=1	69	3	3	3	3	3.82553e+08	2.63597e+08	1.45128	90.3006	21.6334	0.856719	0.849771	1	0.827259	1	0.997602	0.997558	1	0.920911	0	3	3	2.96707e+07	2.83187e+07	1.04774	54.6068	43.3018	0.990882	0.990838	1	0.827259	1	0.995291	0.995908	1	0.905208	25574000	47528000	15910000	23556000	42248000	19152000	tr|S7UQD4|S7UQD4_TOXGG	tr|S7UQD4|S7UQD4_TOXGG
AP2X-7	tr|S7UQH1|S7UQH1_TOXGG	tr|S7UQH1|S7UQH1_TOXGG AP2 domain transcription factor AP2X-7 OS=Toxoplasma gondii (strain ATCC 50853 / GT1) OX=507601 GN=TGGT1_214840 PE=4 SV=1	tr|S7UQH1|S7UQH1_TOXGG	tr|S7UQH1|S7UQH1_TOXGG	tr|S7UQH1|S7UQH1_TOXGG AP2 domain transcription factor AP2X-7 OS=Toxoplasma gondii (strain ATCC 50853 / GT1) OX=507601 GN=TGGT1_214840 PE=4 SV=1	38	3	3	3	3	726580000	406930000	1.78552	63.9972	22.2013	0.295158	0.263716	0.4	0.275234	1	0.997602	0.997558	1	0.867348	0	3	3	6.27107e+07	64921000	0.965953	15.2876	46.9145	0.92908	0.926291	0.7	0.512691	1	0.995291	0.995908	1	0.813078	58424000	73693000	56015000	41997000	99481000	53285000	tr|S7UQH1|S7UQH1_TOXGG	tr|S7UQH1|S7UQH1_TOXGG
GRA6	tr|S7UQL8|S7UQL8_TOXGG	tr|S7UQL8|S7UQL8_TOXGG Dense granule protein GRA6 OS=Toxoplasma gondii (strain ATCC 50853 / GT1) OX=507601 GN=TGGT1_275440 PE=4 SV=1	tr|S7UQL8|S7UQL8_TOXGG	tr|S7UQL8|S7UQL8_TOXGG	tr|S7UQL8|S7UQL8_TOXGG Dense granule protein GRA6 OS=Toxoplasma gondii (strain ATCC 50853 / GT1) OX=507601 GN=TGGT1_275440 PE=4 SV=1	4	3	2	3	2	3.65533e+07	47576000	0.768315	33.1651	36.155	0.495718	0.48027	0.8	0.563703	1	0.997602	0.997558	1	0.869502	0	3	2	2.69547e+07	25311000	1.06494	44.1249	52.9178	0.924402	0.921544	1	1	1	0.995291	0.995908	1	1	35237000	13326000	32301000	34782000	NA	15840000	tr|S7UQL8|S7UQL8_TOXGG	tr|S7UQL8|S7UQL8_TOXGG
Putative nuclear pore complex protein	tr|S7UQM6|S7UQM6_TOXGG	tr|S7UQM6|S7UQM6_TOXGG Uncharacterized protein OS=Toxoplasma gondii (strain ATCC 50853 / GT1) OX=507601 GN=TGGT1_275490 PE=4 SV=1	tr|S7UQM6|S7UQM6_TOXGG	tr|S7UQM6|S7UQM6_TOXGG	tr|S7UQM6|S7UQM6_TOXGG Uncharacterized protein OS=Toxoplasma gondii (strain ATCC 50853 / GT1) OX=507601 GN=TGGT1_275490 PE=4 SV=1	37	3	3	3	3	3.16687e+08	242820000	1.3042	81.1811	23.1641	0.90922	0.905243	1	0.827259	1	0.997602	0.997558	1	0.920911	0	3	3	23945000	2.66013e+07	0.900143	27.67	16.4573	0.551344	0.544514	0.7	0.512691	1	0.995291	0.995908	1	0.813078	22147000	31284000	18404000	22288000	31041000	26475000	tr|S7UQM6|S7UQM6_TOXGG	tr|S7UQM6|S7UQM6_TOXGG
biquitin carboxyl-terminal hydrolase family 2 protein	tr|S7UQR8|S7UQR8_TOXGG	tr|S7UQR8|S7UQR8_TOXGG Ubiquitin carboxyl-terminal hydrolase family 2 protein OS=Toxoplasma gondii (strain ATCC 50853 / GT1) OX=507601 GN=TGGT1_289330 PE=3 SV=1	tr|S7UQR8|S7UQR8_TOXGG	tr|S7UQR8|S7UQR8_TOXGG	tr|S7UQR8|S7UQR8_TOXGG Ubiquitin carboxyl-terminal hydrolase family 2 protein OS=Toxoplasma gondii (strain ATCC 50853 / GT1) OX=507601 GN=TGGT1_289330 PE=3 SV=1	42	3	3	3	3	584220000	339940000	1.7186	65.1387	12.0737	0.381498	0.335752	0.7	0.512691	1	0.997602	0.997558	1	0.867348	0	3	3	4.94643e+07	43127000	1.14695	24.9274	24.7711	0.549672	0.549668	0.7	0.512691	1	0.995291	0.995908	1	0.813078	49731000	61659000	37003000	44372000	53133000	31876000	tr|S7UQR8|S7UQR8_TOXGG	tr|S7UQR8|S7UQR8_TOXGG
GRA39	tr|S7UQS3|S7UQS3_TOXGG	tr|S7UQS3|S7UQS3_TOXGG Uncharacterized protein OS=Toxoplasma gondii (strain ATCC 50853 / GT1) OX=507601 GN=TGGT1_289380 PE=4 SV=1	tr|S7UQS3|S7UQS3_TOXGG	tr|S7UQS3|S7UQS3_TOXGG	tr|S7UQS3|S7UQS3_TOXGG Uncharacterized protein OS=Toxoplasma gondii (strain ATCC 50853 / GT1) OX=507601 GN=TGGT1_289380 PE=4 SV=1	13	3	3	3	3	7.61777e+07	7.02918e+07	1.08373	61.7545	103.449	0.627794	0.616261	1	0.827259	1	0.997602	0.997558	1	0.920911	0	3	2	2.16297e+07	28010000	0.772212	52.3023	46.3595	0.569323	0.599468	0.8	0.563703	1	0.995291	0.995908	1	0.828298	28479000	8572000	27838000	18828000	NA	37192000	tr|S7UQS3|S7UQS3_TOXGG	tr|S7UQS3|S7UQS3_TOXGG
Proteasome/cyclosome repeat-containing protein	tr|S7UQV9|S7UQV9_TOXGG	tr|S7UQV9|S7UQV9_TOXGG Proteasome/cyclosome repeat-containing protein OS=Toxoplasma gondii (strain ATCC 50853 / GT1) OX=507601 GN=TGGT1_275410 PE=4 SV=1	tr|S7UQV9|S7UQV9_TOXGG	tr|S7UQV9|S7UQV9_TOXGG	tr|S7UQV9|S7UQV9_TOXGG Proteasome/cyclosome repeat-containing protein OS=Toxoplasma gondii (strain ATCC 50853 / GT1) OX=507601 GN=TGGT1_275410 PE=4 SV=1	4	2	1	2	1	4288985	1808000	2.37223	129.179	NA	NA	0.991652	1	1	NA	NA	0.997558	1	1	0	0	0	NA	NA	NA	NA	NA	NA	NA	NA	NA	NA	NA	NA	NA	NA	NA	NA	NA	NA	NA	NA	tr|S7UQV9|S7UQV9_TOXGG	tr|S7UQV9|S7UQV9_TOXGG
Conoid gliding protein CGP	tr|S7URC6|S7URC6_TOXGG	tr|S7URC6|S7URC6_TOXGG Clu domain-containing protein OS=Toxoplasma gondii (strain ATCC 50853 / GT1) OX=507601 GN=TGGT1_240380 PE=4 SV=1	tr|S7URC6|S7URC6_TOXGG	tr|S7URC6|S7URC6_TOXGG	tr|S7URC6|S7URC6_TOXGG Clu domain-containing protein OS=Toxoplasma gondii (strain ATCC 50853 / GT1) OX=507601 GN=TGGT1_240380 PE=4 SV=1	3	2	1	2	1	17179500	2769100	6.204	9.19101	NA	NA	0.0393137	0.666667	0.220671	NA	NA	0.997558	1	0.867348	0	0	0	NA	NA	NA	NA	NA	NA	NA	NA	NA	NA	NA	NA	NA	NA	NA	NA	NA	NA	NA	NA	tr|S7URC6|S7URC6_TOXGG	tr|S7URC6|S7URC6_TOXGG
Hypothetical protein	tr|S7URD5|S7URD5_TOXGG	tr|S7URD5|S7URD5_TOXGG Uncharacterized protein OS=Toxoplasma gondii (strain ATCC 50853 / GT1) OX=507601 GN=TGGT1_236930 PE=4 SV=1	tr|S7URD5|S7URD5_TOXGG	tr|S7URD5|S7URD5_TOXGG	tr|S7URD5|S7URD5_TOXGG Uncharacterized protein OS=Toxoplasma gondii (strain ATCC 50853 / GT1) OX=507601 GN=TGGT1_236930 PE=4 SV=1	42	3	3	3	3	1.01046e+08	41673600	2.42471	155.878	120.068	0.930714	0.929204	1	0.827259	1	0.997602	0.997558	1	0.920911	0	3	3	6447700	8.27267e+06	0.779398	112.668	83.972	0.819968	0.819541	1	0.827259	1	0.995291	0.995908	1	0.905208	2242700	14836000	2264400	1207900	15095000	8515100	tr|S7URD5|S7URD5_TOXGG	tr|S7URD5|S7URD5_TOXGG
trafficking protein particle complex subunit TRS85	tr|S7URE5|S7URE5_TOXGG	tr|S7URE5|S7URE5_TOXGG Uncharacterized protein OS=Toxoplasma gondii (strain ATCC 50853 / GT1) OX=507601 GN=TGGT1_214610 PE=4 SV=1	tr|S7URE5|S7URE5_TOXGG	tr|S7URE5|S7URE5_TOXGG	tr|S7URE5|S7URE5_TOXGG Uncharacterized protein OS=Toxoplasma gondii (strain ATCC 50853 / GT1) OX=507601 GN=TGGT1_214610 PE=4 SV=1	3	1	1	1	1	9727100	1516400	6.4146	NA	NA	NA	NA	1	0.317311	NA	NA	NA	1	0.867348	0	0	0	NA	NA	NA	NA	NA	NA	NA	NA	NA	NA	NA	NA	NA	NA	NA	NA	NA	NA	NA	NA	tr|S7URE5|S7URE5_TOXGG	tr|S7URE5|S7URE5_TOXGG
AP2X-8	tr|S7URI0|S7URI0_TOXGG	tr|S7URI0|S7URI0_TOXGG AP2 domain transcription factor AP2X-8 OS=Toxoplasma gondii (strain ATCC 50853 / GT1) OX=507601 GN=TGGT1_214960 PE=4 SV=1	tr|S7URI0|S7URI0_TOXGG	tr|S7URI0|S7URI0_TOXGG	tr|S7URI0|S7URI0_TOXGG AP2 domain transcription factor AP2X-8 OS=Toxoplasma gondii (strain ATCC 50853 / GT1) OX=507601 GN=TGGT1_214960 PE=4 SV=1	16	2	2	2	2	68091000	19997000	3.40506	120.025	66.0254	0.67318	0.650914	1	1	1	0.997602	0.997558	1	1	0	2	1	11465300	12135000	0.944813	86.9191	NA	NA	0.851886	1	1	NA	NA	0.995908	1	1	4418600	18512000	NA	NA	12135000	NA	tr|S7URI0|S7URI0_TOXGG	tr|S7URI0|S7URI0_TOXGG
Hypothetical protein	tr|S7URJ6|S7URJ6_TOXGG	tr|S7URJ6|S7URJ6_TOXGG Uncharacterized protein OS=Toxoplasma gondii (strain ATCC 50853 / GT1) OX=507601 GN=TGGT1_236850 PE=4 SV=1	tr|S7URJ6|S7URJ6_TOXGG	tr|S7URJ6|S7URJ6_TOXGG	tr|S7URJ6|S7URJ6_TOXGG Uncharacterized protein OS=Toxoplasma gondii (strain ATCC 50853 / GT1) OX=507601 GN=TGGT1_236850 PE=4 SV=1	29	3	3	3	3	194312000	65524000	2.96551	84.2649	38.6917	0.167605	0.138196	0.1	0.0495346	1	0.997602	0.997558	1	0.867348	0	3	3	30798000	1.75538e+07	1.75449	59.8874	120.126	0.315712	0.291771	0.4	0.275234	1	0.995291	0.995908	1	0.798824	25296000	51367000	15731000	3695500	41821000	7145000	tr|S7URJ6|S7URJ6_TOXGG	tr|S7URJ6|S7URJ6_TOXGG
Hypothetical protein	tr|S7URL5|S7URL5_TOXGG	tr|S7URL5|S7URL5_TOXGG Uncharacterized protein OS=Toxoplasma gondii (strain ATCC 50853 / GT1) OX=507601 GN=TGGT1_236560 PE=4 SV=1	tr|S7URL5|S7URL5_TOXGG	tr|S7URL5|S7URL5_TOXGG	tr|S7URL5|S7URL5_TOXGG Uncharacterized protein OS=Toxoplasma gondii (strain ATCC 50853 / GT1) OX=507601 GN=TGGT1_236560 PE=4 SV=1	22	3	3	3	3	165320000	84487000	1.95675	57.3077	9.95552	0.199658	0.140931	0.1	0.0495346	1	0.997602	0.997558	1	0.867348	0	3	3	21175000	1.53023e+07	1.38378	20.9953	27.4025	0.186448	0.177167	0.2	0.12663	1	0.995291	0.995908	1	0.798824	17783000	26208000	19534000	16352000	18871000	10684000	tr|S7URL5|S7URL5_TOXGG	tr|S7URL5|S7URL5_TOXGG
Histone lysine-specific demethylase	tr|S7URN9|S7URN9_TOXGG	tr|S7URN9|S7URN9_TOXGG Histone lysine-specific demethylase OS=Toxoplasma gondii (strain ATCC 50853 / GT1) OX=507601 GN=LSD1 PE=4 SV=1	tr|S7URN9|S7URN9_TOXGG	tr|S7URN9|S7URN9_TOXGG	tr|S7URN9|S7URN9_TOXGG Histone lysine-specific demethylase OS=Toxoplasma gondii (strain ATCC 50853 / GT1) OX=507601 GN=LSD1 PE=4 SV=1	2	1	1	0	1	NA	7987600	NA	NA	NA	NA	NA	NA	NA	NA	NA	NA	NA	NA	0	0	0	NA	NA	NA	NA	NA	NA	NA	NA	NA	NA	NA	NA	NA	NA	NA	NA	NA	NA	NA	NA	tr|S7URN9|S7URN9_TOXGG	tr|S7URN9|S7URN9_TOXGG
CDPK4B	tr|S7US46|S7US46_TOXGG	tr|S7US46|S7US46_TOXGG Calcium-dependent protein kinase OS=Toxoplasma gondii (strain ATCC 50853 / GT1) OX=507601 GN=TGGT1_240390 PE=4 SV=1	tr|S7US46|S7US46_TOXGG	tr|S7US46|S7US46_TOXGG	tr|S7US46|S7US46_TOXGG Calcium-dependent protein kinase OS=Toxoplasma gondii (strain ATCC 50853 / GT1) OX=507601 GN=TGGT1_240390 PE=4 SV=1	2	3	2	3	2	12210300	179289500	0.0681038	59.3737	122.909	0.348853	0.147087	0.2	0.0832645	1	0.997602	0.997558	1	0.867348	0	0	0	NA	NA	NA	NA	NA	NA	NA	NA	NA	NA	NA	NA	NA	NA	NA	NA	NA	NA	NA	NA	tr|S7US46|S7US46_TOXGG	tr|S7US46|S7US46_TOXGG
Microtubule Associated Protein 2 (MAP2)	tr|S7US51|S7US51_TOXGG	tr|S7US51|S7US51_TOXGG Uncharacterized protein OS=Toxoplasma gondii (strain ATCC 50853 / GT1) OX=507601 GN=TGGT1_309250 PE=4 SV=1	tr|S7US51|S7US51_TOXGG	tr|S7US51|S7US51_TOXGG	tr|S7US51|S7US51_TOXGG Uncharacterized protein OS=Toxoplasma gondii (strain ATCC 50853 / GT1) OX=507601 GN=TGGT1_309250 PE=4 SV=1	11	3	3	3	3	48685500	2.80103e+07	1.73813	114.383	9.55461	0.894829	0.888428	1	0.827259	0	0.997602	0.997558	1	0.920911	0	2	3	20122500	1.15655e+07	1.73988	49.2559	31.2205	0.355866	0.255673	0.4	0.248213	1	0.995291	0.995908	1	0.798824	13114000	27131000	NA	13008000	14232000	7456400	tr|S7US51|S7US51_TOXGG	tr|S7US51|S7US51_TOXGG
GRA55	tr|S7US82|S7US82_TOXGG	tr|S7US82|S7US82_TOXGG Uncharacterized protein OS=Toxoplasma gondii (strain ATCC 50853 / GT1) OX=507601 GN=TGGT1_309760 PE=4 SV=1	tr|S7US82|S7US82_TOXGG	tr|S7US82|S7US82_TOXGG	tr|S7US82|S7US82_TOXGG Uncharacterized protein OS=Toxoplasma gondii (strain ATCC 50853 / GT1) OX=507601 GN=TGGT1_309760 PE=4 SV=1	2	1	1	0	1	NA	16920000	NA	NA	NA	NA	NA	NA	NA	NA	NA	NA	NA	NA	0	0	0	NA	NA	NA	NA	NA	NA	NA	NA	NA	NA	NA	NA	NA	NA	NA	NA	NA	NA	NA	NA	tr|S7US82|S7US82_TOXGG	tr|S7US82|S7US82_TOXGG
Gamma Tubulin Complex protein GCP3	tr|S7USA6|S7USA6_TOXGG	tr|S7USA6|S7USA6_TOXGG Spc97 / Spc98 family protein OS=Toxoplasma gondii (strain ATCC 50853 / GT1) OX=507601 GN=TGGT1_310130 PE=4 SV=1	tr|S7USA6|S7USA6_TOXGG	tr|S7USA6|S7USA6_TOXGG	tr|S7USA6|S7USA6_TOXGG Spc97 / Spc98 family protein OS=Toxoplasma gondii (strain ATCC 50853 / GT1) OX=507601 GN=TGGT1_310130 PE=4 SV=1	26	3	3	3	3	1.57442e+08	6.05991e+07	2.59809	118.626	81.6905	0.678436	0.67816	0.4	0.275234	1	0.997602	0.997558	1	0.867348	0	3	2	32601000	20462500	1.59321	98.0018	5.75361	0.981787	0.985328	0.8	0.563703	1	0.995291	0.995908	1	0.828298	4634000	67421000	25748000	NA	19630000	21295000	tr|S7USA6|S7USA6_TOXGG	tr|S7USA6|S7USA6_TOXGG
Hypothetical protein	tr|S7USG5|S7USG5_TOXGG;tr|S7UFB7|S7UFB7_TOXGG;tr|S7W714|S7W714_TOXGG	tr|S7USG5|S7USG5_TOXGG Uncharacterized protein (Fragment) OS=Toxoplasma gondii (strain ATCC 50853 / GT1) OX=507601 GN=TGGT1_242260 PE=4 SV=1	tr|S7USG5|S7USG5_TOXGG	tr|S7USG5|S7USG5_TOXGG	tr|S7USG5|S7USG5_TOXGG Uncharacterized protein (Fragment) OS=Toxoplasma gondii (strain ATCC 50853 / GT1) OX=507601 GN=TGGT1_242260 PE=4 SV=1	34	3	3	3	3	197520000	1.13787e+08	1.73588	84.2605	14.7999	0.564974	0.53581	1	0.827259	1	0.997602	0.997558	1	0.920911	0	3	3	2.65257e+07	2.24357e+07	1.1823	30.9728	53.6694	0.548356	0.539673	0.7	0.512691	1	0.995291	0.995908	1	0.813078	20593000	35903000	23081000	17934000	36079000	13294000	tr|S7USG5|S7USG5_TOXGG;tr|S7UFB7|S7UFB7_TOXGG;tr|S7W714|S7W714_TOXGG	tr|S7USG5|S7USG5_TOXGG
Putative XRN 5-3 exonuclease	tr|S7USI1|S7USI1_TOXGG	tr|S7USI1|S7USI1_TOXGG Putative XRN 5-3 exonuclease OS=Toxoplasma gondii (strain ATCC 50853 / GT1) OX=507601 GN=TGGT1_242830 PE=4 SV=1	tr|S7USI1|S7USI1_TOXGG	tr|S7USI1|S7USI1_TOXGG	tr|S7USI1|S7USI1_TOXGG Putative XRN 5-3 exonuclease OS=Toxoplasma gondii (strain ATCC 50853 / GT1) OX=507601 GN=TGGT1_242830 PE=4 SV=1	2	3	2	3	2	4.91733e+06	3241700	1.5169	14.6502	85.5718	0.529198	0.31937	0.4	0.248213	0	0.997602	0.997558	1	0.867348	0	0	0	NA	NA	NA	NA	NA	NA	NA	NA	NA	NA	NA	NA	NA	NA	NA	NA	NA	NA	NA	NA	tr|S7USI1|S7USI1_TOXGG	tr|S7USI1|S7USI1_TOXGG
Hypothetical protein	tr|S7USK8|S7USK8_TOXGG	tr|S7USK8|S7USK8_TOXGG Uncharacterized protein OS=Toxoplasma gondii (strain ATCC 50853 / GT1) OX=507601 GN=TGGT1_242640 PE=4 SV=1	tr|S7USK8|S7USK8_TOXGG	tr|S7USK8|S7USK8_TOXGG	tr|S7USK8|S7USK8_TOXGG Uncharacterized protein OS=Toxoplasma gondii (strain ATCC 50853 / GT1) OX=507601 GN=TGGT1_242640 PE=4 SV=1	3	3	1	3	0	4.90386e+07	NA	NA	171.588	NA	NA	NA	NA	NA	NA	NA	NA	NA	NA	0	0	0	NA	NA	NA	NA	NA	NA	NA	NA	NA	NA	NA	NA	NA	NA	NA	NA	NA	NA	NA	NA	tr|S7USK8|S7USK8_TOXGG	tr|S7USK8|S7USK8_TOXGG
TH1-containing protein	tr|S7USN0|S7USN0_TOXGG	tr|S7USN0|S7USN0_TOXGG Uncharacterized protein OS=Toxoplasma gondii (strain ATCC 50853 / GT1) OX=507601 GN=TGGT1_312650 PE=4 SV=1	tr|S7USN0|S7USN0_TOXGG	tr|S7USN0|S7USN0_TOXGG	tr|S7USN0|S7USN0_TOXGG Uncharacterized protein OS=Toxoplasma gondii (strain ATCC 50853 / GT1) OX=507601 GN=TGGT1_312650 PE=4 SV=1	2	2	2	2	2	12308800	9914400	1.24151	97.2031	59.3621	0.995353	0.995188	1	1	1	0.99811	0.997558	1	1	0	0	0	NA	NA	NA	NA	NA	NA	NA	NA	NA	NA	NA	NA	NA	NA	NA	NA	NA	NA	NA	NA	tr|S7USN0|S7USN0_TOXGG	tr|S7USN0|S7USN0_TOXGG
GRA38	tr|S7USQ4|S7USQ4_TOXGG	tr|S7USQ4|S7USQ4_TOXGG Uncharacterized protein OS=Toxoplasma gondii (strain ATCC 50853 / GT1) OX=507601 GN=TGGT1_312420 PE=4 SV=1	tr|S7USQ4|S7USQ4_TOXGG	tr|S7USQ4|S7USQ4_TOXGG	tr|S7USQ4|S7USQ4_TOXGG Uncharacterized protein OS=Toxoplasma gondii (strain ATCC 50853 / GT1) OX=507601 GN=TGGT1_312420 PE=4 SV=1	5	3	2	3	2	33994000	48551500	0.700164	71.6011	91.0064	0.786582	0.753372	0.8	0.563703	1	0.997602	0.997558	1	0.869502	0	1	1	47006000	26281000	1.78859	NA	NA	NA	NA	1	0.317311	NA	NA	NA	1	0.798824	NA	NA	47006000	26281000	NA	NA	tr|S7USQ4|S7USQ4_TOXGG	tr|S7USQ4|S7USQ4_TOXGG
IMC29	tr|S7USR3|S7USR3_TOXGG	tr|S7USR3|S7USR3_TOXGG Uncharacterized protein OS=Toxoplasma gondii (strain ATCC 50853 / GT1) OX=507601 GN=TGGT1_243200 PE=4 SV=1	tr|S7USR3|S7USR3_TOXGG	tr|S7USR3|S7USR3_TOXGG	tr|S7USR3|S7USR3_TOXGG Uncharacterized protein OS=Toxoplasma gondii (strain ATCC 50853 / GT1) OX=507601 GN=TGGT1_243200 PE=4 SV=1	14	2	3	2	3	150145500	1.62051e+07	9.26534	105.205	60.6595	0.264238	0.104717	0.2	0.0832645	1	0.997602	0.997558	1	0.867348	0	2	3	27561900	3854400	7.15076	91.0509	40.4581	0.231962	0.0772656	0.2	0.0832645	1	0.995291	0.995908	1	0.798824	NA	45307000	9816800	2132800	5172200	4258200	tr|S7USR3|S7USR3_TOXGG	tr|S7USR3|S7USR3_TOXGG
DNA-directed RNA polymerase	tr|S7USW6|S7USW6_TOXGG	tr|S7USW6|S7USW6_TOXGG DNA-directed RNA polymerase subunit OS=Toxoplasma gondii (strain ATCC 50853 / GT1) OX=507601 GN=TGGT1_244880 PE=3 SV=1	tr|S7USW6|S7USW6_TOXGG	tr|S7USW6|S7USW6_TOXGG	tr|S7USW6|S7USW6_TOXGG DNA-directed RNA polymerase subunit OS=Toxoplasma gondii (strain ATCC 50853 / GT1) OX=507601 GN=TGGT1_244880 PE=3 SV=1	13	3	2	3	2	4.06074e+07	20614750	1.96982	106.225	101.265	0.727679	0.732002	1	1	1	0.997602	0.997558	1	1	0	2	2	10540950	5610800	1.87869	48.1789	32.4693	0.313327	0.29584	0.333333	0.121335	1	0.995291	0.995908	1	0.798824	6949900	14132000	NA	6899000	4322600	NA	tr|S7USW6|S7USW6_TOXGG	tr|S7USW6|S7USW6_TOXGG
BCC3	tr|S7USW7|S7USW7_TOXGG	tr|S7USW7|S7USW7_TOXGG Uncharacterized protein OS=Toxoplasma gondii (strain ATCC 50853 / GT1) OX=507601 GN=TGGT1_311770 PE=4 SV=1	tr|S7USW7|S7USW7_TOXGG	tr|S7USW7|S7USW7_TOXGG	tr|S7USW7|S7USW7_TOXGG Uncharacterized protein OS=Toxoplasma gondii (strain ATCC 50853 / GT1) OX=507601 GN=TGGT1_311770 PE=4 SV=1	37	3	3	3	3	3.14397e+08	2.24967e+08	1.39753	84.2453	18.231	0.812383	0.802667	0.7	0.512691	1	0.997602	0.997558	1	0.867348	0	3	3	2.98183e+07	31778000	0.938333	28.2508	54.0587	0.972837	0.972195	1	0.827259	1	0.995291	0.995908	1	0.905208	23563000	39397000	26495000	28541000	50345000	16448000	tr|S7USW7|S7USW7_TOXGG	tr|S7USW7|S7USW7_TOXGG
Hypothetical protein	tr|S7USX6|S7USX6_TOXGG	tr|S7USX6|S7USX6_TOXGG Uncharacterized protein OS=Toxoplasma gondii (strain ATCC 50853 / GT1) OX=507601 GN=TGGT1_311740 PE=4 SV=1	tr|S7USX6|S7USX6_TOXGG	tr|S7USX6|S7USX6_TOXGG	tr|S7USX6|S7USX6_TOXGG Uncharacterized protein OS=Toxoplasma gondii (strain ATCC 50853 / GT1) OX=507601 GN=TGGT1_311740 PE=4 SV=1	2	1	0	1	0	16437000	NA	NA	NA	NA	NA	NA	NA	NA	NA	NA	NA	NA	NA	0	0	0	NA	NA	NA	NA	NA	NA	NA	NA	NA	NA	NA	NA	NA	NA	NA	NA	NA	NA	NA	NA	tr|S7USX6|S7USX6_TOXGG	tr|S7USX6|S7USX6_TOXGG
protein transport protein SEC31	tr|S7UT11|S7UT11_TOXGG	tr|S7UT11|S7UT11_TOXGG WD domain, G-beta repeat-containing protein OS=Toxoplasma gondii (strain ATCC 50853 / GT1) OX=507601 GN=TGGT1_311400 PE=4 SV=1	tr|S7UT11|S7UT11_TOXGG	tr|S7UT11|S7UT11_TOXGG	tr|S7UT11|S7UT11_TOXGG WD domain, G-beta repeat-containing protein OS=Toxoplasma gondii (strain ATCC 50853 / GT1) OX=507601 GN=TGGT1_311400 PE=4 SV=1	43	3	3	3	3	1.31821e+09	807890000	1.63167	96.0171	22.686	0.728327	0.714583	1	0.827259	1	0.997602	0.997558	1	0.920911	0	3	3	1.13447e+08	1.0408e+08	1.08999	45.7801	55.8399	0.781367	0.780857	0.7	0.512691	1	0.995291	0.995908	1	0.813078	94290000	172240000	73810000	80799000	170230000	61212000	tr|S7UT11|S7UT11_TOXGG	tr|S7UT11|S7UT11_TOXGG
nucleoporin putative	tr|S7UT68|S7UT68_TOXGG	tr|S7UT68|S7UT68_TOXGG Uncharacterized protein OS=Toxoplasma gondii (strain ATCC 50853 / GT1) OX=507601 GN=TGGT1_313430 PE=4 SV=1	tr|S7UT68|S7UT68_TOXGG	tr|S7UT68|S7UT68_TOXGG	tr|S7UT68|S7UT68_TOXGG Uncharacterized protein OS=Toxoplasma gondii (strain ATCC 50853 / GT1) OX=507601 GN=TGGT1_313430 PE=4 SV=1	93	3	3	3	3	7.90247e+08	6.19343e+08	1.27594	67.1267	1.59074	0.833823	0.823364	1	0.827259	0	0.997602	0.997558	1	0.920911	0	3	3	3.84183e+07	4.05767e+07	0.946809	29.7781	30.9058	0.837367	0.837367	1	0.827259	1	0.995291	0.995908	1	0.905208	37318000	50369000	27568000	37274000	54438000	30018000	tr|S7UT68|S7UT68_TOXGG	tr|S7UT68|S7UT68_TOXGG
AP2XI-3	tr|S7UT71|S7UT71_TOXGG	tr|S7UT71|S7UT71_TOXGG AP2 domain transcription factor AP2XI-3 OS=Toxoplasma gondii (strain ATCC 50853 / GT1) OX=507601 GN=TGGT1_310950 PE=4 SV=1	tr|S7UT71|S7UT71_TOXGG	tr|S7UT71|S7UT71_TOXGG	tr|S7UT71|S7UT71_TOXGG AP2 domain transcription factor AP2XI-3 OS=Toxoplasma gondii (strain ATCC 50853 / GT1) OX=507601 GN=TGGT1_310950 PE=4 SV=1	18	3	3	3	3	2.41323e+08	1.00618e+08	2.39842	66.4159	26.9135	0.148659	0.116008	0.1	0.0495346	1	0.997602	0.997558	1	0.867348	0	3	3	4.04367e+07	30212000	1.33843	46.1856	73.2214	0.455838	0.447964	0.4	0.275234	1	0.995291	0.995908	1	0.798824	27394000	61831000	32085000	19228000	55676000	15732000	tr|S7UT71|S7UT71_TOXGG	tr|S7UT71|S7UT71_TOXGG
AP2XI-2	tr|S7UT79|S7UT79_TOXGG	tr|S7UT79|S7UT79_TOXGG AP2 domain transcription factor AP2XI-2 OS=Toxoplasma gondii (strain ATCC 50853 / GT1) OX=507601 GN=TGGT1_310900 PE=4 SV=1	tr|S7UT79|S7UT79_TOXGG	tr|S7UT79|S7UT79_TOXGG	tr|S7UT79|S7UT79_TOXGG AP2 domain transcription factor AP2XI-2 OS=Toxoplasma gondii (strain ATCC 50853 / GT1) OX=507601 GN=TGGT1_310900 PE=4 SV=1	67	3	3	3	3	982690000	6.63157e+08	1.48184	73.0396	7.44428	0.639396	0.614789	1	0.827259	0	0.997602	0.997558	1	0.920911	0	3	3	6.02007e+07	5.44423e+07	1.10577	34.2682	38.8654	0.729293	0.728896	0.7	0.512691	1	0.995291	0.995908	1	0.813078	57206000	82164000	41232000	52453000	76526000	34348000	tr|S7UT79|S7UT79_TOXGG	tr|S7UT79|S7UT79_TOXGG
GRA4	tr|S7UT91|S7UT91_TOXGG	tr|S7UT91|S7UT91_TOXGG Dense granule protein GRA4 OS=Toxoplasma gondii (strain ATCC 50853 / GT1) OX=507601 GN=TGGT1_310780 PE=4 SV=1	tr|S7UT91|S7UT91_TOXGG	tr|S7UT91|S7UT91_TOXGG	tr|S7UT91|S7UT91_TOXGG Dense granule protein GRA4 OS=Toxoplasma gondii (strain ATCC 50853 / GT1) OX=507601 GN=TGGT1_310780 PE=4 SV=1	13	3	3	3	3	3.67503e+08	4.6492e+08	0.790466	49.1107	95.9489	0.677446	0.660435	1	0.827259	1	0.997602	0.997558	1	0.920911	0	3	3	74882000	6.61959e+07	1.13122	49.0745	74.9251	0.655791	0.646272	1	0.827259	1	0.995291	0.995908	1	0.905208	96848000	32458000	95340000	102580000	9701800	86306000	tr|S7UT91|S7UT91_TOXGG	tr|S7UT91|S7UT91_TOXGG
Mitogen-activated protein kinase	tr|S7UTD9|S7UTD9_TOXGG	tr|S7UTD9|S7UTD9_TOXGG Mitogen-activated protein kinase OS=Toxoplasma gondii (strain ATCC 50853 / GT1) OX=507601 GN=TGGT1_312570 PE=4 SV=1	tr|S7UTD9|S7UTD9_TOXGG	tr|S7UTD9|S7UTD9_TOXGG	tr|S7UTD9|S7UTD9_TOXGG Mitogen-activated protein kinase OS=Toxoplasma gondii (strain ATCC 50853 / GT1) OX=507601 GN=TGGT1_312570 PE=4 SV=1	2	2	0	2	0	14481300	NA	NA	129.462	NA	NA	NA	NA	NA	NA	NA	NA	NA	NA	0	0	0	NA	NA	NA	NA	NA	NA	NA	NA	NA	NA	NA	NA	NA	NA	NA	NA	NA	NA	NA	NA	tr|S7UTD9|S7UTD9_TOXGG	tr|S7UTD9|S7UTD9_TOXGG
IAP2 IMC-associated proteins - putative myosin heavy chain	tr|S7UTE6|S7UTE6_TOXGG	tr|S7UTE6|S7UTE6_TOXGG Putative myosin heavy chain OS=Toxoplasma gondii (strain ATCC 50853 / GT1) OX=507601 GN=TGGT1_310450 PE=4 SV=1	tr|S7UTE6|S7UTE6_TOXGG	tr|S7UTE6|S7UTE6_TOXGG	tr|S7UTE6|S7UTE6_TOXGG Putative myosin heavy chain OS=Toxoplasma gondii (strain ATCC 50853 / GT1) OX=507601 GN=TGGT1_310450 PE=4 SV=1	4	1	1	1	1	31598000	9208700	3.43132	NA	NA	NA	NA	1	0.317311	NA	NA	NA	1	0.867348	0	0	0	NA	NA	NA	NA	NA	NA	NA	NA	NA	NA	NA	NA	NA	NA	NA	NA	NA	NA	NA	NA	tr|S7UTE6|S7UTE6_TOXGG	tr|S7UTE6|S7UTE6_TOXGG
General transcription factor IIIC polypeptide 3 GTF3C3	tr|S7UTH3|S7UTH3_TOXGG	tr|S7UTH3|S7UTH3_TOXGG General transcription factor IIIC polypeptide 3 GTF3C3 OS=Toxoplasma gondii (strain ATCC 50853 / GT1) OX=507601 GN=TGGT1_314240 PE=4 SV=1	tr|S7UTH3|S7UTH3_TOXGG	tr|S7UTH3|S7UTH3_TOXGG	tr|S7UTH3|S7UTH3_TOXGG General transcription factor IIIC polypeptide 3 GTF3C3 OS=Toxoplasma gondii (strain ATCC 50853 / GT1) OX=507601 GN=TGGT1_314240 PE=4 SV=1	2	3	3	3	3	2474250	1841000	1.34397	97.3633	38.029	0.954231	0.952866	1	0.827259	1	0.997602	0.997558	1	0.920911	0	0	0	NA	NA	NA	NA	NA	NA	NA	NA	NA	NA	NA	NA	NA	NA	NA	NA	NA	NA	NA	NA	tr|S7UTH3|S7UTH3_TOXGG	tr|S7UTH3|S7UTH3_TOXGG
Hypothetical protein	tr|S7UTV6|S7UTV6_TOXGG	tr|S7UTV6|S7UTV6_TOXGG Uncharacterized protein OS=Toxoplasma gondii (strain ATCC 50853 / GT1) OX=507601 GN=TGGT1_304700 PE=4 SV=1	tr|S7UTV6|S7UTV6_TOXGG	tr|S7UTV6|S7UTV6_TOXGG	tr|S7UTV6|S7UTV6_TOXGG Uncharacterized protein OS=Toxoplasma gondii (strain ATCC 50853 / GT1) OX=507601 GN=TGGT1_304700 PE=4 SV=1	15	3	3	3	3	52972000	4.76353e+07	1.11203	103.541	26.6525	0.734294	0.720553	0.7	0.512691	1	0.997602	0.997558	1	0.867348	0	3	3	12642900	1.36293e+07	0.927624	49.3502	36.9659	0.768668	0.767491	1	0.827259	1	0.995291	0.995908	1	0.905208	10698000	19623000	7607700	9443000	19221000	12224000	tr|S7UTV6|S7UTV6_TOXGG	tr|S7UTV6|S7UTV6_TOXGG
bromodomain-containing protein BDP6	tr|S7UTY8|S7UTY8_TOXGG	tr|S7UTY8|S7UTY8_TOXGG WD domain, G-beta repeat-containing protein OS=Toxoplasma gondii (strain ATCC 50853 / GT1) OX=507601 GN=TGGT1_311625 PE=4 SV=1	tr|S7UTY8|S7UTY8_TOXGG	tr|S7UTY8|S7UTY8_TOXGG	tr|S7UTY8|S7UTY8_TOXGG WD domain, G-beta repeat-containing protein OS=Toxoplasma gondii (strain ATCC 50853 / GT1) OX=507601 GN=TGGT1_311625 PE=4 SV=1	9	3	2	3	2	18843450	12578755	1.49804	164.244	134.715	0.988415	0.987612	0.8	0.563703	1	0.997602	0.997558	1	0.869502	0	1	1	12288000	17437000	0.704708	NA	NA	NA	NA	1	0.317311	NA	NA	NA	1	0.798824	NA	12288000	NA	NA	17437000	NA	tr|S7UTY8|S7UTY8_TOXGG	tr|S7UTY8|S7UTY8_TOXGG
BBC7	tr|S7UU25|S7UU25_TOXGG	tr|S7UU25|S7UU25_TOXGG Uncharacterized protein OS=Toxoplasma gondii (strain ATCC 50853 / GT1) OX=507601 GN=TGGT1_311230 PE=4 SV=1	tr|S7UU25|S7UU25_TOXGG	tr|S7UU25|S7UU25_TOXGG	tr|S7UU25|S7UU25_TOXGG Uncharacterized protein OS=Toxoplasma gondii (strain ATCC 50853 / GT1) OX=507601 GN=TGGT1_311230 PE=4 SV=1	84	3	3	3	3	4365200000	4.86413e+09	0.897426	22.7524	36.3622	0.813074	0.809894	0.7	0.512691	1	0.997602	0.997558	1	0.867348	0	3	3	220830000	2.68283e+08	0.823122	18.2733	18.9081	0.279742	0.279071	0.2	0.12663	1	0.995291	0.995908	1	0.798824	210280000	186800000	265410000	281320000	311220000	212310000	tr|S7UU25|S7UU25_TOXGG	tr|S7UU25|S7UU25_TOXGG
Hypothetical protein	tr|S7UU48|S7UU48_TOXGG	tr|S7UU48|S7UU48_TOXGG Uncharacterized protein OS=Toxoplasma gondii (strain ATCC 50853 / GT1) OX=507601 GN=TGGT1_313770 PE=4 SV=1	tr|S7UU48|S7UU48_TOXGG	tr|S7UU48|S7UU48_TOXGG	tr|S7UU48|S7UU48_TOXGG Uncharacterized protein OS=Toxoplasma gondii (strain ATCC 50853 / GT1) OX=507601 GN=TGGT1_313770 PE=4 SV=1	2	2	0	2	0	64206500	NA	NA	101.195	NA	NA	NA	NA	NA	NA	NA	NA	NA	NA	0	0	0	NA	NA	NA	NA	NA	NA	NA	NA	NA	NA	NA	NA	NA	NA	NA	NA	NA	NA	NA	NA	tr|S7UU48|S7UU48_TOXGG	tr|S7UU48|S7UU48_TOXGG
kinetochore protein STU2	tr|S7UU66|S7UU66_TOXGG	tr|S7UU66|S7UU66_TOXGG HEAT repeat-containing protein OS=Toxoplasma gondii (strain ATCC 50853 / GT1) OX=507601 GN=TGGT1_280390 PE=4 SV=1	tr|S7UU66|S7UU66_TOXGG	tr|S7UU66|S7UU66_TOXGG	tr|S7UU66|S7UU66_TOXGG HEAT repeat-containing protein OS=Toxoplasma gondii (strain ATCC 50853 / GT1) OX=507601 GN=TGGT1_280390 PE=4 SV=1	20	3	3	3	3	52252900	1.88817e+07	2.76739	132.197	69.5359	0.587141	0.581976	1	0.827259	1	0.997602	0.997558	1	0.920911	0	3	2	8819000	4012350	2.19796	103.375	58.7789	0.514179	0.556262	0.8	0.563703	1	0.995291	0.995908	1	0.828298	3092900	19332000	4032100	2344700	5680000	NA	tr|S7UU66|S7UU66_TOXGG	tr|S7UU66|S7UU66_TOXGG
Hypothetical protein	tr|S7UU92|S7UU92_TOXGG	tr|S7UU92|S7UU92_TOXGG Regulator of chromosome condensation (RCC1) repeat-containing protein OS=Toxoplasma gondii (strain ATCC 50853 / GT1) OX=507601 GN=TGGT1_280770 PE=4 SV=1	tr|S7UU92|S7UU92_TOXGG	tr|S7UU92|S7UU92_TOXGG	tr|S7UU92|S7UU92_TOXGG Regulator of chromosome condensation (RCC1) repeat-containing protein OS=Toxoplasma gondii (strain ATCC 50853 / GT1) OX=507601 GN=TGGT1_280770 PE=4 SV=1	24	3	3	3	3	206430000	119531000	1.727	66.7369	28.4084	0.36735	0.343449	0.7	0.512691	1	0.997602	0.997558	1	0.867348	0	3	3	2.96953e+07	2.57037e+07	1.1553	24.5703	8.43443	0.453317	0.426287	0.7	0.512691	1	0.995291	0.995908	1	0.813078	26935000	37969000	24182000	25119000	28104000	23888000	tr|S7UU92|S7UU92_TOXGG	tr|S7UU92|S7UU92_TOXGG
Hypothetical protein	tr|S7UU93|S7UU93_TOXGG	tr|S7UU93|S7UU93_TOXGG Uncharacterized protein (Fragment) OS=Toxoplasma gondii (strain ATCC 50853 / GT1) OX=507601 GN=TGGT1_310720A PE=4 SV=1	tr|S7UU93|S7UU93_TOXGG	tr|S7UU93|S7UU93_TOXGG	tr|S7UU93|S7UU93_TOXGG Uncharacterized protein (Fragment) OS=Toxoplasma gondii (strain ATCC 50853 / GT1) OX=507601 GN=TGGT1_310720A PE=4 SV=1	3	1	1	1	1	23002000	2369100	9.70917	NA	NA	NA	NA	1	0.317311	NA	NA	NA	1	0.867348	0	0	0	NA	NA	NA	NA	NA	NA	NA	NA	NA	NA	NA	NA	NA	NA	NA	NA	NA	NA	NA	NA	tr|S7UU93|S7UU93_TOXGG	tr|S7UU93|S7UU93_TOXGG
RNA Polymerase III transcription factor B" (BDP)	tr|S7UUD4|S7UUD4_TOXGG	tr|S7UUD4|S7UUD4_TOXGG Myb family DNA-binding domain-containing protein OS=Toxoplasma gondii (strain ATCC 50853 / GT1) OX=507601 GN=TGGT1_203950 PE=4 SV=1	tr|S7UUD4|S7UUD4_TOXGG	tr|S7UUD4|S7UUD4_TOXGG	tr|S7UUD4|S7UUD4_TOXGG Myb family DNA-binding domain-containing protein OS=Toxoplasma gondii (strain ATCC 50853 / GT1) OX=507601 GN=TGGT1_203950 PE=4 SV=1	11	3	3	3	3	7.13433e+07	2.49473e+07	2.85976	96.5558	48.951	0.251007	0.242756	0.4	0.275234	1	0.997602	0.997558	1	0.867348	0	3	2	16887000	12846000	1.31457	22.9571	26.7188	0.367745	0.328361	0.4	0.248213	1	0.995291	0.995908	1	0.798824	19637000	18571000	12453000	15273000	10419000	NA	tr|S7UUD4|S7UUD4_TOXGG	tr|S7UUD4|S7UUD4_TOXGG
Putative U2 small nuclear ribonucleoprotein family protein	tr|S7UUF2|S7UUF2_TOXGG	tr|S7UUF2|S7UUF2_TOXGG Putative U2 small nuclear ribonucleoprotein family protein OS=Toxoplasma gondii (strain ATCC 50853 / GT1) OX=507601 GN=TGGT1_205010 PE=4 SV=1	tr|S7UUF2|S7UUF2_TOXGG	tr|S7UUF2|S7UUF2_TOXGG	tr|S7UUF2|S7UUF2_TOXGG Putative U2 small nuclear ribonucleoprotein family protein OS=Toxoplasma gondii (strain ATCC 50853 / GT1) OX=507601 GN=TGGT1_205010 PE=4 SV=1	2	3	3	3	3	1.59388e+08	3.27003e+08	0.487419	99.7667	56.8749	0.363955	0.3326	0.4	0.275234	1	0.997602	0.997558	1	0.867348	0	3	2	1.4196e+08	293660000	0.483415	48.573	34.6739	0.155616	0.193504	0.2	0.0832645	1	0.995291	0.995908	1	0.798824	199450000	65509000	160920000	221660000	NA	365660000	tr|S7UUF2|S7UUF2_TOXGG	tr|S7UUF2|S7UUF2_TOXGG
Histone deacetylase HDAC5	tr|S7UUG9|S7UUG9_TOXGG	tr|S7UUG9|S7UUG9_TOXGG Histone deacetylase HDAC5 OS=Toxoplasma gondii (strain ATCC 50853 / GT1) OX=507601 GN=TGGT1_202230 PE=4 SV=1	tr|S7UUG9|S7UUG9_TOXGG	tr|S7UUG9|S7UUG9_TOXGG	tr|S7UUG9|S7UUG9_TOXGG Histone deacetylase HDAC5 OS=Toxoplasma gondii (strain ATCC 50853 / GT1) OX=507601 GN=TGGT1_202230 PE=4 SV=1	4	2	2	2	2	34410500	16143000	2.13161	95.7981	48.7349	0.647794	0.625856	0.666667	0.438578	1	0.997602	0.997558	1	0.867348	0	1	1	24714000	14085000	1.75463	NA	NA	NA	NA	1	0.317311	NA	NA	NA	1	0.798824	NA	24714000	NA	NA	14085000	NA	tr|S7UUG9|S7UUG9_TOXGG	tr|S7UUG9|S7UUG9_TOXGG
HECT-domain (Ubiquitin-transferase) domain-containing protein	tr|S7UUN0|S7UUN0_TOXGG	tr|S7UUN0|S7UUN0_TOXGG HECT-domain (Ubiquitin-transferase) domain-containing protein OS=Toxoplasma gondii (strain ATCC 50853 / GT1) OX=507601 GN=TGGT1_280660 PE=4 SV=1	tr|S7UUN0|S7UUN0_TOXGG	tr|S7UUN0|S7UUN0_TOXGG	tr|S7UUN0|S7UUN0_TOXGG HECT-domain (Ubiquitin-transferase) domain-containing protein OS=Toxoplasma gondii (strain ATCC 50853 / GT1) OX=507601 GN=TGGT1_280660 PE=4 SV=1	2	3	0	3	0	141461000	NA	NA	102.188	NA	NA	NA	NA	NA	NA	NA	NA	NA	NA	1	0	0	NA	NA	NA	NA	NA	NA	NA	NA	NA	NA	NA	NA	NA	NA	NA	NA	NA	NA	NA	NA	tr|S7UUN0|S7UUN0_TOXGG	tr|S7UUN0|S7UUN0_TOXGG
Putative nuclear pore complex protein	tr|S7UUR8|S7UUR8_TOXGG	tr|S7UUR8|S7UUR8_TOXGG Uncharacterized protein OS=Toxoplasma gondii (strain ATCC 50853 / GT1) OX=507601 GN=TGGT1_203780 PE=4 SV=1	tr|S7UUR8|S7UUR8_TOXGG	tr|S7UUR8|S7UUR8_TOXGG	tr|S7UUR8|S7UUR8_TOXGG Uncharacterized protein OS=Toxoplasma gondii (strain ATCC 50853 / GT1) OX=507601 GN=TGGT1_203780 PE=4 SV=1	21	3	3	3	3	1.46858e+08	82605000	1.77783	117.116	23.3156	0.962758	0.960689	1	0.827259	0	0.997602	0.997558	1	0.920911	0	3	3	2.57769e+07	2.36259e+07	1.09104	84.8745	71.5058	0.926683	0.926057	1	0.827259	1	0.995291	0.995908	1	0.905208	23379000	48755000	5196600	19731000	42127000	9019600	tr|S7UUR8|S7UUR8_TOXGG	tr|S7UUR8|S7UUR8_TOXGG
NUC173 domain-containing protein	tr|S7UUS6|S7UUS6_TOXGG	tr|S7UUS6|S7UUS6_TOXGG NUC173 domain-containing protein OS=Toxoplasma gondii (strain ATCC 50853 / GT1) OX=507601 GN=TGGT1_202980 PE=4 SV=1	tr|S7UUS6|S7UUS6_TOXGG	tr|S7UUS6|S7UUS6_TOXGG	tr|S7UUS6|S7UUS6_TOXGG NUC173 domain-containing protein OS=Toxoplasma gondii (strain ATCC 50853 / GT1) OX=507601 GN=TGGT1_202980 PE=4 SV=1	6	3	3	3	3	8.54587e+07	1.17492e+08	0.727359	114.205	59.6154	0.513352	0.507014	1	0.827259	1	0.997602	0.997558	1	0.920911	0	2	1	23047500	22919000	1.00561	35.1444	NA	NA	0.961987	1	1	NA	NA	0.995908	1	1	17320000	28775000	NA	NA	22919000	NA	tr|S7UUS6|S7UUS6_TOXGG	tr|S7UUS6|S7UUS6_TOXGG
RNA recognition motif-containing protein	tr|S7UUT7|S7UUT7_TOXGG	tr|S7UUT7|S7UUT7_TOXGG Uncharacterized protein OS=Toxoplasma gondii (strain ATCC 50853 / GT1) OX=507601 GN=TGGT1_206670 PE=4 SV=1	tr|S7UUT7|S7UUT7_TOXGG	tr|S7UUT7|S7UUT7_TOXGG	tr|S7UUT7|S7UUT7_TOXGG Uncharacterized protein OS=Toxoplasma gondii (strain ATCC 50853 / GT1) OX=507601 GN=TGGT1_206670 PE=4 SV=1	14	3	3	3	3	1.53027e+08	88118000	1.73661	37.8758	37.9562	0.167808	0.167113	0.2	0.12663	1	0.997602	0.997558	1	0.867348	0	3	3	2.64347e+07	2.24983e+07	1.17496	20.6491	42.5175	0.542318	0.525664	0.7	0.512691	1	0.995291	0.995908	1	0.813078	30783000	28212000	20309000	26959000	29019000	11517000	tr|S7UUT7|S7UUT7_TOXGG	tr|S7UUT7|S7UUT7_TOXGG
BCC6	tr|S7UV08|S7UV08_TOXGG	tr|S7UV08|S7UV08_TOXGG NLI interacting factor family phosphatase OS=Toxoplasma gondii (strain ATCC 50853 / GT1) OX=507601 GN=TGGT1_202550 PE=4 SV=1	tr|S7UV08|S7UV08_TOXGG	tr|S7UV08|S7UV08_TOXGG	tr|S7UV08|S7UV08_TOXGG NLI interacting factor family phosphatase OS=Toxoplasma gondii (strain ATCC 50853 / GT1) OX=507601 GN=TGGT1_202550 PE=4 SV=1	33	3	3	3	3	2.66623e+08	3.04143e+08	0.876637	34.583	29.2212	0.613849	0.610989	1	0.827259	1	0.997602	0.997558	1	0.920911	0	3	3	28515000	3.61557e+07	0.788673	19.8916	32.092	0.397838	0.385658	0.4	0.275234	1	0.995291	0.995908	1	0.798824	24079000	26560000	34906000	35545000	48052000	24870000	tr|S7UV08|S7UV08_TOXGG	tr|S7UV08|S7UV08_TOXGG
AP2VIIa-4	tr|S7UV85|S7UV85_TOXGG	tr|S7UV85|S7UV85_TOXGG AP2 domain transcription factor AP2VIIa-4 OS=Toxoplasma gondii (strain ATCC 50853 / GT1) OX=507601 GN=TGGT1_203710 PE=4 SV=1	tr|S7UV85|S7UV85_TOXGG	tr|S7UV85|S7UV85_TOXGG	tr|S7UV85|S7UV85_TOXGG AP2 domain transcription factor AP2VIIa-4 OS=Toxoplasma gondii (strain ATCC 50853 / GT1) OX=507601 GN=TGGT1_203710 PE=4 SV=1	25	3	3	3	3	1.35327e+08	7.73537e+07	1.74945	87.285	55.4795	0.512104	0.505191	0.7	0.512691	1	0.997602	0.997558	1	0.867348	0	3	3	2.03903e+07	1.82277e+07	1.11865	74.9409	115.041	0.667618	0.664499	0.7	0.512691	1	0.995291	0.995908	1	0.813078	15605000	37491000	8075000	7103400	42415000	5164600	tr|S7UV85|S7UV85_TOXGG	tr|S7UV85|S7UV85_TOXGG
Hypothetical protein	tr|S7UVB6|S7UVB6_TOXGG	tr|S7UVB6|S7UVB6_TOXGG Uncharacterized protein OS=Toxoplasma gondii (strain ATCC 50853 / GT1) OX=507601 GN=TGGT1_203480 PE=4 SV=1	tr|S7UVB6|S7UVB6_TOXGG	tr|S7UVB6|S7UVB6_TOXGG	tr|S7UVB6|S7UVB6_TOXGG Uncharacterized protein OS=Toxoplasma gondii (strain ATCC 50853 / GT1) OX=507601 GN=TGGT1_203480 PE=4 SV=1	8	1	1	1	1	52753000	8467100	6.23035	NA	NA	NA	NA	1	0.317311	NA	NA	NA	1	0.867348	0	1	1	8855300	6253100	1.41615	NA	NA	NA	NA	1	0.317311	NA	NA	NA	1	0.798824	NA	8855300	NA	NA	6253100	NA	tr|S7UVB6|S7UVB6_TOXGG	tr|S7UVB6|S7UVB6_TOXGG
IMC33	tr|S7UVC3|S7UVC3_TOXGG	tr|S7UVC3|S7UVC3_TOXGG Uncharacterized protein OS=Toxoplasma gondii (strain ATCC 50853 / GT1) OX=507601 GN=TGGT1_282070 PE=4 SV=1	tr|S7UVC3|S7UVC3_TOXGG	tr|S7UVC3|S7UVC3_TOXGG	tr|S7UVC3|S7UVC3_TOXGG Uncharacterized protein OS=Toxoplasma gondii (strain ATCC 50853 / GT1) OX=507601 GN=TGGT1_282070 PE=4 SV=1	2	1	0	1	0	15790000	NA	NA	NA	NA	NA	NA	NA	NA	NA	NA	NA	NA	NA	0	0	0	NA	NA	NA	NA	NA	NA	NA	NA	NA	NA	NA	NA	NA	NA	NA	NA	NA	NA	NA	NA	tr|S7UVC3|S7UVC3_TOXGG	tr|S7UVC3|S7UVC3_TOXGG
secreted effector protein NSM	tr|S7UVE0|S7UVE0_TOXGG	tr|S7UVE0|S7UVE0_TOXGG Uncharacterized protein (Fragment) OS=Toxoplasma gondii (strain ATCC 50853 / GT1) OX=507601 GN=TGGT1_235140 PE=4 SV=1	tr|S7UVE0|S7UVE0_TOXGG	tr|S7UVE0|S7UVE0_TOXGG	tr|S7UVE0|S7UVE0_TOXGG Uncharacterized protein (Fragment) OS=Toxoplasma gondii (strain ATCC 50853 / GT1) OX=507601 GN=TGGT1_235140 PE=4 SV=1	3	2	0	2	0	24551000	NA	NA	25.5124	NA	NA	NA	NA	NA	NA	NA	NA	NA	NA	0	0	0	NA	NA	NA	NA	NA	NA	NA	NA	NA	NA	NA	NA	NA	NA	NA	NA	NA	NA	NA	NA	tr|S7UVE0|S7UVE0_TOXGG	tr|S7UVE0|S7UVE0_TOXGG
apical complex protein	tr|S7UVF5|S7UVF5_TOXGG	tr|S7UVF5|S7UVF5_TOXGG Uncharacterized protein (Fragment) OS=Toxoplasma gondii (strain ATCC 50853 / GT1) OX=507601 GN=TGGT1_234270 PE=4 SV=1	tr|S7UVF5|S7UVF5_TOXGG	tr|S7UVF5|S7UVF5_TOXGG	tr|S7UVF5|S7UVF5_TOXGG Uncharacterized protein (Fragment) OS=Toxoplasma gondii (strain ATCC 50853 / GT1) OX=507601 GN=TGGT1_234270 PE=4 SV=1	27	3	2	3	2	1.86017e+08	58431000	3.18354	120.146	88.8546	0.447999	0.452348	0.8	0.563703	1	0.997602	0.997558	1	0.869502	0	3	2	2.0563e+07	14928550	1.37743	72.8558	106.682	0.672697	0.585007	0.8	0.563703	1	0.995291	0.995908	1	0.828298	15787000	37350000	8551900	3667100	26190000	NA	tr|S7UVF5|S7UVF5_TOXGG	tr|S7UVF5|S7UVF5_TOXGG
PHD-finger domain, flat	tr|S7UVJ2|S7UVJ2_TOXGG	tr|S7UVJ2|S7UVJ2_TOXGG PHD-finger domain-containing protein OS=Toxoplasma gondii (strain ATCC 50853 / GT1) OX=507601 GN=TGGT1_234900 PE=4 SV=1	tr|S7UVJ2|S7UVJ2_TOXGG	tr|S7UVJ2|S7UVJ2_TOXGG	tr|S7UVJ2|S7UVJ2_TOXGG PHD-finger domain-containing protein OS=Toxoplasma gondii (strain ATCC 50853 / GT1) OX=507601 GN=TGGT1_234900 PE=4 SV=1	34	3	3	3	3	1.20212e+08	5.77763e+07	2.08064	86.0587	85.6305	0.394497	0.394184	0.7	0.512691	1	0.997602	0.997558	1	0.867348	0	3	3	16688800	13923800	1.19858	74.6481	123.548	0.54685	0.536034	0.7	0.512691	1	0.995291	0.995908	1	0.813078	11326000	30930000	7810400	5660000	33699000	2412400	tr|S7UVJ2|S7UVJ2_TOXGG	tr|S7UVJ2|S7UVJ2_TOXGG
ELMO/CED-12 family protein	tr|S7UVL1|S7UVL1_TOXGG	tr|S7UVL1|S7UVL1_TOXGG ELMO/CED-12 family protein OS=Toxoplasma gondii (strain ATCC 50853 / GT1) OX=507601 GN=TGGT1_201120 PE=4 SV=1	tr|S7UVL1|S7UVL1_TOXGG	tr|S7UVL1|S7UVL1_TOXGG	tr|S7UVL1|S7UVL1_TOXGG ELMO/CED-12 family protein OS=Toxoplasma gondii (strain ATCC 50853 / GT1) OX=507601 GN=TGGT1_201120 PE=4 SV=1	2	1	0	1	0	149850000	NA	NA	NA	NA	NA	NA	NA	NA	NA	NA	NA	NA	NA	0	0	0	NA	NA	NA	NA	NA	NA	NA	NA	NA	NA	NA	NA	NA	NA	NA	NA	NA	NA	NA	NA	tr|S7UVL1|S7UVL1_TOXGG	tr|S7UVL1|S7UVL1_TOXGG
Hypothetical protein	tr|S7UVM7|S7UVM7_TOXGG	tr|S7UVM7|S7UVM7_TOXGG Uncharacterized protein OS=Toxoplasma gondii (strain ATCC 50853 / GT1) OX=507601 GN=TGGT1_212140 PE=4 SV=1	tr|S7UVM7|S7UVM7_TOXGG	tr|S7UVM7|S7UVM7_TOXGG	tr|S7UVM7|S7UVM7_TOXGG Uncharacterized protein OS=Toxoplasma gondii (strain ATCC 50853 / GT1) OX=507601 GN=TGGT1_212140 PE=4 SV=1	4	1	0	1	0	28313000	NA	NA	NA	NA	NA	NA	NA	NA	NA	NA	NA	NA	NA	0	0	0	NA	NA	NA	NA	NA	NA	NA	NA	NA	NA	NA	NA	NA	NA	NA	NA	NA	NA	NA	NA	tr|S7UVM7|S7UVM7_TOXGG	tr|S7UVM7|S7UVM7_TOXGG
Hypothetical protein	tr|S7UVN1|S7UVN1_TOXGG	tr|S7UVN1|S7UVN1_TOXGG Uncharacterized protein OS=Toxoplasma gondii (strain ATCC 50853 / GT1) OX=507601 GN=TGGT1_202950 PE=4 SV=1	tr|S7UVN1|S7UVN1_TOXGG	tr|S7UVN1|S7UVN1_TOXGG	tr|S7UVN1|S7UVN1_TOXGG Uncharacterized protein OS=Toxoplasma gondii (strain ATCC 50853 / GT1) OX=507601 GN=TGGT1_202950 PE=4 SV=1	2	1	1	1	0	4873200	NA	NA	NA	NA	NA	NA	NA	NA	NA	NA	NA	NA	NA	0	0	0	NA	NA	NA	NA	NA	NA	NA	NA	NA	NA	NA	NA	NA	NA	NA	NA	NA	NA	NA	NA	tr|S7UVN1|S7UVN1_TOXGG	tr|S7UVN1|S7UVN1_TOXGG
AP2VIIa	tr|S7UVP2|S7UVP2_TOXGG	tr|S7UVP2|S7UVP2_TOXGG AP2 domain transcription factor AP2VIIa-9 OS=Toxoplasma gondii (strain ATCC 50853 / GT1) OX=507601 GN=TGGT1_282220 PE=4 SV=1	tr|S7UVP2|S7UVP2_TOXGG	tr|S7UVP2|S7UVP2_TOXGG	tr|S7UVP2|S7UVP2_TOXGG AP2 domain transcription factor AP2VIIa-9 OS=Toxoplasma gondii (strain ATCC 50853 / GT1) OX=507601 GN=TGGT1_282220 PE=4 SV=1	4	1	1	1	1	30986000	5342800	5.79958	NA	NA	NA	NA	1	0.317311	NA	NA	NA	1	0.867348	0	1	1	6774600	8766300	0.7728	NA	NA	NA	NA	1	0.317311	NA	NA	NA	1	0.798824	NA	6774600	NA	NA	8766300	NA	tr|S7UVP2|S7UVP2_TOXGG	tr|S7UVP2|S7UVP2_TOXGG
C3HC4 type (RING finger) domain-containing protein	tr|S7UVV4|S7UVV4_TOXGG	tr|S7UVV4|S7UVV4_TOXGG Zinc finger, C3HC4 type (RING finger) domain-containing protein OS=Toxoplasma gondii (strain ATCC 50853 / GT1) OX=507601 GN=TGGT1_223880 PE=4 SV=1	tr|S7UVV4|S7UVV4_TOXGG	tr|S7UVV4|S7UVV4_TOXGG	tr|S7UVV4|S7UVV4_TOXGG Zinc finger, C3HC4 type (RING finger) domain-containing protein OS=Toxoplasma gondii (strain ATCC 50853 / GT1) OX=507601 GN=TGGT1_223880 PE=4 SV=1	7	3	2	2	1	15467400	14666000	1.05464	107.411	NA	NA	0.862969	1	1	NA	NA	0.997558	1	1	0	1	1	6431600	9010300	0.713805	NA	NA	NA	NA	1	0.317311	NA	NA	NA	1	0.798824	NA	6431600	NA	NA	9010300	NA	tr|S7UVV4|S7UVV4_TOXGG	tr|S7UVV4|S7UVV4_TOXGG
Tyrosine kinase-like (TKL) protein TLK2	tr|S7UVW5|S7UVW5_TOXGG	tr|S7UVW5|S7UVW5_TOXGG Tyrosine kinase-like (TKL) protein OS=Toxoplasma gondii (strain ATCC 50853 / GT1) OX=507601 GN=TGGT1_234970 PE=4 SV=1	tr|S7UVW5|S7UVW5_TOXGG	tr|S7UVW5|S7UVW5_TOXGG	tr|S7UVW5|S7UVW5_TOXGG Tyrosine kinase-like (TKL) protein OS=Toxoplasma gondii (strain ATCC 50853 / GT1) OX=507601 GN=TGGT1_234970 PE=4 SV=1	3	1	1	1	1	24193000	1250400	19.3482	NA	NA	NA	NA	1	0.317311	NA	NA	NA	1	0.867348	0	0	0	NA	NA	NA	NA	NA	NA	NA	NA	NA	NA	NA	NA	NA	NA	NA	NA	NA	NA	NA	NA	tr|S7UVW5|S7UVW5_TOXGG	tr|S7UVW5|S7UVW5_TOXGG
Putative COPI protein	tr|S7UVW7|S7UVW7_TOXGG	tr|S7UVW7|S7UVW7_TOXGG Putative COPI protein OS=Toxoplasma gondii (strain ATCC 50853 / GT1) OX=507601 GN=TGGT1_235020 PE=4 SV=1	tr|S7UVW7|S7UVW7_TOXGG	tr|S7UVW7|S7UVW7_TOXGG	tr|S7UVW7|S7UVW7_TOXGG Putative COPI protein OS=Toxoplasma gondii (strain ATCC 50853 / GT1) OX=507601 GN=TGGT1_235020 PE=4 SV=1	7	1	2	1	2	75813000	20705800	3.66144	NA	77.2491	NA	0.397186	0.666667	0.220671	NA	NA	0.997558	1	0.867348	0	1	1	15581000	7645300	2.03798	NA	NA	NA	NA	1	0.317311	NA	NA	NA	1	0.798824	NA	15581000	NA	NA	7645300	NA	tr|S7UVW7|S7UVW7_TOXGG	tr|S7UVW7|S7UVW7_TOXGG
CPSF A subunit region protein	tr|S7UW31|S7UW31_TOXGG	tr|S7UW31|S7UW31_TOXGG CPSF A subunit region protein OS=Toxoplasma gondii (strain ATCC 50853 / GT1) OX=507601 GN=TGGT1_224280 PE=4 SV=1	tr|S7UW31|S7UW31_TOXGG	tr|S7UW31|S7UW31_TOXGG	tr|S7UW31|S7UW31_TOXGG CPSF A subunit region protein OS=Toxoplasma gondii (strain ATCC 50853 / GT1) OX=507601 GN=TGGT1_224280 PE=4 SV=1	7	1	3	1	3	34334000	4993000	6.87643	NA	74.297	NA	0.167974	0.5	0.179712	NA	NA	0.997558	1	0.867348	0	0	0	NA	NA	NA	NA	NA	NA	NA	NA	NA	NA	NA	NA	NA	NA	NA	NA	NA	NA	NA	NA	tr|S7UW31|S7UW31_TOXGG	tr|S7UW31|S7UW31_TOXGG
Apical 1 protein	tr|S7UWD9|S7UWD9_TOXGG	tr|S7UWD9|S7UWD9_TOXGG Uncharacterized protein (Fragment) OS=Toxoplasma gondii (strain ATCC 50853 / GT1) OX=507601 GN=TGGT1_224540A PE=4 SV=1	tr|S7UWD9|S7UWD9_TOXGG	tr|S7UWD9|S7UWD9_TOXGG	tr|S7UWD9|S7UWD9_TOXGG Uncharacterized protein (Fragment) OS=Toxoplasma gondii (strain ATCC 50853 / GT1) OX=507601 GN=TGGT1_224540A PE=4 SV=1	3	1	1	1	1	58123000	4420200	13.1494	NA	NA	NA	NA	1	0.317311	NA	NA	NA	1	0.867348	0	1	1	19803000	15091000	1.31224	NA	NA	NA	NA	1	0.317311	NA	NA	NA	1	0.798824	NA	19803000	NA	NA	15091000	NA	tr|S7UWD9|S7UWD9_TOXGG	tr|S7UWD9|S7UWD9_TOXGG
RON3	tr|S7UWM8|S7UWM8_TOXGG	tr|S7UWM8|S7UWM8_TOXGG Rhoptry neck protein RON3 OS=Toxoplasma gondii (strain ATCC 50853 / GT1) OX=507601 GN=TGGT1_223920 PE=4 SV=1	tr|S7UWM8|S7UWM8_TOXGG	tr|S7UWM8|S7UWM8_TOXGG	tr|S7UWM8|S7UWM8_TOXGG Rhoptry neck protein RON3 OS=Toxoplasma gondii (strain ATCC 50853 / GT1) OX=507601 GN=TGGT1_223920 PE=4 SV=1	28	3	3	3	3	1.92583e+08	1.46723e+08	1.31256	40.784	63.6834	0.518032	0.5115	0.7	0.512691	1	0.997602	0.997558	1	0.867348	0	3	3	3.01147e+07	2.83633e+07	1.06175	27.1789	28.0824	0.787052	0.78701	1	0.827259	1	0.995291	0.995908	1	0.905208	39564000	25546000	25234000	37296000	22000000	25794000	tr|S7UWM8|S7UWM8_TOXGG	tr|S7UWM8|S7UWM8_TOXGG
Hypothetical protein	tr|S7UWN8|S7UWN8_TOXGG	tr|S7UWN8|S7UWN8_TOXGG Uncharacterized protein OS=Toxoplasma gondii (strain ATCC 50853 / GT1) OX=507601 GN=TGGT1_223760 PE=4 SV=1	tr|S7UWN8|S7UWN8_TOXGG	tr|S7UWN8|S7UWN8_TOXGG	tr|S7UWN8|S7UWN8_TOXGG Uncharacterized protein OS=Toxoplasma gondii (strain ATCC 50853 / GT1) OX=507601 GN=TGGT1_223760 PE=4 SV=1	22	3	3	3	3	1.38847e+08	1.0552e+08	1.31584	62.6505	16.8886	0.742433	0.729748	0.7	0.512691	1	0.997602	0.997558	1	0.867348	0	3	3	21228000	22230000	0.954926	34.0742	46.2215	0.995291	0.99525	1	0.827259	1	0.995291	0.995908	1	0.905208	20643000	28736000	14305000	23129000	32026000	11535000	tr|S7UWN8|S7UWN8_TOXGG	tr|S7UWN8|S7UWN8_TOXGG
Hypothetical protein	tr|S7UWS1|S7UWS1_TOXGG	tr|S7UWS1|S7UWS1_TOXGG Uncharacterized protein OS=Toxoplasma gondii (strain ATCC 50853 / GT1) OX=507601 GN=TGGT1_225270 PE=4 SV=1	tr|S7UWS1|S7UWS1_TOXGG	tr|S7UWS1|S7UWS1_TOXGG	tr|S7UWS1|S7UWS1_TOXGG Uncharacterized protein OS=Toxoplasma gondii (strain ATCC 50853 / GT1) OX=507601 GN=TGGT1_225270 PE=4 SV=1	4	1	1	1	1	17215000	4399800	3.91268	NA	NA	NA	NA	1	0.317311	NA	NA	NA	1	0.867348	0	0	0	NA	NA	NA	NA	NA	NA	NA	NA	NA	NA	NA	NA	NA	NA	NA	NA	NA	NA	NA	NA	tr|S7UWS1|S7UWS1_TOXGG	tr|S7UWS1|S7UWS1_TOXGG
Hypothetical protein	tr|S7UWT3|S7UWT3_TOXGG	tr|S7UWT3|S7UWT3_TOXGG Uncharacterized protein OS=Toxoplasma gondii (strain ATCC 50853 / GT1) OX=507601 GN=TGGT1_226350 PE=4 SV=1	tr|S7UWT3|S7UWT3_TOXGG	tr|S7UWT3|S7UWT3_TOXGG	tr|S7UWT3|S7UWT3_TOXGG Uncharacterized protein OS=Toxoplasma gondii (strain ATCC 50853 / GT1) OX=507601 GN=TGGT1_226350 PE=4 SV=1	7	3	3	3	3	3.29198e+07	1.31748e+07	2.4987	110.466	108.214	0.406953	0.406454	0.4	0.275234	1	0.997602	0.997558	1	0.867348	0	2	2	13940850	8871800	1.57137	53.6856	38.9938	0.495496	0.48719	0.666667	0.438578	1	0.995291	0.995908	1	0.813078	8648700	19233000	NA	11318000	6425600	NA	tr|S7UWT3|S7UWT3_TOXGG	tr|S7UWT3|S7UWT3_TOXGG
Putative aminopeptidase N3; G1	tr|S7UWT6|S7UWT6_TOXGG	tr|S7UWT6|S7UWT6_TOXGG Putative aminopeptidase n OS=Toxoplasma gondii (strain ATCC 50853 / GT1) OX=507601 GN=TGGT1_224460 PE=4 SV=1	tr|S7UWT6|S7UWT6_TOXGG	tr|S7UWT6|S7UWT6_TOXGG	tr|S7UWT6|S7UWT6_TOXGG Putative aminopeptidase n OS=Toxoplasma gondii (strain ATCC 50853 / GT1) OX=507601 GN=TGGT1_224460 PE=4 SV=1	3	2	1	2	1	10398000	7326100	1.41931	45.1683	NA	NA	0.696232	1	1	NA	NA	0.997558	1	1	0	0	0	NA	NA	NA	NA	NA	NA	NA	NA	NA	NA	NA	NA	NA	NA	NA	NA	NA	NA	NA	NA	tr|S7UWT6|S7UWT6_TOXGG	tr|S7UWT6|S7UWT6_TOXGG
Amylo-alpha-1,6-glucosidase	tr|S7UWU6|S7UWU6_TOXGG	tr|S7UWU6|S7UWU6_TOXGG Amylo-alpha-1,6-glucosidase OS=Toxoplasma gondii (strain ATCC 50853 / GT1) OX=507601 GN=TGGT1_226910 PE=4 SV=1	tr|S7UWU6|S7UWU6_TOXGG	tr|S7UWU6|S7UWU6_TOXGG	tr|S7UWU6|S7UWU6_TOXGG Amylo-alpha-1,6-glucosidase OS=Toxoplasma gondii (strain ATCC 50853 / GT1) OX=507601 GN=TGGT1_226910 PE=4 SV=1	3	2	2	2	2	10328650	7960650	1.29746	31.9212	35.2983	0.519532	0.51877	0.666667	0.438578	1	0.997602	0.997558	1	0.867348	0	0	0	NA	NA	NA	NA	NA	NA	NA	NA	NA	NA	NA	NA	NA	NA	NA	NA	NA	NA	NA	NA	tr|S7UWU6|S7UWU6_TOXGG	tr|S7UWU6|S7UWU6_TOXGG
Hypothetical protein	tr|S7UWV8|S7UWV8_TOXGG	tr|S7UWV8|S7UWV8_TOXGG Uncharacterized protein OS=Toxoplasma gondii (strain ATCC 50853 / GT1) OX=507601 GN=TGGT1_225890 PE=4 SV=1	tr|S7UWV8|S7UWV8_TOXGG	tr|S7UWV8|S7UWV8_TOXGG	tr|S7UWV8|S7UWV8_TOXGG Uncharacterized protein OS=Toxoplasma gondii (strain ATCC 50853 / GT1) OX=507601 GN=TGGT1_225890 PE=4 SV=1	11	2	2	2	2	98835500	60071500	1.6453	57.9569	52.9499	0.498948	0.498194	0.666667	0.438578	1	0.997602	0.997558	1	0.867348	0	2	2	14398000	13382500	1.07588	7.66139	4.47539	0.392784	0.369287	0.666667	0.438578	1	0.995291	0.995908	1	0.813078	13618000	15178000	NA	13806000	12959000	NA	tr|S7UWV8|S7UWV8_TOXGG	tr|S7UWV8|S7UWV8_TOXGG
Hypothetical protein	tr|S7UWV9|S7UWV9_TOXGG	tr|S7UWV9|S7UWV9_TOXGG Uncharacterized protein OS=Toxoplasma gondii (strain ATCC 50853 / GT1) OX=507601 GN=TGGT1_225000 PE=4 SV=1	tr|S7UWV9|S7UWV9_TOXGG	tr|S7UWV9|S7UWV9_TOXGG	tr|S7UWV9|S7UWV9_TOXGG Uncharacterized protein OS=Toxoplasma gondii (strain ATCC 50853 / GT1) OX=507601 GN=TGGT1_225000 PE=4 SV=1	21	3	3	3	3	1.57648e+08	1.07623e+08	1.46482	80.8506	16.4226	0.878048	0.871242	0.7	0.512691	1	0.997602	0.997558	1	0.867348	0	3	3	20121000	2.30693e+07	0.872197	50.3108	64.4878	0.847252	0.847101	1	0.827259	1	0.995291	0.995908	1	0.905208	19588000	30500000	10275000	17407000	39946000	11855000	tr|S7UWV9|S7UWV9_TOXGG	tr|S7UWV9|S7UWV9_TOXGG
Kinesin-20 family protein	tr|S7UWX1|S7UWX1_TOXGG	tr|S7UWX1|S7UWX1_TOXGG Kinesin motor domain-containing protein OS=Toxoplasma gondii (strain ATCC 50853 / GT1) OX=507601 GN=TGGT1_224880 PE=3 SV=1	tr|S7UWX1|S7UWX1_TOXGG	tr|S7UWX1|S7UWX1_TOXGG	tr|S7UWX1|S7UWX1_TOXGG Kinesin motor domain-containing protein OS=Toxoplasma gondii (strain ATCC 50853 / GT1) OX=507601 GN=TGGT1_224880 PE=3 SV=1	3	1	0	1	0	20639000	NA	NA	NA	NA	NA	NA	NA	NA	NA	NA	NA	NA	NA	0	0	0	NA	NA	NA	NA	NA	NA	NA	NA	NA	NA	NA	NA	NA	NA	NA	NA	NA	NA	NA	NA	tr|S7UWX1|S7UWX1_TOXGG	tr|S7UWX1|S7UWX1_TOXGG
TgRFTS ISWI family	tr|S7UWZ2|S7UWZ2_TOXGG	tr|S7UWZ2|S7UWZ2_TOXGG Uncharacterized protein OS=Toxoplasma gondii (strain ATCC 50853 / GT1) OX=507601 GN=TGGT1_228120 PE=4 SV=1	tr|S7UWZ2|S7UWZ2_TOXGG	tr|S7UWZ2|S7UWZ2_TOXGG	tr|S7UWZ2|S7UWZ2_TOXGG Uncharacterized protein OS=Toxoplasma gondii (strain ATCC 50853 / GT1) OX=507601 GN=TGGT1_228120 PE=4 SV=1	44	3	3	3	3	364370000	2.21877e+08	1.64222	71.4308	11.1052	0.509692	0.474687	0.7	0.512691	0	0.997602	0.997558	1	0.867348	0	3	3	3.06673e+07	2.86047e+07	1.07211	35.5109	38.3695	0.810778	0.810759	0.7	0.512691	1	0.995291	0.995908	1	0.813078	28011000	42640000	21351000	20585000	41113000	24116000	tr|S7UWZ2|S7UWZ2_TOXGG	tr|S7UWZ2|S7UWZ2_TOXGG
Histone lysine methyltransferase	tr|S7UWZ8|S7UWZ8_TOXGG	tr|S7UWZ8|S7UWZ8_TOXGG Histone lysine methyltransferase SET1 OS=Toxoplasma gondii (strain ATCC 50853 / GT1) OX=507601 GN=TGGT1_226810 PE=4 SV=1	tr|S7UWZ8|S7UWZ8_TOXGG	tr|S7UWZ8|S7UWZ8_TOXGG	tr|S7UWZ8|S7UWZ8_TOXGG Histone lysine methyltransferase SET1 OS=Toxoplasma gondii (strain ATCC 50853 / GT1) OX=507601 GN=TGGT1_226810 PE=4 SV=1	21	3	3	3	3	8.45557e+07	34829000	2.42774	96.7408	70.1943	0.384154	0.37556	0.7	0.512691	1	0.997602	0.997558	1	0.867348	0	3	3	2.48358e+07	1.52107e+07	1.63279	75.6126	82.2104	0.468444	0.46843	0.4	0.275234	1	0.995291	0.995908	1	0.798824	18754000	45902000	9851500	7607600	29643000	8381400	tr|S7UWZ8|S7UWZ8_TOXGG	tr|S7UWZ8|S7UWZ8_TOXGG
Sec23/Sec24 trunk domain-containing protein	tr|S7UX19|S7UX19_TOXGG	tr|S7UX19|S7UX19_TOXGG Sec23/Sec24 trunk domain-containing protein OS=Toxoplasma gondii (strain ATCC 50853 / GT1) OX=507601 GN=TGGT1_226510 PE=4 SV=1	tr|S7UX19|S7UX19_TOXGG	tr|S7UX19|S7UX19_TOXGG	tr|S7UX19|S7UX19_TOXGG Sec23/Sec24 trunk domain-containing protein OS=Toxoplasma gondii (strain ATCC 50853 / GT1) OX=507601 GN=TGGT1_226510 PE=4 SV=1	17	3	3	3	3	1.13779e+08	2.77016e+07	4.10732	113.507	123.105	0.202224	0.202011	0.4	0.275234	1	0.997602	0.997558	1	0.867348	0	3	1	12420600	19691000	0.630775	71.8233	NA	NA	0.535173	1	0.654721	NA	NA	0.995908	1	0.905208	9972300	22310000	4979500	NA	19691000	NA	tr|S7UX19|S7UX19_TOXGG	tr|S7UX19|S7UX19_TOXGG
Hypothetical protein	tr|S7UX58|S7UX58_TOXGG	tr|S7UX58|S7UX58_TOXGG Uncharacterized protein OS=Toxoplasma gondii (strain ATCC 50853 / GT1) OX=507601 GN=TGGT1_225340 PE=4 SV=1	tr|S7UX58|S7UX58_TOXGG	tr|S7UX58|S7UX58_TOXGG	tr|S7UX58|S7UX58_TOXGG Uncharacterized protein OS=Toxoplasma gondii (strain ATCC 50853 / GT1) OX=507601 GN=TGGT1_225340 PE=4 SV=1	5	2	1	2	0	19966350	NA	NA	82.9251	NA	NA	NA	NA	NA	NA	NA	NA	NA	NA	0	0	0	NA	NA	NA	NA	NA	NA	NA	NA	NA	NA	NA	NA	NA	NA	NA	NA	NA	NA	NA	NA	tr|S7UX58|S7UX58_TOXGG	tr|S7UX58|S7UX58_TOXGG
C2H2-type domain-containing protein	tr|S7UX72|S7UX72_TOXGG	tr|S7UX72|S7UX72_TOXGG C2H2-type domain-containing protein OS=Toxoplasma gondii (strain ATCC 50853 / GT1) OX=507601 GN=TGGT1_228670 PE=4 SV=1	tr|S7UX72|S7UX72_TOXGG	tr|S7UX72|S7UX72_TOXGG	tr|S7UX72|S7UX72_TOXGG C2H2-type domain-containing protein OS=Toxoplasma gondii (strain ATCC 50853 / GT1) OX=507601 GN=TGGT1_228670 PE=4 SV=1	3	1	1	1	1	7966300	5123800	1.55476	NA	NA	NA	NA	1	0.317311	NA	NA	NA	1	0.867348	0	0	0	NA	NA	NA	NA	NA	NA	NA	NA	NA	NA	NA	NA	NA	NA	NA	NA	NA	NA	NA	NA	tr|S7UX72|S7UX72_TOXGG	tr|S7UX72|S7UX72_TOXGG
IMC2A	tr|S7UX86|S7UX86_TOXGG	tr|S7UX86|S7UX86_TOXGG Inner membrane complex protein IMC2A OS=Toxoplasma gondii (strain ATCC 50853 / GT1) OX=507601 GN=TGGT1_228170 PE=4 SV=1	tr|S7UX86|S7UX86_TOXGG	tr|S7UX86|S7UX86_TOXGG	tr|S7UX86|S7UX86_TOXGG Inner membrane complex protein IMC2A OS=Toxoplasma gondii (strain ATCC 50853 / GT1) OX=507601 GN=TGGT1_228170 PE=4 SV=1	15	3	3	3	3	1.21813e+08	137340000	0.886947	13.3382	80.8357	0.750423	0.734753	0.7	0.512691	0	0.997602	0.997558	1	0.867348	0	3	3	2.25127e+07	2.39107e+07	0.941532	32.8713	34.6355	0.87517	0.875074	1	0.827259	1	0.995291	0.995908	1	0.905208	29186000	14554000	23798000	28864000	14350000	28518000	tr|S7UX86|S7UX86_TOXGG	tr|S7UX86|S7UX86_TOXGG
zinc finger, C2H2 type domain-containing protein	tr|S7UX95|S7UX95_TOXGG	tr|S7UX95|S7UX95_TOXGG C2H2-type domain-containing protein OS=Toxoplasma gondii (strain ATCC 50853 / GT1) OX=507601 GN=TGGT1_228070 PE=4 SV=1	tr|S7UX95|S7UX95_TOXGG	tr|S7UX95|S7UX95_TOXGG	tr|S7UX95|S7UX95_TOXGG C2H2-type domain-containing protein OS=Toxoplasma gondii (strain ATCC 50853 / GT1) OX=507601 GN=TGGT1_228070 PE=4 SV=1	2	1	0	1	0	20139000	NA	NA	NA	NA	NA	NA	NA	NA	NA	NA	NA	NA	NA	0	0	0	NA	NA	NA	NA	NA	NA	NA	NA	NA	NA	NA	NA	NA	NA	NA	NA	NA	NA	NA	NA	tr|S7UX95|S7UX95_TOXGG	tr|S7UX95|S7UX95_TOXGG
apical cap protein AC7	tr|S7UXE2|S7UXE2_TOXGG	tr|S7UXE2|S7UXE2_TOXGG Uncharacterized protein OS=Toxoplasma gondii (strain ATCC 50853 / GT1) OX=507601 GN=TGGT1_225690 PE=4 SV=1	tr|S7UXE2|S7UXE2_TOXGG	tr|S7UXE2|S7UXE2_TOXGG	tr|S7UXE2|S7UXE2_TOXGG Uncharacterized protein OS=Toxoplasma gondii (strain ATCC 50853 / GT1) OX=507601 GN=TGGT1_225690 PE=4 SV=1	32	3	3	3	3	2.84363e+08	1.30466e+08	2.1796	79.2155	76.2328	0.278589	0.27823	0.4	0.275234	1	0.997602	0.997558	1	0.867348	0	3	3	54762000	4.34523e+07	1.26028	65.3774	104.418	0.54231	0.533143	0.4	0.275234	1	0.995291	0.995908	1	0.798824	38077000	95861000	30348000	23476000	95385000	11496000	tr|S7UXE2|S7UXE2_TOXGG	tr|S7UXE2|S7UXE2_TOXGG
GCN5b interacting proteins	tr|S7UXG3|S7UXG3_TOXGG	tr|S7UXG3|S7UXG3_TOXGG Uncharacterized protein OS=Toxoplasma gondii (strain ATCC 50853 / GT1) OX=507601 GN=TGGT1_226620 PE=4 SV=1	tr|S7UXG3|S7UXG3_TOXGG	tr|S7UXG3|S7UXG3_TOXGG	tr|S7UXG3|S7UXG3_TOXGG Uncharacterized protein OS=Toxoplasma gondii (strain ATCC 50853 / GT1) OX=507601 GN=TGGT1_226620 PE=4 SV=1	21	3	3	3	3	9.05003e+07	5.91577e+07	1.52982	64.2385	74.5378	0.434643	0.430772	0.4	0.275234	1	0.997602	0.997558	1	0.867348	0	3	3	1.57946e+07	1.36804e+07	1.15454	39.1701	54.8756	0.669992	0.665901	0.7	0.512691	1	0.995291	0.995908	1	0.813078	17238000	21132000	9013700	5362100	19952000	15727000	tr|S7UXG3|S7UXG3_TOXGG	tr|S7UXG3|S7UXG3_TOXGG
SWI2/SNF2-containing protein RAD16	tr|S7UXH9|S7UXH9_TOXGG	tr|S7UXH9|S7UXH9_TOXGG SWI2/SNF2-containing protein RAD16 OS=Toxoplasma gondii (strain ATCC 50853 / GT1) OX=507601 GN=TGGT1_226440 PE=4 SV=1	tr|S7UXH9|S7UXH9_TOXGG	tr|S7UXH9|S7UXH9_TOXGG	tr|S7UXH9|S7UXH9_TOXGG SWI2/SNF2-containing protein RAD16 OS=Toxoplasma gondii (strain ATCC 50853 / GT1) OX=507601 GN=TGGT1_226440 PE=4 SV=1	2	2	0	2	0	7440400	NA	NA	21.6093	NA	NA	NA	NA	NA	NA	NA	NA	NA	NA	0	0	0	NA	NA	NA	NA	NA	NA	NA	NA	NA	NA	NA	NA	NA	NA	NA	NA	NA	NA	NA	NA	tr|S7UXH9|S7UXH9_TOXGG	tr|S7UXH9|S7UXH9_TOXGG
TRAPPC11-like protein	tr|S7UXK1|S7UXK1_TOXGG	tr|S7UXK1|S7UXK1_TOXGG Uncharacterized protein OS=Toxoplasma gondii (strain ATCC 50853 / GT1) OX=507601 GN=TGGT1_264090 PE=4 SV=1	tr|S7UXK1|S7UXK1_TOXGG	tr|S7UXK1|S7UXK1_TOXGG	tr|S7UXK1|S7UXK1_TOXGG Uncharacterized protein OS=Toxoplasma gondii (strain ATCC 50853 / GT1) OX=507601 GN=TGGT1_264090 PE=4 SV=1	5	3	2	3	2	1.08665e+07	8482800	1.281	103.534	72.9247	0.950324	0.955464	1	1	1	0.997602	0.997558	1	1	0	2	0	7136600	NA	NA	31.3316	NA	NA	NA	NA	NA	NA	NA	NA	NA	NA	5555500	8717700	NA	NA	NA	NA	tr|S7UXK1|S7UXK1_TOXGG	tr|S7UXK1|S7UXK1_TOXGG
Hypothetical protein	tr|S7UXP4|S7UXP4_TOXGG	tr|S7UXP4|S7UXP4_TOXGG Uncharacterized protein OS=Toxoplasma gondii (strain ATCC 50853 / GT1) OX=507601 GN=TGGT1_228150 PE=4 SV=1	tr|S7UXP4|S7UXP4_TOXGG	tr|S7UXP4|S7UXP4_TOXGG	tr|S7UXP4|S7UXP4_TOXGG Uncharacterized protein OS=Toxoplasma gondii (strain ATCC 50853 / GT1) OX=507601 GN=TGGT1_228150 PE=4 SV=1	2	1	1	1	1	16529000	13272000	1.2454	NA	NA	NA	NA	1	0.317311	NA	NA	NA	1	0.867348	0	0	0	NA	NA	NA	NA	NA	NA	NA	NA	NA	NA	NA	NA	NA	NA	NA	NA	NA	NA	NA	NA	tr|S7UXP4|S7UXP4_TOXGG	tr|S7UXP4|S7UXP4_TOXGG
GRA2	tr|S7UXS8|S7UXS8_TOXGG	tr|S7UXS8|S7UXS8_TOXGG Dense granule protein GRA2 OS=Toxoplasma gondii (strain ATCC 50853 / GT1) OX=507601 GN=TGGT1_227620 PE=4 SV=1	tr|S7UXS8|S7UXS8_TOXGG	tr|S7UXS8|S7UXS8_TOXGG	tr|S7UXS8|S7UXS8_TOXGG Dense granule protein GRA2 OS=Toxoplasma gondii (strain ATCC 50853 / GT1) OX=507601 GN=TGGT1_227620 PE=4 SV=1	8	3	3	3	3	1241300000	1.39502e+09	0.889806	27.1437	79.8802	0.720679	0.704036	0.7	0.512691	1	0.997602	0.997558	1	0.867348	0	3	3	3.79523e+08	2.93917e+08	1.29126	49.6161	51.9579	0.648772	0.648332	0.4	0.275234	1	0.995291	0.995908	1	0.798824	467780000	163300000	507490000	454740000	150870000	276140000	tr|S7UXS8|S7UXS8_TOXGG	tr|S7UXS8|S7UXS8_TOXGG
Hypothetical protein	tr|S7UXX0|S7UXX0_TOXGG	tr|S7UXX0|S7UXX0_TOXGG Sec7 domain-containing protein OS=Toxoplasma gondii (strain ATCC 50853 / GT1) OX=507601 GN=TGGT1_228660 PE=4 SV=1	tr|S7UXX0|S7UXX0_TOXGG	tr|S7UXX0|S7UXX0_TOXGG	tr|S7UXX0|S7UXX0_TOXGG Sec7 domain-containing protein OS=Toxoplasma gondii (strain ATCC 50853 / GT1) OX=507601 GN=TGGT1_228660 PE=4 SV=1	2	1	1	1	1	4246200	2566200	1.65466	NA	NA	NA	NA	1	0.317311	NA	NA	NA	1	0.867348	0	0	0	NA	NA	NA	NA	NA	NA	NA	NA	NA	NA	NA	NA	NA	NA	NA	NA	NA	NA	NA	NA	tr|S7UXX0|S7UXX0_TOXGG	tr|S7UXX0|S7UXX0_TOXGG
Beige/BEACH domain-containing protein	tr|S7UXX4|S7UXX4_TOXGG	tr|S7UXX4|S7UXX4_TOXGG Beige/BEACH domain-containing protein OS=Toxoplasma gondii (strain ATCC 50853 / GT1) OX=507601 GN=TGGT1_263000 PE=4 SV=1	tr|S7UXX4|S7UXX4_TOXGG	tr|S7UXX4|S7UXX4_TOXGG	tr|S7UXX4|S7UXX4_TOXGG Beige/BEACH domain-containing protein OS=Toxoplasma gondii (strain ATCC 50853 / GT1) OX=507601 GN=TGGT1_263000 PE=4 SV=1	4	2	1	2	1	3301300	4174200	0.790882	89.4416	NA	NA	0.769094	1	1	NA	NA	0.997558	1	1	0	0	0	NA	NA	NA	NA	NA	NA	NA	NA	NA	NA	NA	NA	NA	NA	NA	NA	NA	NA	NA	NA	tr|S7UXX4|S7UXX4_TOXGG	tr|S7UXX4|S7UXX4_TOXGG
Hypothetical protein	tr|S7UY72|S7UY72_TOXGG	tr|S7UY72|S7UY72_TOXGG Uncharacterized protein OS=Toxoplasma gondii (strain ATCC 50853 / GT1) OX=507601 GN=TGGT1_259840 PE=4 SV=1	tr|S7UY72|S7UY72_TOXGG	tr|S7UY72|S7UY72_TOXGG	tr|S7UY72|S7UY72_TOXGG Uncharacterized protein OS=Toxoplasma gondii (strain ATCC 50853 / GT1) OX=507601 GN=TGGT1_259840 PE=4 SV=1	2	1	0	1	0	11166000	NA	NA	NA	NA	NA	NA	NA	NA	NA	NA	NA	NA	NA	0	0	0	NA	NA	NA	NA	NA	NA	NA	NA	NA	NA	NA	NA	NA	NA	NA	NA	NA	NA	NA	NA	tr|S7UY72|S7UY72_TOXGG	tr|S7UY72|S7UY72_TOXGG
Pumilio-family RNA binding repeat-containing protein	tr|S7UYD1|S7UYD1_TOXGG	tr|S7UYD1|S7UYD1_TOXGG Pumilio-family RNA binding repeat-containing protein OS=Toxoplasma gondii (strain ATCC 50853 / GT1) OX=507601 GN=TGGT1_260600 PE=4 SV=1	tr|S7UYD1|S7UYD1_TOXGG	tr|S7UYD1|S7UYD1_TOXGG	tr|S7UYD1|S7UYD1_TOXGG Pumilio-family RNA binding repeat-containing protein OS=Toxoplasma gondii (strain ATCC 50853 / GT1) OX=507601 GN=TGGT1_260600 PE=4 SV=1	12	3	3	3	3	6.22283e+07	30242000	2.05768	32.0346	25.5643	0.0449452	0.0441137	0.1	0.0495346	1	0.997602	0.997558	1	0.867348	0	3	3	17293000	15673000	1.10336	29.2528	24.3247	0.72461	0.723645	1	0.827259	1	0.995291	0.995908	1	0.905208	11890000	18072000	21917000	11922000	15553000	19544000	tr|S7UYD1|S7UYD1_TOXGG	tr|S7UYD1|S7UYD1_TOXGG
Hypothetical protein	tr|S7UYE3|S7UYE3_TOXGG	tr|S7UYE3|S7UYE3_TOXGG Uncharacterized protein OS=Toxoplasma gondii (strain ATCC 50853 / GT1) OX=507601 GN=TGGT1_261790 PE=4 SV=1	tr|S7UYE3|S7UYE3_TOXGG	tr|S7UYE3|S7UYE3_TOXGG	tr|S7UYE3|S7UYE3_TOXGG Uncharacterized protein OS=Toxoplasma gondii (strain ATCC 50853 / GT1) OX=507601 GN=TGGT1_261790 PE=4 SV=1	3	1	0	1	0	20528000	NA	NA	NA	NA	NA	NA	NA	NA	NA	NA	NA	NA	NA	0	0	0	NA	NA	NA	NA	NA	NA	NA	NA	NA	NA	NA	NA	NA	NA	NA	NA	NA	NA	NA	NA	tr|S7UYE3|S7UYE3_TOXGG	tr|S7UYE3|S7UYE3_TOXGG
Hypothetical protein	tr|S7UYK3|S7UYK3_TOXGG	tr|S7UYK3|S7UYK3_TOXGG Uncharacterized protein OS=Toxoplasma gondii (strain ATCC 50853 / GT1) OX=507601 GN=TGGT1_261490 PE=4 SV=1	tr|S7UYK3|S7UYK3_TOXGG	tr|S7UYK3|S7UYK3_TOXGG	tr|S7UYK3|S7UYK3_TOXGG Uncharacterized protein OS=Toxoplasma gondii (strain ATCC 50853 / GT1) OX=507601 GN=TGGT1_261490 PE=4 SV=1	6	2	3	2	2	33834400	4355250	7.76865	107.394	38.779	0.329023	0.249689	0.333333	0.121335	1	0.997602	0.997558	1	0.867348	0	2	0	7137650	NA	NA	50.4618	NA	NA	NA	NA	NA	NA	NA	NA	NA	NA	4590800	9684500	NA	NA	NA	NA	tr|S7UYK3|S7UYK3_TOXGG	tr|S7UYK3|S7UYK3_TOXGG
GRA53	tr|S7UYP6|S7UYP6_TOXGG	tr|S7UYP6|S7UYP6_TOXGG Uncharacterized protein OS=Toxoplasma gondii (strain ATCC 50853 / GT1) OX=507601 GN=TGGT1_260520 PE=4 SV=1	tr|S7UYP6|S7UYP6_TOXGG	tr|S7UYP6|S7UYP6_TOXGG	tr|S7UYP6|S7UYP6_TOXGG Uncharacterized protein OS=Toxoplasma gondii (strain ATCC 50853 / GT1) OX=507601 GN=TGGT1_260520 PE=4 SV=1	4	2	1	2	1	18135000	28970000	0.625992	76.6958	NA	NA	0.650955	0.666667	0.220671	NA	NA	0.997558	1	0.867348	0	0	0	NA	NA	NA	NA	NA	NA	NA	NA	NA	NA	NA	NA	NA	NA	NA	NA	NA	NA	NA	NA	tr|S7UYP6|S7UYP6_TOXGG	tr|S7UYP6|S7UYP6_TOXGG
Hypothetical protein	tr|S7UYQ0|S7UYQ0_TOXGG	tr|S7UYQ0|S7UYQ0_TOXGG Uncharacterized protein OS=Toxoplasma gondii (strain ATCC 50853 / GT1) OX=507601 GN=TGGT1_260580 PE=4 SV=1	tr|S7UYQ0|S7UYQ0_TOXGG	tr|S7UYQ0|S7UYQ0_TOXGG	tr|S7UYQ0|S7UYQ0_TOXGG Uncharacterized protein OS=Toxoplasma gondii (strain ATCC 50853 / GT1) OX=507601 GN=TGGT1_260580 PE=4 SV=1	11	2	1	2	1	89809500	26986000	3.328	94.3714	NA	NA	0.63293	0.666667	0.220671	NA	NA	0.997558	1	0.867348	0	2	1	13978700	10366000	1.34851	55.727	NA	NA	0.815937	1	1	NA	NA	0.995908	1	1	8470400	19487000	NA	NA	10366000	NA	tr|S7UYQ0|S7UYQ0_TOXGG	tr|S7UYQ0|S7UYQ0_TOXGG
Nucleoporin autopeptidase	tr|S7UYU4|S7UYU4_TOXGG	tr|S7UYU4|S7UYU4_TOXGG Nucleoporin autopeptidase OS=Toxoplasma gondii (strain ATCC 50853 / GT1) OX=507601 GN=TGGT1_259640 PE=4 SV=1	tr|S7UYU4|S7UYU4_TOXGG	tr|S7UYU4|S7UYU4_TOXGG	tr|S7UYU4|S7UYU4_TOXGG Nucleoporin autopeptidase OS=Toxoplasma gondii (strain ATCC 50853 / GT1) OX=507601 GN=TGGT1_259640 PE=4 SV=1	29	3	3	3	3	2.36733e+08	1.74083e+08	1.35989	65.3202	13.2095	0.65426	0.634419	1	0.827259	1	0.997602	0.997558	1	0.920911	0	3	3	2.72233e+07	24473000	1.11238	21.5995	3.58779	0.526841	0.49412	0.7	0.512691	1	0.995291	0.995908	1	0.813078	25297000	33825000	22548000	25143000	24797000	23479000	tr|S7UYU4|S7UYU4_TOXGG	tr|S7UYU4|S7UYU4_TOXGG
CST7	tr|S7UYU8|S7UYU8_TOXGG	tr|S7UYU8|S7UYU8_TOXGG Uncharacterized protein (Fragment) OS=Toxoplasma gondii (strain ATCC 50853 / GT1) OX=507601 GN=TGGT1_258870A PE=4 SV=1	tr|S7UYU8|S7UYU8_TOXGG	tr|S7UYU8|S7UYU8_TOXGG	tr|S7UYU8|S7UYU8_TOXGG Uncharacterized protein (Fragment) OS=Toxoplasma gondii (strain ATCC 50853 / GT1) OX=507601 GN=TGGT1_258870A PE=4 SV=1	8	2	1	3	3	9.52507e+07	90527300	1.05218	62.1077	83.2009	0.690023	0.681698	1	0.827259	1	0.997602	0.997558	1	0.920911	0	3	2	29949000	37673500	0.794962	51.4407	8.05768	0.453848	0.527371	1	1	1	0.995291	0.995908	1	1	36287000	12385000	41175000	39820000	NA	35527000	tr|S7UYU8|S7UYU8_TOXGG	tr|S7UYU8|S7UYU8_TOXGG
nucleoporin NUP155	tr|S7UZ14|S7UZ14_TOXGG	tr|S7UZ14|S7UZ14_TOXGG Uncharacterized protein OS=Toxoplasma gondii (strain ATCC 50853 / GT1) OX=507601 GN=TGGT1_258970 PE=4 SV=1	tr|S7UZ14|S7UZ14_TOXGG	tr|S7UZ14|S7UZ14_TOXGG	tr|S7UZ14|S7UZ14_TOXGG Uncharacterized protein OS=Toxoplasma gondii (strain ATCC 50853 / GT1) OX=507601 GN=TGGT1_258970 PE=4 SV=1	82	3	3	3	3	1.14303e+09	9.37807e+08	1.21884	69.7146	24.3875	0.885871	0.881805	1	0.827259	1	0.997602	0.997558	1	0.920911	0	3	3	5.63933e+07	58930000	0.956955	29.0869	25.0064	0.823009	0.822658	0.7	0.512691	1	0.995291	0.995908	1	0.813078	53556000	74030000	41594000	54214000	75447000	47129000	tr|S7UZ14|S7UZ14_TOXGG	tr|S7UZ14|S7UZ14_TOXGG
Hypothetical protein	tr|S7UZ26|S7UZ26_TOXGG	tr|S7UZ26|S7UZ26_TOXGG Uncharacterized protein OS=Toxoplasma gondii (strain ATCC 50853 / GT1) OX=507601 GN=TGGT1_257550 PE=4 SV=1	tr|S7UZ26|S7UZ26_TOXGG	tr|S7UZ26|S7UZ26_TOXGG	tr|S7UZ26|S7UZ26_TOXGG Uncharacterized protein OS=Toxoplasma gondii (strain ATCC 50853 / GT1) OX=507601 GN=TGGT1_257550 PE=4 SV=1	2	1	0	1	0	9549100	NA	NA	NA	NA	NA	NA	NA	NA	NA	NA	NA	NA	NA	0	0	0	NA	NA	NA	NA	NA	NA	NA	NA	NA	NA	NA	NA	NA	NA	NA	NA	NA	NA	NA	NA	tr|S7UZ26|S7UZ26_TOXGG	tr|S7UZ26|S7UZ26_TOXGG
Hypothetical protein	tr|S7UZ66|S7UZ66_TOXGG	tr|S7UZ66|S7UZ66_TOXGG Uncharacterized protein OS=Toxoplasma gondii (strain ATCC 50853 / GT1) OX=507601 GN=TGGT1_258420 PE=4 SV=1	tr|S7UZ66|S7UZ66_TOXGG	tr|S7UZ66|S7UZ66_TOXGG	tr|S7UZ66|S7UZ66_TOXGG Uncharacterized protein OS=Toxoplasma gondii (strain ATCC 50853 / GT1) OX=507601 GN=TGGT1_258420 PE=4 SV=1	5	1	1	1	1	39372000	4996300	7.88023	NA	NA	NA	NA	1	0.317311	NA	NA	NA	1	0.867348	0	1	1	10350000	5779400	1.79084	NA	NA	NA	NA	1	0.317311	NA	NA	NA	1	0.798824	NA	10350000	NA	NA	5779400	NA	tr|S7UZ66|S7UZ66_TOXGG	tr|S7UZ66|S7UZ66_TOXGG
putative BRCA1 C Terminus (BRCT) domain containing protein	tr|S7UZ70|S7UZ70_TOXGG	tr|S7UZ70|S7UZ70_TOXGG Uncharacterized protein OS=Toxoplasma gondii (strain ATCC 50853 / GT1) OX=507601 GN=TGGT1_258480 PE=4 SV=1	tr|S7UZ70|S7UZ70_TOXGG	tr|S7UZ70|S7UZ70_TOXGG	tr|S7UZ70|S7UZ70_TOXGG Uncharacterized protein OS=Toxoplasma gondii (strain ATCC 50853 / GT1) OX=507601 GN=TGGT1_258480 PE=4 SV=1	4	2	1	2	1	3697650	717130	5.15618	47.6453	NA	NA	0.2336	0.666667	0.220671	NA	NA	0.997558	1	0.867348	0	0	0	NA	NA	NA	NA	NA	NA	NA	NA	NA	NA	NA	NA	NA	NA	NA	NA	NA	NA	NA	NA	tr|S7UZ70|S7UZ70_TOXGG	tr|S7UZ70|S7UZ70_TOXGG
Myosin F	tr|S7UZI5|S7UZI5_TOXGG	tr|S7UZI5|S7UZI5_TOXGG Myosin F OS=Toxoplasma gondii (strain ATCC 50853 / GT1) OX=507601 GN=TGGT1_278870 PE=3 SV=1	tr|S7UZI5|S7UZI5_TOXGG	tr|S7UZI5|S7UZI5_TOXGG	tr|S7UZI5|S7UZI5_TOXGG Myosin F OS=Toxoplasma gondii (strain ATCC 50853 / GT1) OX=507601 GN=TGGT1_278870 PE=3 SV=1	54	3	3	3	3	1099780000	9.20927e+08	1.19421	47.2949	16.3702	0.704423	0.692268	1	0.827259	1	0.997602	0.997558	1	0.920911	0	3	3	7.18353e+07	7.22937e+07	0.99366	6.27562	26.1344	0.930917	0.927586	1	0.827259	1	0.995291	0.995908	1	0.905208	72693000	75853000	66960000	69496000	92430000	54955000	tr|S7UZI5|S7UZI5_TOXGG	tr|S7UZI5|S7UZI5_TOXGG
Microtubule Associated Protein 1 (MAP1)	tr|S7UZL4|S7UZL4_TOXGG	tr|S7UZL4|S7UZL4_TOXGG Uncharacterized protein OS=Toxoplasma gondii (strain ATCC 50853 / GT1) OX=507601 GN=TGGT1_277260 PE=4 SV=1	tr|S7UZL4|S7UZL4_TOXGG	tr|S7UZL4|S7UZL4_TOXGG	tr|S7UZL4|S7UZL4_TOXGG Uncharacterized protein OS=Toxoplasma gondii (strain ATCC 50853 / GT1) OX=507601 GN=TGGT1_277260 PE=4 SV=1	5	3	2	3	2	1.68392e+07	7131250	2.36132	89.4832	29.5158	0.338673	0.410617	0.4	0.248213	1	0.997602	0.997558	1	0.867348	0	1	1	9199100	8727000	1.0541	NA	NA	NA	NA	1	0.317311	NA	NA	NA	1	0.798824	NA	9199100	NA	NA	8727000	NA	tr|S7UZL4|S7UZL4_TOXGG	tr|S7UZL4|S7UZL4_TOXGG
Ribosomal RNA large subunit methyltransferase J protein	tr|S7UZR2|S7UZR2_TOXGG	tr|S7UZR2|S7UZR2_TOXGG Ribosomal RNA large subunit methyltransferase J protein OS=Toxoplasma gondii (strain ATCC 50853 / GT1) OX=507601 GN=TGGT1_278500 PE=4 SV=1	tr|S7UZR2|S7UZR2_TOXGG	tr|S7UZR2|S7UZR2_TOXGG	tr|S7UZR2|S7UZR2_TOXGG Ribosomal RNA large subunit methyltransferase J protein OS=Toxoplasma gondii (strain ATCC 50853 / GT1) OX=507601 GN=TGGT1_278500 PE=4 SV=1	5	3	2	3	2	9.83423e+06	2696595	3.64691	107.122	117.392	0.406934	0.292441	0.8	0.563703	1	0.997602	0.997558	1	0.869502	0	2	0	4161100	NA	NA	22.8084	NA	NA	NA	NA	NA	NA	NA	NA	NA	NA	3490000	4832200	NA	NA	NA	NA	tr|S7UZR2|S7UZR2_TOXGG	tr|S7UZR2|S7UZR2_TOXGG
Putative SWI2/SNF2 Brahma	tr|S7UZS0|S7UZS0_TOXGG	tr|S7UZS0|S7UZS0_TOXGG Putative SWI2/SNF2 Brahma OS=Toxoplasma gondii (strain ATCC 50853 / GT1) OX=507601 GN=TGGT1_278440 PE=4 SV=1	tr|S7UZS0|S7UZS0_TOXGG	tr|S7UZS0|S7UZS0_TOXGG	tr|S7UZS0|S7UZS0_TOXGG Putative SWI2/SNF2 Brahma OS=Toxoplasma gondii (strain ATCC 50853 / GT1) OX=507601 GN=TGGT1_278440 PE=4 SV=1	26	3	3	3	3	1.44745e+08	1.35496e+08	1.06827	100.685	29.9809	0.685691	0.669626	1	0.827259	1	0.997602	0.997558	1	0.920911	0	3	3	2.56193e+07	29096000	0.88051	58.9256	18.9163	0.591079	0.569591	1	0.827259	1	0.995291	0.995908	1	0.905208	25891000	40578000	10389000	31871000	32660000	22757000	tr|S7UZS0|S7UZS0_TOXGG	tr|S7UZS0|S7UZS0_TOXGG
apicomplexan kinetochore protein AKiT1	tr|S7UZT1|S7UZT1_TOXGG	tr|S7UZT1|S7UZT1_TOXGG Uncharacterized protein OS=Toxoplasma gondii (strain ATCC 50853 / GT1) OX=507601 GN=TGGT1_277940 PE=4 SV=1	tr|S7UZT1|S7UZT1_TOXGG	tr|S7UZT1|S7UZT1_TOXGG	tr|S7UZT1|S7UZT1_TOXGG Uncharacterized protein OS=Toxoplasma gondii (strain ATCC 50853 / GT1) OX=507601 GN=TGGT1_277940 PE=4 SV=1	20	3	3	3	3	2.35095e+08	2.00306e+08	1.17368	158.65	140.104	0.825511	0.824711	0.7	0.512691	1	0.997602	0.997558	1	0.867348	0	3	3	129423000	9.14257e+07	1.41561	119.882	81.2336	0.94933	0.948783	0.7	0.512691	1	0.995291	0.995908	1	0.813078	39333000	308580000	40356000	53210000	177020000	44047000	tr|S7UZT1|S7UZT1_TOXGG	tr|S7UZT1|S7UZT1_TOXGG
AP2XII-9	tr|S7UZW2|S7UZW2_TOXGG	tr|S7UZW2|S7UZW2_TOXGG AP2 domain transcription factor AP2XII-9 OS=Toxoplasma gondii (strain ATCC 50853 / GT1) OX=507601 GN=TGGT1_251740 PE=4 SV=1	tr|S7UZW2|S7UZW2_TOXGG	tr|S7UZW2|S7UZW2_TOXGG	tr|S7UZW2|S7UZW2_TOXGG AP2 domain transcription factor AP2XII-9 OS=Toxoplasma gondii (strain ATCC 50853 / GT1) OX=507601 GN=TGGT1_251740 PE=4 SV=1	3	2	1	2	1	23602350	9708600	2.43108	99.1927	NA	NA	0.777313	1	1	NA	NA	0.997558	1	1	0	1	1	11587000	10212000	1.13465	NA	NA	NA	NA	1	0.317311	NA	NA	NA	1	0.798824	NA	11587000	NA	NA	10212000	NA	tr|S7UZW2|S7UZW2_TOXGG	tr|S7UZW2|S7UZW2_TOXGG
Hypothetical protein	tr|S7UZW9|S7UZW9_TOXGG	tr|S7UZW9|S7UZW9_TOXGG Uncharacterized protein OS=Toxoplasma gondii (strain ATCC 50853 / GT1) OX=507601 GN=TGGT1_278020 PE=4 SV=1	tr|S7UZW9|S7UZW9_TOXGG	tr|S7UZW9|S7UZW9_TOXGG	tr|S7UZW9|S7UZW9_TOXGG Uncharacterized protein OS=Toxoplasma gondii (strain ATCC 50853 / GT1) OX=507601 GN=TGGT1_278020 PE=4 SV=1	2	1	1	1	1	16440000	3939800	4.1728	NA	NA	NA	NA	1	0.317311	NA	NA	NA	1	0.867348	0	0	0	NA	NA	NA	NA	NA	NA	NA	NA	NA	NA	NA	NA	NA	NA	NA	NA	NA	NA	NA	NA	tr|S7UZW9|S7UZW9_TOXGG	tr|S7UZW9|S7UZW9_TOXGG
conserved oligomeric Golgi complex subunit 5	tr|S7V009|S7V009_TOXGG	tr|S7V009|S7V009_TOXGG Uncharacterized protein OS=Toxoplasma gondii (strain ATCC 50853 / GT1) OX=507601 GN=TGGT1_251730 PE=4 SV=1	tr|S7V009|S7V009_TOXGG	tr|S7V009|S7V009_TOXGG	tr|S7V009|S7V009_TOXGG Uncharacterized protein OS=Toxoplasma gondii (strain ATCC 50853 / GT1) OX=507601 GN=TGGT1_251730 PE=4 SV=1	9	2	2	2	2	31831550	6719150	4.73744	114.409	109.297	0.434616	0.433911	0.666667	0.438578	1	0.997602	0.997558	1	0.867348	0	1	1	8731200	6534000	1.33627	NA	NA	NA	NA	1	0.317311	NA	NA	NA	1	0.798824	NA	8731200	NA	NA	6534000	NA	tr|S7V009|S7V009_TOXGG	tr|S7V009|S7V009_TOXGG
AC2	tr|S7V028|S7V028_TOXGG	tr|S7V028|S7V028_TOXGG Uncharacterized protein OS=Toxoplasma gondii (strain ATCC 50853 / GT1) OX=507601 GN=TGGT1_250820 PE=4 SV=1	tr|S7V028|S7V028_TOXGG	tr|S7V028|S7V028_TOXGG	tr|S7V028|S7V028_TOXGG Uncharacterized protein OS=Toxoplasma gondii (strain ATCC 50853 / GT1) OX=507601 GN=TGGT1_250820 PE=4 SV=1	7	1	1	1	1	77841000	4211900	18.4812	NA	NA	NA	NA	1	0.317311	NA	NA	NA	1	0.867348	0	0	0	NA	NA	NA	NA	NA	NA	NA	NA	NA	NA	NA	NA	NA	NA	NA	NA	NA	NA	NA	NA	tr|S7V028|S7V028_TOXGG	tr|S7V028|S7V028_TOXGG
Hypothetical protein	tr|S7V0H0|S7V0H0_TOXGG	tr|S7V0H0|S7V0H0_TOXGG Uncharacterized protein OS=Toxoplasma gondii (strain ATCC 50853 / GT1) OX=507601 GN=TGGT1_251560 PE=4 SV=1	tr|S7V0H0|S7V0H0_TOXGG	tr|S7V0H0|S7V0H0_TOXGG	tr|S7V0H0|S7V0H0_TOXGG Uncharacterized protein OS=Toxoplasma gondii (strain ATCC 50853 / GT1) OX=507601 GN=TGGT1_251560 PE=4 SV=1	4	3	3	3	3	36590000	1.46567e+07	2.49647	87.2784	21.9556	0.278402	0.230058	0.2	0.12663	1	0.997602	0.997558	1	0.867348	0	2	1	13402500	11471000	1.16838	11.7812	NA	NA	0.483887	0.666667	0.220671	NA	NA	0.995908	1	0.798824	12286000	14519000	NA	NA	11471000	NA	tr|S7V0H0|S7V0H0_TOXGG	tr|S7V0H0|S7V0H0_TOXGG
Hypothetical protein	tr|S7V0K5|S7V0K5_TOXGG	tr|S7V0K5|S7V0K5_TOXGG WD domain, G-beta repeat-containing protein OS=Toxoplasma gondii (strain ATCC 50853 / GT1) OX=507601 GN=TGGT1_248290 PE=4 SV=1	tr|S7V0K5|S7V0K5_TOXGG	tr|S7V0K5|S7V0K5_TOXGG	tr|S7V0K5|S7V0K5_TOXGG WD domain, G-beta repeat-containing protein OS=Toxoplasma gondii (strain ATCC 50853 / GT1) OX=507601 GN=TGGT1_248290 PE=4 SV=1	26	3	3	3	3	1.9575e+08	9.10693e+07	2.14946	102.106	28.0473	0.568048	0.54319	1	0.827259	1	0.997602	0.997558	1	0.920911	0	3	3	3.23857e+07	2.01007e+07	1.61117	69.8106	32.5974	0.461431	0.44668	0.7	0.512691	1	0.995291	0.995908	1	0.813078	22598000	58239000	16320000	13585000	20028000	26689000	tr|S7V0K5|S7V0K5_TOXGG	tr|S7V0K5|S7V0K5_TOXGG
Hypothetical protein	tr|S7V0N3|S7V0N3_TOXGG	tr|S7V0N3|S7V0N3_TOXGG Uncharacterized protein OS=Toxoplasma gondii (strain ATCC 50853 / GT1) OX=507601 GN=TGGT1_248680 PE=4 SV=1	tr|S7V0N3|S7V0N3_TOXGG	tr|S7V0N3|S7V0N3_TOXGG	tr|S7V0N3|S7V0N3_TOXGG Uncharacterized protein OS=Toxoplasma gondii (strain ATCC 50853 / GT1) OX=507601 GN=TGGT1_248680 PE=4 SV=1	3	1	1	1	1	14289000	3737500	3.82314	NA	NA	NA	NA	1	0.317311	NA	NA	NA	1	0.867348	0	1	1	5274300	4403200	1.19783	NA	NA	NA	NA	1	0.317311	NA	NA	NA	1	0.798824	NA	5274300	NA	NA	4403200	NA	tr|S7V0N3|S7V0N3_TOXGG	tr|S7V0N3|S7V0N3_TOXGG
Charged Repeat Motif Protein CRMP	tr|S7V0N7|S7V0N7_TOXGG	tr|S7V0N7|S7V0N7_TOXGG Uncharacterized protein OS=Toxoplasma gondii (strain ATCC 50853 / GT1) OX=507601 GN=TGGT1_248570 PE=4 SV=1	tr|S7V0N7|S7V0N7_TOXGG	tr|S7V0N7|S7V0N7_TOXGG	tr|S7V0N7|S7V0N7_TOXGG Uncharacterized protein OS=Toxoplasma gondii (strain ATCC 50853 / GT1) OX=507601 GN=TGGT1_248570 PE=4 SV=1	2	2	2	2	2	23626500	6803100	3.4729	63.6131	41.243	0.199699	0.17509	0.333333	0.121335	1	0.997602	0.997558	1	0.867348	0	0	0	NA	NA	NA	NA	NA	NA	NA	NA	NA	NA	NA	NA	NA	NA	NA	NA	NA	NA	NA	NA	tr|S7V0N7|S7V0N7_TOXGG	tr|S7V0N7|S7V0N7_TOXGG
Hypothetical protein	tr|S7V0Q1|S7V0Q1_TOXGG	tr|S7V0Q1|S7V0Q1_TOXGG Uncharacterized protein OS=Toxoplasma gondii (strain ATCC 50853 / GT1) OX=507601 GN=TGGT1_248720 PE=4 SV=1	tr|S7V0Q1|S7V0Q1_TOXGG	tr|S7V0Q1|S7V0Q1_TOXGG	tr|S7V0Q1|S7V0Q1_TOXGG Uncharacterized protein OS=Toxoplasma gondii (strain ATCC 50853 / GT1) OX=507601 GN=TGGT1_248720 PE=4 SV=1	2	1	0	1	0	13710000	NA	NA	NA	NA	NA	NA	NA	NA	NA	NA	NA	NA	NA	0	0	0	NA	NA	NA	NA	NA	NA	NA	NA	NA	NA	NA	NA	NA	NA	NA	NA	NA	NA	NA	NA	tr|S7V0Q1|S7V0Q1_TOXGG	tr|S7V0Q1|S7V0Q1_TOXGG
ARID/BRIGHT DNA binding domain-containing protein	tr|S7V0S1|S7V0S1_TOXGG	tr|S7V0S1|S7V0S1_TOXGG ARID/BRIGHT DNA binding domain-containing protein OS=Toxoplasma gondii (strain ATCC 50853 / GT1) OX=507601 GN=TGGT1_246170 PE=4 SV=1	tr|S7V0S1|S7V0S1_TOXGG	tr|S7V0S1|S7V0S1_TOXGG	tr|S7V0S1|S7V0S1_TOXGG ARID/BRIGHT DNA binding domain-containing protein OS=Toxoplasma gondii (strain ATCC 50853 / GT1) OX=507601 GN=TGGT1_246170 PE=4 SV=1	38	3	3	3	3	2.94153e+08	188580000	1.55983	61.2819	20.0736	0.516413	0.489499	0.7	0.512691	1	0.997602	0.997558	1	0.867348	0	3	3	27110000	24324000	1.11454	25.3254	19.1443	0.648688	0.644849	0.7	0.512691	1	0.995291	0.995908	1	0.813078	31500000	30632000	19198000	21480000	29698000	21794000	tr|S7V0S1|S7V0S1_TOXGG	tr|S7V0S1|S7V0S1_TOXGG
Hypothetical protein	tr|S7V0Y2|S7V0Y2_TOXGG	tr|S7V0Y2|S7V0Y2_TOXGG Uncharacterized protein OS=Toxoplasma gondii (strain ATCC 50853 / GT1) OX=507601 GN=TGGT1_247050 PE=4 SV=1	tr|S7V0Y2|S7V0Y2_TOXGG	tr|S7V0Y2|S7V0Y2_TOXGG	tr|S7V0Y2|S7V0Y2_TOXGG Uncharacterized protein OS=Toxoplasma gondii (strain ATCC 50853 / GT1) OX=507601 GN=TGGT1_247050 PE=4 SV=1	55	3	3	3	3	4.74197e+08	3.84427e+08	1.23352	64.5151	25.4074	0.79366	0.787841	1	0.827259	1	0.997602	0.997558	1	0.920911	0	3	3	3.40763e+07	3.62987e+07	0.938776	19.7609	7.04584	0.578719	0.561261	0.7	0.512691	1	0.995291	0.995908	1	0.813078	29953000	41847000	30429000	37180000	38299000	33417000	tr|S7V0Y2|S7V0Y2_TOXGG	tr|S7V0Y2|S7V0Y2_TOXGG
Hypothetical protein	tr|S7V105|S7V105_TOXGG	tr|S7V105|S7V105_TOXGG ATPase, AAA family protein OS=Toxoplasma gondii (strain ATCC 50853 / GT1) OX=507601 GN=TGGT1_247390 PE=4 SV=1	tr|S7V105|S7V105_TOXGG	tr|S7V105|S7V105_TOXGG	tr|S7V105|S7V105_TOXGG ATPase, AAA family protein OS=Toxoplasma gondii (strain ATCC 50853 / GT1) OX=507601 GN=TGGT1_247390 PE=4 SV=1	3	1	1	1	1	5753600	2436900	2.36103	NA	NA	NA	NA	1	0.317311	NA	NA	NA	1	0.867348	0	0	0	NA	NA	NA	NA	NA	NA	NA	NA	NA	NA	NA	NA	NA	NA	NA	NA	NA	NA	NA	NA	tr|S7V105|S7V105_TOXGG	tr|S7V105|S7V105_TOXGG
GRA33	tr|S7V110|S7V110_TOXGG	tr|S7V110|S7V110_TOXGG Uncharacterized protein OS=Toxoplasma gondii (strain ATCC 50853 / GT1) OX=507601 GN=TGGT1_247440 PE=4 SV=1	tr|S7V110|S7V110_TOXGG	tr|S7V110|S7V110_TOXGG	tr|S7V110|S7V110_TOXGG Uncharacterized protein OS=Toxoplasma gondii (strain ATCC 50853 / GT1) OX=507601 GN=TGGT1_247440 PE=4 SV=1	5	3	2	3	2	32309200	21849000	1.47875	79.4582	34.9783	0.792649	0.825993	1	1	1	0.997602	0.997558	1	1	0	2	1	19864000	18921000	1.04984	6.26514	NA	NA	0.646383	0.666667	0.220671	NA	NA	0.995908	1	0.798824	20744000	NA	18984000	18921000	NA	NA	tr|S7V110|S7V110_TOXGG	tr|S7V110|S7V110_TOXGG
Hypothetical protein	tr|S7V119|S7V119_TOXGG	tr|S7V119|S7V119_TOXGG Uncharacterized protein OS=Toxoplasma gondii (strain ATCC 50853 / GT1) OX=507601 GN=TGGT1_247450 PE=4 SV=1	tr|S7V119|S7V119_TOXGG	tr|S7V119|S7V119_TOXGG	tr|S7V119|S7V119_TOXGG Uncharacterized protein OS=Toxoplasma gondii (strain ATCC 50853 / GT1) OX=507601 GN=TGGT1_247450 PE=4 SV=1	10	3	2	3	2	69362000	49295000	1.40708	76.4809	9.97796	0.747887	0.79347	1	1	1	0.997602	0.997558	1	1	0	3	2	20642000	21413500	0.963971	44.1577	17.1811	0.761096	0.800371	1	1	1	0.995291	0.995908	1	1	20992000	29577000	11357000	18812000	24015000	NA	tr|S7V119|S7V119_TOXGG	tr|S7V119|S7V119_TOXGG
AP2XII-5	tr|S7V143|S7V143_TOXGG	tr|S7V143|S7V143_TOXGG AP2 domain transcription factor AP2XII-5 OS=Toxoplasma gondii (strain ATCC 50853 / GT1) OX=507601 GN=TGGT1_247730 PE=4 SV=1	tr|S7V143|S7V143_TOXGG	tr|S7V143|S7V143_TOXGG	tr|S7V143|S7V143_TOXGG AP2 domain transcription factor AP2XII-5 OS=Toxoplasma gondii (strain ATCC 50853 / GT1) OX=507601 GN=TGGT1_247730 PE=4 SV=1	24	3	3	3	2	1.28224e+08	62083500	2.06534	112.729	78.3548	0.628768	0.64291	0.8	0.563703	1	0.997602	0.997558	1	0.869502	0	3	2	1.82081e+07	18976950	0.959487	86.6911	104.213	0.937719	0.925368	0.8	0.563703	1	0.995291	0.995908	1	0.828298	11864000	36178000	6582400	4992900	32961000	NA	tr|S7V143|S7V143_TOXGG	tr|S7V143|S7V143_TOXGG
centrosome protein CEP530	tr|S7V156|S7V156_TOXGG	tr|S7V156|S7V156_TOXGG Uncharacterized protein OS=Toxoplasma gondii (strain ATCC 50853 / GT1) OX=507601 GN=TGGT1_246190 PE=4 SV=1	tr|S7V156|S7V156_TOXGG	tr|S7V156|S7V156_TOXGG	tr|S7V156|S7V156_TOXGG Uncharacterized protein OS=Toxoplasma gondii (strain ATCC 50853 / GT1) OX=507601 GN=TGGT1_246190 PE=4 SV=1	2	1	1	1	1	3719800	447410	8.31407	NA	NA	NA	NA	1	0.317311	NA	NA	NA	1	0.867348	0	0	0	NA	NA	NA	NA	NA	NA	NA	NA	NA	NA	NA	NA	NA	NA	NA	NA	NA	NA	NA	NA	tr|S7V156|S7V156_TOXGG	tr|S7V156|S7V156_TOXGG
SWI2/SNF2-containing protein	tr|S7V176|S7V176_TOXGG	tr|S7V176|S7V176_TOXGG SWI2/SNF2-containing protein OS=Toxoplasma gondii (strain ATCC 50853 / GT1) OX=507601 GN=TGGT1_245720 PE=4 SV=1	tr|S7V176|S7V176_TOXGG	tr|S7V176|S7V176_TOXGG	tr|S7V176|S7V176_TOXGG SWI2/SNF2-containing protein OS=Toxoplasma gondii (strain ATCC 50853 / GT1) OX=507601 GN=TGGT1_245720 PE=4 SV=1	2	1	2	1	2	4505200	296236550	0.0152081	NA	139.792	NA	0.69718	1	1	NA	NA	0.997558	1	1	0	0	0	NA	NA	NA	NA	NA	NA	NA	NA	NA	NA	NA	NA	NA	NA	NA	NA	NA	NA	NA	NA	tr|S7V176|S7V176_TOXGG	tr|S7V176|S7V176_TOXGG
proteinkinase	tr|S7V1A4|S7V1A4_TOXGG	tr|S7V1A4|S7V1A4_TOXGG Protein kinase domain-containing protein OS=Toxoplasma gondii (strain ATCC 50853 / GT1) OX=507601 GN=TGGT1_245580 PE=4 SV=1	tr|S7V1A4|S7V1A4_TOXGG	tr|S7V1A4|S7V1A4_TOXGG	tr|S7V1A4|S7V1A4_TOXGG Protein kinase domain-containing protein OS=Toxoplasma gondii (strain ATCC 50853 / GT1) OX=507601 GN=TGGT1_245580 PE=4 SV=1	11	3	3	3	3	5.5724e+07	14152000	3.93754	110.159	26.0245	0.431348	0.38913	0.7	0.512691	1	0.997602	0.997558	1	0.867348	0	2	2	14376500	6739500	2.13317	25.1679	18.8981	0.0877535	0.0790554	0.333333	0.121335	1	0.995291	0.995908	1	0.798824	11818000	16935000	NA	5838900	7640100	NA	tr|S7V1A4|S7V1A4_TOXGG	tr|S7V1A4|S7V1A4_TOXGG
RNA methyltransferase, TrmH family protein	tr|S7V1D0|S7V1D0_TOXGG	tr|S7V1D0|S7V1D0_TOXGG RNA methyltransferase, TrmH family protein OS=Toxoplasma gondii (strain ATCC 50853 / GT1) OX=507601 GN=TGGT1_218580 PE=4 SV=1	tr|S7V1D0|S7V1D0_TOXGG	tr|S7V1D0|S7V1D0_TOXGG	tr|S7V1D0|S7V1D0_TOXGG RNA methyltransferase, TrmH family protein OS=Toxoplasma gondii (strain ATCC 50853 / GT1) OX=507601 GN=TGGT1_218580 PE=4 SV=1	2	1	2	1	2	978750	1192850	0.820514	NA	9.64466	NA	0.346455	0.666667	0.220671	NA	NA	0.997558	1	0.867348	0	0	0	NA	NA	NA	NA	NA	NA	NA	NA	NA	NA	NA	NA	NA	NA	NA	NA	NA	NA	NA	NA	tr|S7V1D0|S7V1D0_TOXGG	tr|S7V1D0|S7V1D0_TOXGG
Hypothetical protein	tr|S7V1G7|S7V1G7_TOXGG	tr|S7V1G7|S7V1G7_TOXGG Uncharacterized protein OS=Toxoplasma gondii (strain ATCC 50853 / GT1) OX=507601 GN=TGGT1_217360 PE=4 SV=1	tr|S7V1G7|S7V1G7_TOXGG	tr|S7V1G7|S7V1G7_TOXGG	tr|S7V1G7|S7V1G7_TOXGG Uncharacterized protein OS=Toxoplasma gondii (strain ATCC 50853 / GT1) OX=507601 GN=TGGT1_217360 PE=4 SV=1	12	3	2	3	2	3.45438e+07	4289150	8.05377	132.167	86.0319	0.308461	0.360534	0.4	0.248213	1	0.997602	0.997558	1	0.867348	0	2	0	8263650	NA	NA	71.3015	NA	NA	NA	NA	NA	NA	NA	NA	NA	NA	4097300	12430000	NA	NA	NA	NA	tr|S7V1G7|S7V1G7_TOXGG	tr|S7V1G7|S7V1G7_TOXGG
GRA57	tr|S7V1J5|S7V1J5_TOXGG	tr|S7V1J5|S7V1J5_TOXGG Uncharacterized protein OS=Toxoplasma gondii (strain ATCC 50853 / GT1) OX=507601 GN=TGGT1_217680 PE=4 SV=1	tr|S7V1J5|S7V1J5_TOXGG	tr|S7V1J5|S7V1J5_TOXGG	tr|S7V1J5|S7V1J5_TOXGG Uncharacterized protein OS=Toxoplasma gondii (strain ATCC 50853 / GT1) OX=507601 GN=TGGT1_217680 PE=4 SV=1	13	3	3	3	3	7.08283e+07	3.43798e+07	2.06017	70.2463	81.2906	0.395602	0.377358	0.4	0.275234	1	0.997602	0.997558	1	0.867348	0	3	3	1.51043e+07	9195600	1.64256	68.9839	68.3697	0.485219	0.482275	0.7	0.512691	1	0.995291	0.995908	1	0.813078	26130000	5421000	13762000	11420000	2098800	14068000	tr|S7V1J5|S7V1J5_TOXGG	tr|S7V1J5|S7V1J5_TOXGG
AP2XII-4	tr|S7V1L6|S7V1L6_TOXGG	tr|S7V1L6|S7V1L6_TOXGG AP2 domain transcription factor AP2XII-4 OS=Toxoplasma gondii (strain ATCC 50853 / GT1) OX=507601 GN=TGGT1_247700 PE=4 SV=1	tr|S7V1L6|S7V1L6_TOXGG	tr|S7V1L6|S7V1L6_TOXGG	tr|S7V1L6|S7V1L6_TOXGG AP2 domain transcription factor AP2XII-4 OS=Toxoplasma gondii (strain ATCC 50853 / GT1) OX=507601 GN=TGGT1_247700 PE=4 SV=1	38	3	3	3	3	1.88039e+08	8.88927e+07	2.11535	88.8172	56.5698	0.529034	0.515376	0.7	0.512691	1	0.997602	0.997558	1	0.867348	0	3	3	18712300	1.50384e+07	1.2443	69.0864	108.969	0.656	0.655465	1	0.827259	1	0.995291	0.995908	1	0.905208	19317000	31327000	5492900	5253200	33957000	5905100	tr|S7V1L6|S7V1L6_TOXGG	tr|S7V1L6|S7V1L6_TOXGG
Hypothetical protein	tr|S7V1S4|S7V1S4_TOXGG	tr|S7V1S4|S7V1S4_TOXGG Uncharacterized protein OS=Toxoplasma gondii (strain ATCC 50853 / GT1) OX=507601 GN=TGGT1_219710 PE=4 SV=1	tr|S7V1S4|S7V1S4_TOXGG	tr|S7V1S4|S7V1S4_TOXGG	tr|S7V1S4|S7V1S4_TOXGG Uncharacterized protein OS=Toxoplasma gondii (strain ATCC 50853 / GT1) OX=507601 GN=TGGT1_219710 PE=4 SV=1	14	3	3	3	3	57331000	66154000	0.866629	30.0748	94.1551	0.840782	0.833994	0.7	0.512691	1	0.997602	0.997558	1	0.867348	0	3	3	20499000	21905000	0.935814	28.0096	22.8373	0.73787	0.736009	1	0.827259	1	0.995291	0.995908	1	0.905208	24033000	13874000	23590000	20438000	17800000	27477000	tr|S7V1S4|S7V1S4_TOXGG	tr|S7V1S4|S7V1S4_TOXGG
DNA polymerase (Pol2) superfamily protein	tr|S7V1U9|S7V1U9_TOXGG	tr|S7V1U9|S7V1U9_TOXGG DNA polymerase (Pol2) superfamily protein OS=Toxoplasma gondii (strain ATCC 50853 / GT1) OX=507601 GN=TGGT1_217910 PE=4 SV=1	tr|S7V1U9|S7V1U9_TOXGG	tr|S7V1U9|S7V1U9_TOXGG	tr|S7V1U9|S7V1U9_TOXGG DNA polymerase (Pol2) superfamily protein OS=Toxoplasma gondii (strain ATCC 50853 / GT1) OX=507601 GN=TGGT1_217910 PE=4 SV=1	3	2	2	2	2	8486200	2342200	3.62317	111.418	29.0366	0.579253	0.527113	1	1	1	0.997602	0.997558	1	1	0	0	0	NA	NA	NA	NA	NA	NA	NA	NA	NA	NA	NA	NA	NA	NA	NA	NA	NA	NA	NA	NA	tr|S7V1U9|S7V1U9_TOXGG	tr|S7V1U9|S7V1U9_TOXGG
Acetyl-coA carboxylase ACC2	tr|S7V1W6|S7V1W6_TOXGG	tr|S7V1W6|S7V1W6_TOXGG Acetyl-coA carboxylase ACC2 OS=Toxoplasma gondii (strain ATCC 50853 / GT1) OX=507601 GN=TGGT1_218560 PE=4 SV=1	tr|S7V1W6|S7V1W6_TOXGG	tr|S7V1W6|S7V1W6_TOXGG	tr|S7V1W6|S7V1W6_TOXGG Acetyl-coA carboxylase ACC2 OS=Toxoplasma gondii (strain ATCC 50853 / GT1) OX=507601 GN=TGGT1_218560 PE=4 SV=1	9	1	2	1	2	58523000	21793500	2.68534	NA	74.8556	NA	0.461464	0.666667	0.220671	NA	NA	0.997558	1	0.867348	0	1	2	7315300	7338400	0.996852	NA	12.8887	NA	0.995908	1	1	NA	NA	0.995908	1	1	NA	7315300	NA	NA	6669600	8007200	tr|S7V1W6|S7V1W6_TOXGG	tr|S7V1W6|S7V1W6_TOXGG
Cnd1 domain-containing protein	tr|S7V205|S7V205_TOXGG	tr|S7V205|S7V205_TOXGG Cnd1 domain-containing protein OS=Toxoplasma gondii (strain ATCC 50853 / GT1) OX=507601 GN=TGGT1_255240 PE=4 SV=1	tr|S7V205|S7V205_TOXGG	tr|S7V205|S7V205_TOXGG	tr|S7V205|S7V205_TOXGG Cnd1 domain-containing protein OS=Toxoplasma gondii (strain ATCC 50853 / GT1) OX=507601 GN=TGGT1_255240 PE=4 SV=1	31	3	3	3	3	191019000	1.25196e+08	1.52576	63.1802	24.6421	0.474542	0.45337	0.7	0.512691	1	0.997602	0.997558	1	0.867348	0	3	3	26291000	2.45957e+07	1.06893	22.7942	15.1201	0.727135	0.725264	1	0.827259	1	0.995291	0.995908	1	0.905208	23648000	33151000	22074000	25360000	20554000	27873000	tr|S7V205|S7V205_TOXGG	tr|S7V205|S7V205_TOXGG
Hypothetical protein	tr|S7V277|S7V277_TOXGG	tr|S7V277|S7V277_TOXGG Uncharacterized protein OS=Toxoplasma gondii (strain ATCC 50853 / GT1) OX=507601 GN=TGGT1_230940 PE=4 SV=1	tr|S7V277|S7V277_TOXGG	tr|S7V277|S7V277_TOXGG	tr|S7V277|S7V277_TOXGG Uncharacterized protein OS=Toxoplasma gondii (strain ATCC 50853 / GT1) OX=507601 GN=TGGT1_230940 PE=4 SV=1	6	3	3	3	3	2.1143e+07	2.84677e+07	0.742703	55.7446	70.311	0.700412	0.700344	1	0.827259	1	0.997602	0.997558	1	0.920911	0	2	2	10448750	11148500	0.937234	29.1031	3.92608	0.751167	0.722375	1	1	1	0.995291	0.995908	1	1	12599000	8298500	NA	11458000	10839000	NA	tr|S7V277|S7V277_TOXGG	tr|S7V277|S7V277_TOXGG
leavage and polyadenylation specificity factor subunit	tr|S7V279|S7V279_TOXGG	tr|S7V279|S7V279_TOXGG Cleavage and polyadenylation specificity factor subunit 2 OS=Toxoplasma gondii (strain ATCC 50853 / GT1) OX=507601 GN=TGGT1_219440 PE=3 SV=1	tr|S7V279|S7V279_TOXGG	tr|S7V279|S7V279_TOXGG	tr|S7V279|S7V279_TOXGG Cleavage and polyadenylation specificity factor subunit 2 OS=Toxoplasma gondii (strain ATCC 50853 / GT1) OX=507601 GN=TGGT1_219440 PE=3 SV=1	19	3	3	3	3	8.00857e+07	5.99627e+07	1.33559	119.012	29.1792	0.785764	0.774239	0.7	0.512691	1	0.997602	0.997558	1	0.867348	0	3	3	1.40006e+07	1.45971e+07	0.959136	79.6885	65.3223	0.870421	0.870246	1	0.827259	1	0.995291	0.995908	1	0.905208	8723500	26817000	6461200	11458000	25306000	7027200	tr|S7V279|S7V279_TOXGG	tr|S7V279|S7V279_TOXGG
Hypothetical protein	tr|S7V294|S7V294_TOXGG	tr|S7V294|S7V294_TOXGG Uncharacterized protein OS=Toxoplasma gondii (strain ATCC 50853 / GT1) OX=507601 GN=TGGT1_230700 PE=4 SV=1	tr|S7V294|S7V294_TOXGG	tr|S7V294|S7V294_TOXGG	tr|S7V294|S7V294_TOXGG Uncharacterized protein OS=Toxoplasma gondii (strain ATCC 50853 / GT1) OX=507601 GN=TGGT1_230700 PE=4 SV=1	14	2	2	2	2	47051130	12428000	3.7859	139.425	15.3051	0.885452	0.872527	1	1	1	0.997602	0.997558	1	1	0	1	1	10567000	7331400	1.44133	NA	NA	NA	NA	1	0.317311	NA	NA	NA	1	0.798824	NA	10567000	NA	NA	7331400	NA	tr|S7V294|S7V294_TOXGG	tr|S7V294|S7V294_TOXGG
Hypothetical protein	tr|S7V2F7|S7V2F7_TOXGG	tr|S7V2F7|S7V2F7_TOXGG Uncharacterized protein OS=Toxoplasma gondii (strain ATCC 50853 / GT1) OX=507601 GN=TGGT1_255300 PE=4 SV=1	tr|S7V2F7|S7V2F7_TOXGG	tr|S7V2F7|S7V2F7_TOXGG	tr|S7V2F7|S7V2F7_TOXGG Uncharacterized protein OS=Toxoplasma gondii (strain ATCC 50853 / GT1) OX=507601 GN=TGGT1_255300 PE=4 SV=1	58	3	3	3	3	5.60887e+08	3.79553e+08	1.47775	79.8179	5.62709	0.691845	0.671147	0.7	0.512691	0	0.997602	0.997558	1	0.867348	0	3	3	6.71017e+07	66188000	1.0138	36.2711	52.2098	0.887463	0.886901	1	0.827259	1	0.995291	0.995908	1	0.905208	62985000	93236000	45084000	50695000	105780000	42089000	tr|S7V2F7|S7V2F7_TOXGG	tr|S7V2F7|S7V2F7_TOXGG
AC8	tr|S7V2J6|S7V2J6_TOXGG	tr|S7V2J6|S7V2J6_TOXGG Uncharacterized protein OS=Toxoplasma gondii (strain ATCC 50853 / GT1) OX=507601 GN=TGGT1_229640 PE=4 SV=1	tr|S7V2J6|S7V2J6_TOXGG	tr|S7V2J6|S7V2J6_TOXGG	tr|S7V2J6|S7V2J6_TOXGG Uncharacterized protein OS=Toxoplasma gondii (strain ATCC 50853 / GT1) OX=507601 GN=TGGT1_229640 PE=4 SV=1	7	3	3	3	3	2.81569e+07	1.15127e+07	2.44572	127.637	70.8932	0.804204	0.797517	1	0.827259	1	0.997602	0.997558	1	0.920911	0	1	1	13174000	7810100	1.68679	NA	NA	NA	NA	1	0.317311	NA	NA	NA	1	0.798824	NA	13174000	NA	NA	7810100	NA	tr|S7V2J6|S7V2J6_TOXGG	tr|S7V2J6|S7V2J6_TOXGG
Hypothetical protein	tr|S7V2J9|S7V2J9_TOXGG	tr|S7V2J9|S7V2J9_TOXGG Uncharacterized protein OS=Toxoplasma gondii (strain ATCC 50853 / GT1) OX=507601 GN=TGGT1_229750 PE=4 SV=1	tr|S7V2J9|S7V2J9_TOXGG	tr|S7V2J9|S7V2J9_TOXGG	tr|S7V2J9|S7V2J9_TOXGG Uncharacterized protein OS=Toxoplasma gondii (strain ATCC 50853 / GT1) OX=507601 GN=TGGT1_229750 PE=4 SV=1	7	3	3	3	3	2.77907e+07	1.8472e+07	1.50447	59.1728	81.6038	0.432577	0.418628	0.4	0.275234	1	0.997602	0.997558	1	0.867348	0	2	2	10302000	10491600	0.981928	2.34741	69.5461	0.86034	0.844323	1	1	0	0.995291	0.995908	1	1	10131000	10473000	NA	15651000	5332200	NA	tr|S7V2J9|S7V2J9_TOXGG	tr|S7V2J9|S7V2J9_TOXGG
Mediator of RNA polymerase II transcription subunit 14	tr|S7V2L0|S7V2L0_TOXGG	tr|S7V2L0|S7V2L0_TOXGG Mediator of RNA polymerase II transcription subunit 14 OS=Toxoplasma gondii (strain ATCC 50853 / GT1) OX=507601 GN=TGGT1_229310 PE=3 SV=1	tr|S7V2L0|S7V2L0_TOXGG	tr|S7V2L0|S7V2L0_TOXGG	tr|S7V2L0|S7V2L0_TOXGG Mediator of RNA polymerase II transcription subunit 14 OS=Toxoplasma gondii (strain ATCC 50853 / GT1) OX=507601 GN=TGGT1_229310 PE=3 SV=1	19	3	3	3	3	4.13295e+07	1.56597e+07	2.63923	122.932	115.445	0.807157	0.804251	1	0.827259	1	0.997602	0.997558	1	0.920911	0	2	3	9304950	6.34627e+06	1.46621	35.7021	76.4864	0.406296	0.47902	0.4	0.248213	1	0.995291	0.995908	1	0.798824	6955900	11654000	NA	1502000	6326800	11210000	tr|S7V2L0|S7V2L0_TOXGG	tr|S7V2L0|S7V2L0_TOXGG
BCC4	tr|S7V2L5|S7V2L5_TOXGG	tr|S7V2L5|S7V2L5_TOXGG Uncharacterized protein OS=Toxoplasma gondii (strain ATCC 50853 / GT1) OX=507601 GN=TGGT1_229260 PE=4 SV=1	tr|S7V2L5|S7V2L5_TOXGG	tr|S7V2L5|S7V2L5_TOXGG	tr|S7V2L5|S7V2L5_TOXGG Uncharacterized protein OS=Toxoplasma gondii (strain ATCC 50853 / GT1) OX=507601 GN=TGGT1_229260 PE=4 SV=1	48	3	3	3	3	2.69923e+08	1.59937e+08	1.68769	66.6855	0.476844	0.400403	0.349103	0.7	0.512691	0	0.997602	0.997558	1	0.867348	0	3	3	2.59523e+07	1.63943e+07	1.58301	17.785	20.6283	0.0441748	0.0435166	0.1	0.0495346	1	0.995291	0.995908	1	0.798824	21055000	26580000	30222000	19995000	13285000	15903000	tr|S7V2L5|S7V2L5_TOXGG	tr|S7V2L5|S7V2L5_TOXGG
Epsin-like apical endosomal	tr|S7V2M1|S7V2M1_TOXGG	tr|S7V2M1|S7V2M1_TOXGG Sarcalumenin/eps15 family protein OS=Toxoplasma gondii (strain ATCC 50853 / GT1) OX=507601 GN=TGGT1_231210 PE=3 SV=1	tr|S7V2M1|S7V2M1_TOXGG	tr|S7V2M1|S7V2M1_TOXGG	tr|S7V2M1|S7V2M1_TOXGG Sarcalumenin/eps15 family protein OS=Toxoplasma gondii (strain ATCC 50853 / GT1) OX=507601 GN=TGGT1_231210 PE=3 SV=1	2	3	3	3	3	7479900	8632000	0.866532	35.7877	87.0021	0.767512	0.756569	1	0.827259	1	0.997602	0.997558	1	0.920911	0	0	0	NA	NA	NA	NA	NA	NA	NA	NA	NA	NA	NA	NA	NA	NA	NA	NA	NA	NA	NA	NA	tr|S7V2M1|S7V2M1_TOXGG	tr|S7V2M1|S7V2M1_TOXGG
structural maintenance of chromosomes protein SMC4	tr|S7V2M8|S7V2M8_TOXGG	tr|S7V2M8|S7V2M8_TOXGG Structural maintenance of chromosomes protein OS=Toxoplasma gondii (strain ATCC 50853 / GT1) OX=507601 GN=TGGT1_231170 PE=3 SV=1	tr|S7V2M8|S7V2M8_TOXGG	tr|S7V2M8|S7V2M8_TOXGG	tr|S7V2M8|S7V2M8_TOXGG Structural maintenance of chromosomes protein OS=Toxoplasma gondii (strain ATCC 50853 / GT1) OX=507601 GN=TGGT1_231170 PE=3 SV=1	6	2	2	2	2	31719800	8409500	3.7719	122.546	45.9521	0.693944	0.663291	1	1	1	0.997602	0.997558	1	1	0	0	0	NA	NA	NA	NA	NA	NA	NA	NA	NA	NA	NA	NA	NA	NA	NA	NA	NA	NA	NA	NA	tr|S7V2M8|S7V2M8_TOXGG	tr|S7V2M8|S7V2M8_TOXGG
Daughter Cell Scaffold protein 2 (DCS2)	tr|S7V2T3|S7V2T3_TOXGG	tr|S7V2T3|S7V2T3_TOXGG Uncharacterized protein OS=Toxoplasma gondii (strain ATCC 50853 / GT1) OX=507601 GN=TGGT1_231790 PE=4 SV=1	tr|S7V2T3|S7V2T3_TOXGG	tr|S7V2T3|S7V2T3_TOXGG	tr|S7V2T3|S7V2T3_TOXGG Uncharacterized protein OS=Toxoplasma gondii (strain ATCC 50853 / GT1) OX=507601 GN=TGGT1_231790 PE=4 SV=1	2	1	1	1	1	24172000	6972100	3.46696	NA	NA	NA	NA	1	0.317311	NA	NA	NA	1	0.867348	0	0	0	NA	NA	NA	NA	NA	NA	NA	NA	NA	NA	NA	NA	NA	NA	NA	NA	NA	NA	NA	NA	tr|S7V2T3|S7V2T3_TOXGG	tr|S7V2T3|S7V2T3_TOXGG
Hypothetical protein	tr|S7V2T4|S7V2T4_TOXGG	tr|S7V2T4|S7V2T4_TOXGG Uncharacterized protein OS=Toxoplasma gondii (strain ATCC 50853 / GT1) OX=507601 GN=TGGT1_232800 PE=4 SV=1	tr|S7V2T4|S7V2T4_TOXGG	tr|S7V2T4|S7V2T4_TOXGG	tr|S7V2T4|S7V2T4_TOXGG Uncharacterized protein OS=Toxoplasma gondii (strain ATCC 50853 / GT1) OX=507601 GN=TGGT1_232800 PE=4 SV=1	5	2	3	2	3	17998500	4.31883e+06	4.16744	13.6365	88.277	0.0834028	0.0934521	0.2	0.0832645	1	0.997602	0.997558	1	0.867348	0	0	0	NA	NA	NA	NA	NA	NA	NA	NA	NA	NA	NA	NA	NA	NA	NA	NA	NA	NA	NA	NA	tr|S7V2T4|S7V2T4_TOXGG	tr|S7V2T4|S7V2T4_TOXGG
AP2VIII-2	tr|S7V332|S7V332_TOXGG	tr|S7V332|S7V332_TOXGG AP2 domain transcription factor AP2VIII-2 OS=Toxoplasma gondii (strain ATCC 50853 / GT1) OX=507601 GN=TGGT1_233120 PE=4 SV=1	tr|S7V332|S7V332_TOXGG	tr|S7V332|S7V332_TOXGG	tr|S7V332|S7V332_TOXGG AP2 domain transcription factor AP2VIII-2 OS=Toxoplasma gondii (strain ATCC 50853 / GT1) OX=507601 GN=TGGT1_233120 PE=4 SV=1	36	3	3	3	3	268312000	1.48223e+08	1.81019	101.185	39.096	0.679475	0.666392	1	0.827259	1	0.997602	0.997558	1	0.920911	0	3	3	3.17217e+07	23450000	1.35274	48.7008	15.6488	0.531073	0.505809	0.7	0.512691	1	0.995291	0.995908	1	0.813078	29952000	47979000	17234000	22572000	27479000	20299000	tr|S7V332|S7V332_TOXGG	tr|S7V332|S7V332_TOXGG
adaptin c-terminal domain-containing protein	tr|S7V385|S7V385_TOXGG	tr|S7V385|S7V385_TOXGG Adaptin c-terminal domain-containing protein OS=Toxoplasma gondii (strain ATCC 50853 / GT1) OX=507601 GN=TGGT1_272600 PE=4 SV=1	tr|S7V385|S7V385_TOXGG	tr|S7V385|S7V385_TOXGG	tr|S7V385|S7V385_TOXGG Adaptin c-terminal domain-containing protein OS=Toxoplasma gondii (strain ATCC 50853 / GT1) OX=507601 GN=TGGT1_272600 PE=4 SV=1	13	3	3	3	3	1.93933e+07	26163000	0.74125	60.1289	33.0545	0.403767	0.394892	0.4	0.275234	1	0.997602	0.997558	1	0.867348	0	2	1	6132850	7901400	0.776173	13.3827	NA	NA	0.361303	0.666667	0.220671	NA	NA	0.995908	1	0.798824	NA	5552500	6713200	NA	7901400	NA	tr|S7V385|S7V385_TOXGG	tr|S7V385|S7V385_TOXGG
SMK-1 domain-containing protein	tr|S7V392|S7V392_TOXGG	tr|S7V392|S7V392_TOXGG SMK-1 domain-containing protein OS=Toxoplasma gondii (strain ATCC 50853 / GT1) OX=507601 GN=TGGT1_272550 PE=4 SV=1	tr|S7V392|S7V392_TOXGG	tr|S7V392|S7V392_TOXGG	tr|S7V392|S7V392_TOXGG SMK-1 domain-containing protein OS=Toxoplasma gondii (strain ATCC 50853 / GT1) OX=507601 GN=TGGT1_272550 PE=4 SV=1	13	3	3	3	3	1.01128e+08	3.64623e+07	2.7735	92.6332	51.5562	0.261412	0.254356	0.4	0.275234	1	0.997602	0.997558	1	0.867348	0	3	2	1.88187e+07	14302500	1.31576	54.52	16.2309	0.624981	0.684519	1	1	1	0.995291	0.995908	1	1	15790000	30252000	10414000	12661000	15944000	NA	tr|S7V392|S7V392_TOXGG	tr|S7V392|S7V392_TOXGG
Hypothetical protein	tr|S7V398|S7V398_TOXGG	tr|S7V398|S7V398_TOXGG AP2 domain transcription factor AP2VIII-4 OS=Toxoplasma gondii (strain ATCC 50853 / GT1) OX=507601 GN=TGGT1_272710 PE=4 SV=1	tr|S7V398|S7V398_TOXGG	tr|S7V398|S7V398_TOXGG	tr|S7V398|S7V398_TOXGG AP2 domain transcription factor AP2VIII-4 OS=Toxoplasma gondii (strain ATCC 50853 / GT1) OX=507601 GN=TGGT1_272710 PE=4 SV=1	20	3	3	3	3	6.43068e+07	23578900	2.7273	136.198	118.327	0.530311	0.529826	0.7	0.512691	1	0.997602	0.997558	1	0.867348	0	3	2	1.2486e+07	6626350	1.88429	129.228	64.1538	0.891761	0.906496	0.8	0.563703	1	0.995291	0.995908	1	0.828298	3563900	31112000	2782000	3620400	9632300	NA	tr|S7V398|S7V398_TOXGG	tr|S7V398|S7V398_TOXGG
Ribosomal protein RPS3	tr|S7V3B5|S7V3B5_TOXGG	tr|S7V3B5|S7V3B5_TOXGG Ribosomal protein RPS3 OS=Toxoplasma gondii (strain ATCC 50853 / GT1) OX=507601 GN=TGGT1_232300 PE=4 SV=1	tr|S7V3B5|S7V3B5_TOXGG	tr|S7V3B5|S7V3B5_TOXGG	tr|S7V3B5|S7V3B5_TOXGG Ribosomal protein RPS3 OS=Toxoplasma gondii (strain ATCC 50853 / GT1) OX=507601 GN=TGGT1_232300 PE=4 SV=1	2	1	1	1	1	11038000	14338000	0.769842	NA	NA	NA	NA	1	0.317311	NA	NA	NA	1	0.867348	0	0	0	NA	NA	NA	NA	NA	NA	NA	NA	NA	NA	NA	NA	NA	NA	NA	NA	NA	NA	NA	NA	tr|S7V3B5|S7V3B5_TOXGG	tr|S7V3B5|S7V3B5_TOXGG
Hypothetical protein	tr|S7V3E7|S7V3E7_TOXGG	tr|S7V3E7|S7V3E7_TOXGG Uncharacterized protein OS=Toxoplasma gondii (strain ATCC 50853 / GT1) OX=507601 GN=TGGT1_231980 PE=4 SV=1	tr|S7V3E7|S7V3E7_TOXGG	tr|S7V3E7|S7V3E7_TOXGG	tr|S7V3E7|S7V3E7_TOXGG Uncharacterized protein OS=Toxoplasma gondii (strain ATCC 50853 / GT1) OX=507601 GN=TGGT1_231980 PE=4 SV=1	2	2	1	2	1	7371850	144530000	0.0510057	24.8039	NA	NA	0.0650971	0.666667	0.220671	NA	NA	0.997558	1	0.867348	0	0	0	NA	NA	NA	NA	NA	NA	NA	NA	NA	NA	NA	NA	NA	NA	NA	NA	NA	NA	NA	NA	tr|S7V3E7|S7V3E7_TOXGG	tr|S7V3E7|S7V3E7_TOXGG
Kinesin B	tr|S7V3F2|S7V3F2_TOXGG	tr|S7V3F2|S7V3F2_TOXGG Putative kinesin heavy chain OS=Toxoplasma gondii (strain ATCC 50853 / GT1) OX=507601 GN=TGGT1_273560 PE=3 SV=1	tr|S7V3F2|S7V3F2_TOXGG	tr|S7V3F2|S7V3F2_TOXGG	tr|S7V3F2|S7V3F2_TOXGG Putative kinesin heavy chain OS=Toxoplasma gondii (strain ATCC 50853 / GT1) OX=507601 GN=TGGT1_273560 PE=3 SV=1	2	2	1	2	1	9031100	4235400	2.13229	14.142	NA	NA	0.14455	0.666667	0.220671	NA	NA	0.997558	1	0.867348	0	0	0	NA	NA	NA	NA	NA	NA	NA	NA	NA	NA	NA	NA	NA	NA	NA	NA	NA	NA	NA	NA	tr|S7V3F2|S7V3F2_TOXGG	tr|S7V3F2|S7V3F2_TOXGG
Conserved oligomeric Golgi complex subunit 2	tr|S7V3H1|S7V3H1_TOXGG	tr|S7V3H1|S7V3H1_TOXGG DUF3510 domain-containing protein OS=Toxoplasma gondii (strain ATCC 50853 / GT1) OX=507601 GN=TGGT1_273580 PE=4 SV=1	tr|S7V3H1|S7V3H1_TOXGG	tr|S7V3H1|S7V3H1_TOXGG	tr|S7V3H1|S7V3H1_TOXGG DUF3510 domain-containing protein OS=Toxoplasma gondii (strain ATCC 50853 / GT1) OX=507601 GN=TGGT1_273580 PE=4 SV=1	6	2	1	2	1	30825100	7091100	4.34701	97.8449	NA	NA	0.580068	0.666667	0.220671	NA	NA	0.997558	1	0.867348	0	1	1	13181000	5478700	2.40586	NA	NA	NA	NA	1	0.317311	NA	NA	NA	1	0.798824	NA	13181000	NA	NA	5478700	NA	tr|S7V3H1|S7V3H1_TOXGG	tr|S7V3H1|S7V3H1_TOXGG
Hypothetical protein	tr|S7V3K1|S7V3K1_TOXGG	tr|S7V3K1|S7V3K1_TOXGG Uncharacterized protein OS=Toxoplasma gondii (strain ATCC 50853 / GT1) OX=507601 GN=TGGT1_232680 PE=4 SV=1	tr|S7V3K1|S7V3K1_TOXGG	tr|S7V3K1|S7V3K1_TOXGG	tr|S7V3K1|S7V3K1_TOXGG Uncharacterized protein OS=Toxoplasma gondii (strain ATCC 50853 / GT1) OX=507601 GN=TGGT1_232680 PE=4 SV=1	11	3	3	3	3	54928900	1.92713e+07	2.85029	118.931	29.2989	0.7736	0.760341	0.7	0.512691	1	0.997602	0.997558	1	0.867348	0	2	2	13989500	10739050	1.30268	45.7083	42.2188	0.630904	0.630547	0.666667	0.438578	1	0.995291	0.995908	1	0.813078	9468000	18511000	NA	7533100	13945000	NA	tr|S7V3K1|S7V3K1_TOXGG	tr|S7V3K1|S7V3K1_TOXGG
centrin-binding protein SFI1	tr|S7V3M2|S7V3M2_TOXGG	tr|S7V3M2|S7V3M2_TOXGG Uncharacterized protein OS=Toxoplasma gondii (strain ATCC 50853 / GT1) OX=507601 GN=TGGT1_274000 PE=4 SV=1	tr|S7V3M2|S7V3M2_TOXGG	tr|S7V3M2|S7V3M2_TOXGG	tr|S7V3M2|S7V3M2_TOXGG Uncharacterized protein OS=Toxoplasma gondii (strain ATCC 50853 / GT1) OX=507601 GN=TGGT1_274000 PE=4 SV=1	13	3	3	3	3	5.28493e+07	19439000	2.71873	44.6752	22.0479	0.0454964	0.027459	0.1	0.0495346	1	0.997602	0.997558	1	0.867348	0	3	3	1.16252e+07	6.71817e+06	1.73041	18.7988	31.3369	0.0585425	0.0478587	0.1	0.0495346	1	0.995291	0.995908	1	0.798824	11165000	14004000	9706500	9135000	5283200	5736300	tr|S7V3M2|S7V3M2_TOXGG	tr|S7V3M2|S7V3M2_TOXGG
Hypothetical protein	tr|S7V3Q0|S7V3Q0_TOXGG	tr|S7V3Q0|S7V3Q0_TOXGG Uncharacterized protein OS=Toxoplasma gondii (strain ATCC 50853 / GT1) OX=507601 GN=TGGT1_272000 PE=4 SV=1	tr|S7V3Q0|S7V3Q0_TOXGG	tr|S7V3Q0|S7V3Q0_TOXGG	tr|S7V3Q0|S7V3Q0_TOXGG Uncharacterized protein OS=Toxoplasma gondii (strain ATCC 50853 / GT1) OX=507601 GN=TGGT1_272000 PE=4 SV=1	3	0	2	0	2	NA	7043150	NA	NA	89.3698	NA	NA	NA	NA	NA	NA	NA	NA	NA	0	0	0	NA	NA	NA	NA	NA	NA	NA	NA	NA	NA	NA	NA	NA	NA	NA	NA	NA	NA	NA	NA	tr|S7V3Q0|S7V3Q0_TOXGG	tr|S7V3Q0|S7V3Q0_TOXGG
Hypothetical protein	tr|S7V404|S7V404_TOXGG	tr|S7V404|S7V404_TOXGG Uncharacterized protein OS=Toxoplasma gondii (strain ATCC 50853 / GT1) OX=507601 GN=TGGT1_271370 PE=4 SV=1	tr|S7V404|S7V404_TOXGG	tr|S7V404|S7V404_TOXGG	tr|S7V404|S7V404_TOXGG Uncharacterized protein OS=Toxoplasma gondii (strain ATCC 50853 / GT1) OX=507601 GN=TGGT1_271370 PE=4 SV=1	3	1	0	1	0	17394000	NA	NA	NA	NA	NA	NA	NA	NA	NA	NA	NA	NA	NA	0	0	0	NA	NA	NA	NA	NA	NA	NA	NA	NA	NA	NA	NA	NA	NA	NA	NA	NA	NA	NA	NA	tr|S7V404|S7V404_TOXGG	tr|S7V404|S7V404_TOXGG
Hypothetical protein	tr|S7V419|S7V419_TOXGG	tr|S7V419|S7V419_TOXGG Uncharacterized protein OS=Toxoplasma gondii (strain ATCC 50853 / GT1) OX=507601 GN=TGGT1_270720 PE=4 SV=1	tr|S7V419|S7V419_TOXGG	tr|S7V419|S7V419_TOXGG	tr|S7V419|S7V419_TOXGG Uncharacterized protein OS=Toxoplasma gondii (strain ATCC 50853 / GT1) OX=507601 GN=TGGT1_270720 PE=4 SV=1	2	1	0	1	0	2834000	NA	NA	NA	NA	NA	NA	NA	NA	NA	NA	NA	NA	NA	0	0	0	NA	NA	NA	NA	NA	NA	NA	NA	NA	NA	NA	NA	NA	NA	NA	NA	NA	NA	NA	NA	tr|S7V419|S7V419_TOXGG	tr|S7V419|S7V419_TOXGG
RNA recognition motif-containing protein	tr|S7V429|S7V429_TOXGG	tr|S7V429|S7V429_TOXGG RNA recognition motif-containing protein OS=Toxoplasma gondii (strain ATCC 50853 / GT1) OX=507601 GN=TGGT1_270880 PE=4 SV=1	tr|S7V429|S7V429_TOXGG	tr|S7V429|S7V429_TOXGG	tr|S7V429|S7V429_TOXGG RNA recognition motif-containing protein OS=Toxoplasma gondii (strain ATCC 50853 / GT1) OX=507601 GN=TGGT1_270880 PE=4 SV=1	13	2	3	2	3	134756500	3.22733e+07	4.17548	115.392	45.412	0.554013	0.377788	0.8	0.563703	1	0.997602	0.997558	1	0.869502	0	2	2	28128000	14941300	1.88257	90.6307	52.1879	0.671162	0.656238	0.666667	0.438578	1	0.995291	0.995908	1	0.813078	10102000	46154000	NA	9427600	20455000	NA	tr|S7V429|S7V429_TOXGG	tr|S7V429|S7V429_TOXGG
Hypothetical protein	tr|S7V450|S7V450_TOXGG	tr|S7V450|S7V450_TOXGG TFIIS N-terminal domain-containing protein OS=Toxoplasma gondii (strain ATCC 50853 / GT1) OX=507601 GN=TGGT1_269710 PE=4 SV=1	tr|S7V450|S7V450_TOXGG	tr|S7V450|S7V450_TOXGG	tr|S7V450|S7V450_TOXGG TFIIS N-terminal domain-containing protein OS=Toxoplasma gondii (strain ATCC 50853 / GT1) OX=507601 GN=TGGT1_269710 PE=4 SV=1	3	1	1	1	1	30841000	1457900	21.1544	NA	NA	NA	NA	1	0.317311	NA	NA	NA	1	0.867348	0	0	0	NA	NA	NA	NA	NA	NA	NA	NA	NA	NA	NA	NA	NA	NA	NA	NA	NA	NA	NA	NA	tr|S7V450|S7V450_TOXGG	tr|S7V450|S7V450_TOXGG
MAG1	tr|S7V482|S7V482_TOXGG	tr|S7V482|S7V482_TOXGG MAG1 protein OS=Toxoplasma gondii (strain ATCC 50853 / GT1) OX=507601 GN=MAG1 PE=4 SV=1	tr|S7V482|S7V482_TOXGG	tr|S7V482|S7V482_TOXGG	tr|S7V482|S7V482_TOXGG MAG1 protein OS=Toxoplasma gondii (strain ATCC 50853 / GT1) OX=507601 GN=MAG1 PE=4 SV=1	12	3	3	3	3	2.66169e+08	2.61482e+08	1.01792	59.5005	81.2725	0.699419	0.690552	1	0.827259	1	0.997602	0.997558	1	0.920911	0	3	3	45056000	3.71553e+07	1.21264	54.7325	67.6809	0.721162	0.720823	1	0.827259	1	0.995291	0.995908	1	0.905208	57593000	16646000	60929000	62336000	12042000	37088000	tr|S7V482|S7V482_TOXGG	tr|S7V482|S7V482_TOXGG
SWI2/SNF2 ISWI-like	tr|S7V4B2|S7V4B2_TOXGG	tr|S7V4B2|S7V4B2_TOXGG SWI2/SNF2 ISWI-like (AT hook) OS=Toxoplasma gondii (strain ATCC 50853 / GT1) OX=507601 GN=TGGT1_273870 PE=4 SV=1	tr|S7V4B2|S7V4B2_TOXGG	tr|S7V4B2|S7V4B2_TOXGG	tr|S7V4B2|S7V4B2_TOXGG SWI2/SNF2 ISWI-like (AT hook) OS=Toxoplasma gondii (strain ATCC 50853 / GT1) OX=507601 GN=TGGT1_273870 PE=4 SV=1	36	3	3	3	3	6.20143e+08	4.57583e+08	1.35526	39.8086	19.1453	0.410392	0.391443	0.4	0.275234	1	0.997602	0.997558	1	0.867348	0	3	3	6.08133e+07	56594000	1.07455	14.0962	25.6286	0.648464	0.641704	1	0.827259	1	0.995291	0.995908	1	0.905208	66901000	64529000	51010000	56816000	70986000	41980000	tr|S7V4B2|S7V4B2_TOXGG	tr|S7V4B2|S7V4B2_TOXGG
THO complex subunit 2	tr|S7V4E6|S7V4E6_TOXGG	tr|S7V4E6|S7V4E6_TOXGG Uncharacterized protein OS=Toxoplasma gondii (strain ATCC 50853 / GT1) OX=507601 GN=TGGT1_270930 PE=4 SV=1	tr|S7V4E6|S7V4E6_TOXGG	tr|S7V4E6|S7V4E6_TOXGG	tr|S7V4E6|S7V4E6_TOXGG Uncharacterized protein OS=Toxoplasma gondii (strain ATCC 50853 / GT1) OX=507601 GN=TGGT1_270930 PE=4 SV=1	12	3	3	3	3	2.59968e+07	2.59667e+06	10.0116	107.317	46.3793	0.195823	0.146311	0.2	0.12663	1	0.997602	0.997558	1	0.867348	0	2	0	7624550	NA	NA	37.4218	NA	NA	NA	NA	NA	NA	NA	NA	NA	NA	5607000	9642100	NA	NA	NA	NA	tr|S7V4E6|S7V4E6_TOXGG	tr|S7V4E6|S7V4E6_TOXGG
ATPase AAA family protein	tr|S7V541|S7V541_TOXGG	tr|S7V541|S7V541_TOXGG ATPase, AAA family protein OS=Toxoplasma gondii (strain ATCC 50853 / GT1) OX=507601 GN=TGGT1_270900 PE=4 SV=1	tr|S7V541|S7V541_TOXGG	tr|S7V541|S7V541_TOXGG	tr|S7V541|S7V541_TOXGG ATPase, AAA family protein OS=Toxoplasma gondii (strain ATCC 50853 / GT1) OX=507601 GN=TGGT1_270900 PE=4 SV=1	2	1	1	1	1	10228000	1826900	5.59855	NA	NA	NA	NA	1	0.317311	NA	NA	NA	1	0.867348	0	1	1	2570700	1151000	2.23345	NA	NA	NA	NA	1	0.317311	NA	NA	NA	1	0.798824	NA	2570700	NA	NA	1151000	NA	tr|S7V541|S7V541_TOXGG	tr|S7V541|S7V541_TOXGG
nucleoporin NUP503	tr|S7V5I3|S7V5I3_TOXGG	tr|S7V5I3|S7V5I3_TOXGG Uncharacterized protein OS=Toxoplasma gondii (strain ATCC 50853 / GT1) OX=507601 GN=TGGT1_269290 PE=4 SV=1	tr|S7V5I3|S7V5I3_TOXGG	tr|S7V5I3|S7V5I3_TOXGG	tr|S7V5I3|S7V5I3_TOXGG Uncharacterized protein OS=Toxoplasma gondii (strain ATCC 50853 / GT1) OX=507601 GN=TGGT1_269290 PE=4 SV=1	108	3	3	3	3	1139330000	1027960000	1.10834	60.9067	16.6686	0.980745	0.979894	1	0.827259	1	0.997602	0.997558	1	0.920911	0	3	3	4.02043e+07	44134000	0.910961	22.2162	17.2483	0.592421	0.590201	0.7	0.512691	1	0.995291	0.995908	1	0.813078	43563000	46970000	30080000	46162000	50527000	35713000	tr|S7V5I3|S7V5I3_TOXGG	tr|S7V5I3|S7V5I3_TOXGG
CW-type domain-containing protein	tr|S7VN27|S7VN27_TOXGG	tr|S7VN27|S7VN27_TOXGG CW-type domain-containing protein OS=Toxoplasma gondii (strain ATCC 50853 / GT1) OX=507601 GN=TGGT1_244120 PE=4 SV=1	tr|S7VN27|S7VN27_TOXGG	tr|S7VN27|S7VN27_TOXGG	tr|S7VN27|S7VN27_TOXGG CW-type domain-containing protein OS=Toxoplasma gondii (strain ATCC 50853 / GT1) OX=507601 GN=TGGT1_244120 PE=4 SV=1	3	1	1	1	1	6459300	703270	9.18467	NA	NA	NA	NA	1	0.317311	NA	NA	NA	1	0.867348	0	0	0	NA	NA	NA	NA	NA	NA	NA	NA	NA	NA	NA	NA	NA	NA	NA	NA	NA	NA	NA	NA	tr|S7VN27|S7VN27_TOXGG	tr|S7VN27|S7VN27_TOXGG
Actin	tr|S7VNC9|S7VNC9_TOXGG	tr|S7VNC9|S7VNC9_TOXGG Actin OS=Toxoplasma gondii (strain ATCC 50853 / GT1) OX=507601 GN=TGGT1_411760 PE=3 SV=1	tr|S7VNC9|S7VNC9_TOXGG	tr|S7VNC9|S7VNC9_TOXGG	tr|S7VNC9|S7VNC9_TOXGG Actin OS=Toxoplasma gondii (strain ATCC 50853 / GT1) OX=507601 GN=TGGT1_411760 PE=3 SV=1	14	3	3	3	3	2.74677e+09	2952200000	0.930413	27.4421	57.0299	0.897539	0.893642	0.7	0.512691	1	0.997602	0.997558	1	0.867348	0	3	3	1.10656e+09	1166110000	0.948936	33.5098	33.3292	0.874102	0.874102	0.4	0.275234	1	0.995291	0.995908	1	0.798824	1359400000	680890000	1279400000	1373900000	717730000	1406700000	tr|S7VNC9|S7VNC9_TOXGG	tr|S7VNC9|S7VNC9_TOXGG
zinc finger, C3HC4 type (RING finger) domain-containing protein	tr|S7VP61|S7VP61_TOXGG	tr|S7VP61|S7VP61_TOXGG Zinc finger, C3HC4 type (RING finger) domain-containing protein OS=Toxoplasma gondii (strain ATCC 50853 / GT1) OX=507601 GN=TGGT1_264860 PE=4 SV=1	tr|S7VP61|S7VP61_TOXGG	tr|S7VP61|S7VP61_TOXGG	tr|S7VP61|S7VP61_TOXGG Zinc finger, C3HC4 type (RING finger) domain-containing protein OS=Toxoplasma gondii (strain ATCC 50853 / GT1) OX=507601 GN=TGGT1_264860 PE=4 SV=1	2	2	0	2	0	2917150	NA	NA	26.6515	NA	NA	NA	NA	NA	NA	NA	NA	NA	NA	0	0	0	NA	NA	NA	NA	NA	NA	NA	NA	NA	NA	NA	NA	NA	NA	NA	NA	NA	NA	NA	NA	tr|S7VP61|S7VP61_TOXGG	tr|S7VP61|S7VP61_TOXGG
SAG-related sequence SRS44	tr|S7VP87|S7VP87_TOXGG	tr|S7VP87|S7VP87_TOXGG SAG-related sequence SRS44 OS=Toxoplasma gondii (strain ATCC 50853 / GT1) OX=507601 GN=TGGT1_264660 PE=4 SV=1	tr|S7VP87|S7VP87_TOXGG	tr|S7VP87|S7VP87_TOXGG	tr|S7VP87|S7VP87_TOXGG SAG-related sequence SRS44 OS=Toxoplasma gondii (strain ATCC 50853 / GT1) OX=507601 GN=TGGT1_264660 PE=4 SV=1	29	3	3	3	3	1.63627e+08	8.54533e+07	1.91481	73.1699	84.9237	0.428492	0.404014	0.4	0.275234	1	0.997602	0.997558	1	0.867348	0	3	3	2.05914e+07	9.40083e+06	2.19038	75.8174	80.8189	0.378351	0.372968	0.4	0.275234	1	0.995291	0.995908	1	0.798824	36739000	5577100	19458000	16423000	1335500	10444000	tr|S7VP87|S7VP87_TOXGG	tr|S7VP87|S7VP87_TOXGG
S/M Tyrosine kinase-like (TKL) protein	tr|S7VPW4|S7VPW4_TOXGG	tr|S7VPW4|S7VPW4_TOXGG Tyrosine kinase-like (TKL) protein OS=Toxoplasma gondii (strain ATCC 50853 / GT1) OX=507601 GN=TGGT1_301270 PE=4 SV=1	tr|S7VPW4|S7VPW4_TOXGG	tr|S7VPW4|S7VPW4_TOXGG	tr|S7VPW4|S7VPW4_TOXGG Tyrosine kinase-like (TKL) protein OS=Toxoplasma gondii (strain ATCC 50853 / GT1) OX=507601 GN=TGGT1_301270 PE=4 SV=1	35	3	3	3	3	2.02249e+08	98888000	2.04523	75.263	17.1494	0.429778	0.388387	0.7	0.512691	1	0.997602	0.997558	1	0.867348	0	3	3	23685000	1.81603e+07	1.30422	58.3628	63.7884	0.678911	0.678122	1	0.827259	1	0.995291	0.995908	1	0.905208	25204000	36686000	9165000	12623000	31474000	10384000	tr|S7VPW4|S7VPW4_TOXGG	tr|S7VPW4|S7VPW4_TOXGG
Hypothetical protein	tr|S7VQ67|S7VQ67_TOXGG	tr|S7VQ67|S7VQ67_TOXGG Uncharacterized protein OS=Toxoplasma gondii (strain ATCC 50853 / GT1) OX=507601 GN=TGGT1_267650 PE=4 SV=1	tr|S7VQ67|S7VQ67_TOXGG	tr|S7VQ67|S7VQ67_TOXGG	tr|S7VQ67|S7VQ67_TOXGG Uncharacterized protein OS=Toxoplasma gondii (strain ATCC 50853 / GT1) OX=507601 GN=TGGT1_267650 PE=4 SV=1	38	3	3	3	3	1.84745e+08	1.32444e+08	1.3949	86.4615	25.116	0.933161	0.930142	1	0.827259	1	0.997602	0.997558	1	0.920911	0	3	3	2.51857e+07	2.71493e+07	0.927672	66.8157	73.7119	0.925892	0.92589	1	0.827259	1	0.995291	0.995908	1	0.905208	21631000	43507000	10419000	19820000	49793000	11835000	tr|S7VQ67|S7VQ67_TOXGG	tr|S7VQ67|S7VQ67_TOXGG
structural maintenance of chromosomes protein SMC3	tr|S7VQR9|S7VQR9_TOXGG	tr|S7VQR9|S7VQR9_TOXGG RecF/RecN/SMC N terminal domain-containing protein OS=Toxoplasma gondii (strain ATCC 50853 / GT1) OX=507601 GN=TGGT1_306310 PE=4 SV=1	tr|S7VQR9|S7VQR9_TOXGG	tr|S7VQR9|S7VQR9_TOXGG	tr|S7VQR9|S7VQR9_TOXGG RecF/RecN/SMC N terminal domain-containing protein OS=Toxoplasma gondii (strain ATCC 50853 / GT1) OX=507601 GN=TGGT1_306310 PE=4 SV=1	8	3	3	3	3	2.61793e+07	1.81863e+07	1.4395	106.651	29.9525	0.963167	0.961421	1	0.827259	1	0.997602	0.997558	1	0.920911	0	2	2	9263800	7502300	1.23479	11.1121	19.5441	0.335419	0.306704	0.666667	0.438578	1	0.995291	0.995908	1	0.813078	8535900	9991700	NA	8539100	6465500	NA	tr|S7VQR9|S7VQR9_TOXGG	tr|S7VQR9|S7VQR9_TOXGG
AP2IX-8	tr|S7VQV0|S7VQV0_TOXGG	tr|S7VQV0|S7VQV0_TOXGG AP2 domain transcription factor AP2IX-8 OS=Toxoplasma gondii (strain ATCC 50853 / GT1) OX=507601 GN=TGGT1_306000 PE=4 SV=1	tr|S7VQV0|S7VQV0_TOXGG	tr|S7VQV0|S7VQV0_TOXGG	tr|S7VQV0|S7VQV0_TOXGG AP2 domain transcription factor AP2IX-8 OS=Toxoplasma gondii (strain ATCC 50853 / GT1) OX=507601 GN=TGGT1_306000 PE=4 SV=1	9	3	3	3	3	6.00867e+07	3.48233e+07	1.72547	111.367	29.108	0.855158	0.84804	1	0.827259	1	0.997602	0.997558	1	0.920911	0	2	2	23078500	23583000	0.978607	40.2875	64.3571	0.937342	0.935732	1	1	1	0.995291	0.995908	1	1	16504000	29653000	NA	12851000	34315000	NA	tr|S7VQV0|S7VQV0_TOXGG	tr|S7VQV0|S7VQV0_TOXGG
apical annuli protein AAP2	tr|S7VRS7|S7VRS7_TOXGG	tr|S7VRS7|S7VRS7_TOXGG Cyclic nucleotide-binding domain-containing protein OS=Toxoplasma gondii (strain ATCC 50853 / GT1) OX=507601 GN=TGGT1_295850 PE=4 SV=1	tr|S7VRS7|S7VRS7_TOXGG	tr|S7VRS7|S7VRS7_TOXGG	tr|S7VRS7|S7VRS7_TOXGG Cyclic nucleotide-binding domain-containing protein OS=Toxoplasma gondii (strain ATCC 50853 / GT1) OX=507601 GN=TGGT1_295850 PE=4 SV=1	15	3	3	3	3	4.82457e+07	41877000	1.15208	98.2559	50.6687	0.903836	0.902355	1	0.827259	1	0.997602	0.997558	1	0.920911	0	2	3	14226550	12899900	1.10284	52.4713	107.114	0.612946	0.658783	0.8	0.563703	1	0.995291	0.995908	1	0.828298	8948100	19505000	NA	4874900	28855000	4969800	tr|S7VRS7|S7VRS7_TOXGG	tr|S7VRS7|S7VRS7_TOXGG
Myb family DNA-binding domain-containing protein	tr|S7VRY8|S7VRY8_TOXGG	tr|S7VRY8|S7VRY8_TOXGG Myb family DNA-binding domain-containing protein OS=Toxoplasma gondii (strain ATCC 50853 / GT1) OX=507601 GN=TGGT1_321450 PE=4 SV=1	tr|S7VRY8|S7VRY8_TOXGG	tr|S7VRY8|S7VRY8_TOXGG	tr|S7VRY8|S7VRY8_TOXGG Myb family DNA-binding domain-containing protein OS=Toxoplasma gondii (strain ATCC 50853 / GT1) OX=507601 GN=TGGT1_321450 PE=4 SV=1	51	3	3	3	3	304680000	1.91193e+08	1.59357	64.494	1.37397	0.424882	0.376497	0.7	0.512691	0	0.997602	0.997558	1	0.867348	0	3	3	3.23003e+07	2.63633e+07	1.2252	15.4376	9.86202	0.152935	0.139356	0.2	0.12663	1	0.995291	0.995908	1	0.798824	27029000	36942000	32930000	28991000	26307000	23792000	tr|S7VRY8|S7VRY8_TOXGG	tr|S7VRY8|S7VRY8_TOXGG
Hypothetical protein	tr|S7VSC3|S7VSC3_TOXGG	tr|S7VSC3|S7VSC3_TOXGG GCC2 and GCC3 domain-containing protein OS=Toxoplasma gondii (strain ATCC 50853 / GT1) OX=507601 GN=TGGT1_207480 PE=4 SV=1	tr|S7VSC3|S7VSC3_TOXGG	tr|S7VSC3|S7VSC3_TOXGG	tr|S7VSC3|S7VSC3_TOXGG GCC2 and GCC3 domain-containing protein OS=Toxoplasma gondii (strain ATCC 50853 / GT1) OX=507601 GN=TGGT1_207480 PE=4 SV=1	2	3	2	3	2	1.73528e+08	94733000	1.83176	67.7116	63.2323	0.455738	0.440965	0.4	0.248213	1	0.997602	0.997558	1	0.867348	0	0	0	NA	NA	NA	NA	NA	NA	NA	NA	NA	NA	NA	NA	NA	NA	NA	NA	NA	NA	NA	NA	tr|S7VSC3|S7VSC3_TOXGG	tr|S7VSC3|S7VSC3_TOXGG
APR3	tr|S7VSI6|S7VSI6_TOXGG	tr|S7VSI6|S7VSI6_TOXGG PH domain-containing protein OS=Toxoplasma gondii (strain ATCC 50853 / GT1) OX=507601 GN=TGGT1_208340 PE=4 SV=1	tr|S7VSI6|S7VSI6_TOXGG	tr|S7VSI6|S7VSI6_TOXGG	tr|S7VSI6|S7VSI6_TOXGG PH domain-containing protein OS=Toxoplasma gondii (strain ATCC 50853 / GT1) OX=507601 GN=TGGT1_208340 PE=4 SV=1	2	1	0	1	0	21184000	NA	NA	NA	NA	NA	NA	NA	NA	NA	NA	NA	NA	NA	0	0	0	NA	NA	NA	NA	NA	NA	NA	NA	NA	NA	NA	NA	NA	NA	NA	NA	NA	NA	NA	NA	tr|S7VSI6|S7VSI6_TOXGG	tr|S7VSI6|S7VSI6_TOXGG
AP2IV-4	tr|S7VT90|S7VT90_TOXGG	tr|S7VT90|S7VT90_TOXGG AP2 domain transcription factor AP2IV-4 OS=Toxoplasma gondii (strain ATCC 50853 / GT1) OX=507601 GN=TGGT1_318470 PE=4 SV=1	tr|S7VT90|S7VT90_TOXGG	tr|S7VT90|S7VT90_TOXGG	tr|S7VT90|S7VT90_TOXGG AP2 domain transcription factor AP2IV-4 OS=Toxoplasma gondii (strain ATCC 50853 / GT1) OX=507601 GN=TGGT1_318470 PE=4 SV=1	18	3	3	3	3	6.30747e+07	2.62367e+07	2.40407	137.399	67.9572	0.79394	0.787543	1	0.827259	1	0.997602	0.997558	1	0.920911	0	2	2	16826400	6205950	2.71133	109.947	69.5798	0.639758	0.623629	0.666667	0.438578	1	0.995291	0.995908	1	0.813078	3744800	29908000	NA	3152600	9259300	NA	tr|S7VT90|S7VT90_TOXGG	tr|S7VT90|S7VT90_TOXGG
AP2IV-5	tr|S7VTE8|S7VTE8_TOXGG	tr|S7VTE8|S7VTE8_TOXGG AP2 domain transcription factor AP2IV-5 OS=Toxoplasma gondii (strain ATCC 50853 / GT1) OX=507601 GN=TGGT1_211720 PE=4 SV=1	tr|S7VTE8|S7VTE8_TOXGG	tr|S7VTE8|S7VTE8_TOXGG	tr|S7VTE8|S7VTE8_TOXGG AP2 domain transcription factor AP2IV-5 OS=Toxoplasma gondii (strain ATCC 50853 / GT1) OX=507601 GN=TGGT1_211720 PE=4 SV=1	11	3	3	3	3	4.15367e+07	1.65192e+07	2.51446	147.078	89.7343	0.719303	0.719131	1	0.827259	1	0.997602	0.997558	1	0.920911	0	2	1	12509800	10093000	1.23945	102.096	NA	NA	0.938289	1	1	NA	NA	0.995908	1	1	3478600	21541000	NA	NA	10093000	NA	tr|S7VTE8|S7VTE8_TOXGG	tr|S7VTE8|S7VTE8_TOXGG
Hypothetical protein	tr|S7VTK3|S7VTK3_TOXGG	tr|S7VTK3|S7VTK3_TOXGG Uncharacterized protein OS=Toxoplasma gondii (strain ATCC 50853 / GT1) OX=507601 GN=TGGT1_297830 PE=4 SV=1	tr|S7VTK3|S7VTK3_TOXGG	tr|S7VTK3|S7VTK3_TOXGG	tr|S7VTK3|S7VTK3_TOXGG Uncharacterized protein OS=Toxoplasma gondii (strain ATCC 50853 / GT1) OX=507601 GN=TGGT1_297830 PE=4 SV=1	2	1	1	1	1	14876000	2711400	5.48646	NA	NA	NA	NA	1	0.317311	NA	NA	NA	1	0.867348	0	1	1	7326700	3064600	2.39075	NA	NA	NA	NA	1	0.317311	NA	NA	NA	1	0.798824	NA	7326700	NA	NA	3064600	NA	tr|S7VTK3|S7VTK3_TOXGG	tr|S7VTK3|S7VTK3_TOXGG
Hypothetical protein	tr|S7VTN5|S7VTN5_TOXGG	tr|S7VTN5|S7VTN5_TOXGG Uncharacterized protein OS=Toxoplasma gondii (strain ATCC 50853 / GT1) OX=507601 GN=TGGT1_243460 PE=4 SV=1	tr|S7VTN5|S7VTN5_TOXGG	tr|S7VTN5|S7VTN5_TOXGG	tr|S7VTN5|S7VTN5_TOXGG Uncharacterized protein OS=Toxoplasma gondii (strain ATCC 50853 / GT1) OX=507601 GN=TGGT1_243460 PE=4 SV=1	52	3	3	3	3	8.64773e+08	5.00003e+08	1.72954	53.3045	25.3653	0.226035	0.200897	0.4	0.275234	1	0.997602	0.997558	1	0.867348	0	3	3	6.98403e+07	59245000	1.17884	12.2821	16.0455	0.226289	0.221155	0.4	0.275234	1	0.995291	0.995908	1	0.798824	62336000	79191000	67994000	50106000	69080000	58549000	tr|S7VTN5|S7VTN5_TOXGG	tr|S7VTN5|S7VTN5_TOXGG
RNG2	tr|S7VTU9|S7VTU9_TOXGG	tr|S7VTU9|S7VTU9_TOXGG Uncharacterized protein OS=Toxoplasma gondii (strain ATCC 50853 / GT1) OX=507601 GN=TGGT1_244470 PE=4 SV=1	tr|S7VTU9|S7VTU9_TOXGG	tr|S7VTU9|S7VTU9_TOXGG	tr|S7VTU9|S7VTU9_TOXGG Uncharacterized protein OS=Toxoplasma gondii (strain ATCC 50853 / GT1) OX=507601 GN=TGGT1_244470 PE=4 SV=1	63	3	3	3	3	4.05177e+08	218602000	1.85349	87.3947	55.1539	0.476819	0.472996	0.7	0.512691	1	0.997602	0.997558	1	0.867348	0	3	3	3.20957e+07	3.19533e+07	1.00446	62.5534	98.1341	0.768987	0.7657	1	0.827259	1	0.995291	0.995908	1	0.905208	25177000	54717000	16393000	19075000	67699000	9085800	tr|S7VTU9|S7VTU9_TOXGG	tr|S7VTU9|S7VTU9_TOXGG
Hypothetical protein	tr|S7VU24|S7VU24_TOXGG	tr|S7VU24|S7VU24_TOXGG Uncharacterized protein OS=Toxoplasma gondii (strain ATCC 50853 / GT1) OX=507601 GN=TGGT1_221870 PE=4 SV=1	tr|S7VU24|S7VU24_TOXGG	tr|S7VU24|S7VU24_TOXGG	tr|S7VU24|S7VU24_TOXGG Uncharacterized protein OS=Toxoplasma gondii (strain ATCC 50853 / GT1) OX=507601 GN=TGGT1_221870 PE=4 SV=1	29	3	3	3	3	584180000	3.43313e+08	1.70159	63.4313	19.5876	0.334069	0.298724	0.4	0.275234	1	0.997602	0.997558	1	0.867348	0	3	3	5.27897e+07	44552000	1.1849	24.5679	35.779	0.470333	0.465111	0.4	0.275234	1	0.995291	0.995908	1	0.798824	45128000	67764000	45477000	37307000	62828000	33521000	tr|S7VU24|S7VU24_TOXGG	tr|S7VU24|S7VU24_TOXGG
Acetyl-CoA carboxylase ACC1	tr|S7VU47|S7VU47_TOXGG	tr|S7VU47|S7VU47_TOXGG Acetyl-CoA carboxylase ACC1 OS=Toxoplasma gondii (strain ATCC 50853 / GT1) OX=507601 GN=TGGT1_221320 PE=4 SV=1	tr|S7VU47|S7VU47_TOXGG	tr|S7VU47|S7VU47_TOXGG	tr|S7VU47|S7VU47_TOXGG Acetyl-CoA carboxylase ACC1 OS=Toxoplasma gondii (strain ATCC 50853 / GT1) OX=507601 GN=TGGT1_221320 PE=4 SV=1	99	3	3	3	3	2161600000	2.21717e+09	0.974938	54.3928	48.4188	0.953043	0.953034	1	0.827259	1	0.997602	0.997558	1	0.920911	0	3	3	8.96047e+07	9.75827e+07	0.918244	17.7889	12.8838	0.511896	0.508925	0.4	0.275234	1	0.995291	0.995908	1	0.798824	77561000	107680000	83573000	96707000	85471000	110570000	tr|S7VU47|S7VU47_TOXGG	tr|S7VU47|S7VU47_TOXGG
mitochondrial association factor 1a	tr|S7VU98|S7VU98_TOXGG;tr|S7UGI9|S7UGI9_TOXGG	tr|S7VU98|S7VU98_TOXGG Putative transmembrane protein OS=Toxoplasma gondii (strain ATCC 50853 / GT1) OX=507601 GN=TGGT1_410370 PE=4 SV=1;tr|S7UGI9|S7UGI9_TOXGG Uncharacterized protein OS=Toxoplasma gondii (strain ATCC 50853 / GT1) OX=507601 GN=TGGT1_279100	tr|S7VU98|S7VU98_TOXGG	tr|S7VU98|S7VU98_TOXGG	tr|S7VU98|S7VU98_TOXGG Putative transmembrane protein OS=Toxoplasma gondii (strain ATCC 50853 / GT1) OX=507601 GN=TGGT1_410370 PE=4 SV=1	15	3	3	3	3	326240000	3.27311e+08	0.996727	60.1638	80.6736	0.70972	0.700723	1	0.827259	1	0.997602	0.997558	1	0.920911	0	3	3	6.71173e+07	53668000	1.2506	56.0532	65.9654	0.680995	0.679466	0.4	0.275234	1	0.995291	0.995908	1	0.798824	83824000	24036000	93492000	79496000	13313000	68195000	tr|S7VU98|S7VU98_TOXGG;tr|S7UGI9|S7UGI9_TOXGG	tr|S7VU98|S7VU98_TOXGG;tr|S7UGI9|S7UGI9_TOXGG
ADA2-A transcriptional co-activator SAGA component	tr|S7VUP8|S7VUP8_TOXGG	tr|S7VUP8|S7VUP8_TOXGG ADA2-A transcriptional co-activator SAGA component OS=Toxoplasma gondii (strain ATCC 50853 / GT1) OX=507601 GN=TGGT1_217050 PE=4 SV=1	tr|S7VUP8|S7VUP8_TOXGG	tr|S7VUP8|S7VUP8_TOXGG	tr|S7VUP8|S7VUP8_TOXGG ADA2-A transcriptional co-activator SAGA component OS=Toxoplasma gondii (strain ATCC 50853 / GT1) OX=507601 GN=TGGT1_217050 PE=4 SV=1	3	2	2	2	2	67757000	50732000	1.33559	97.7491	47.0996	0.982992	0.982014	1	1	1	0.997602	0.997558	1	1	0	0	0	NA	NA	NA	NA	NA	NA	NA	NA	NA	NA	NA	NA	NA	NA	NA	NA	NA	NA	NA	NA	tr|S7VUP8|S7VUP8_TOXGG	tr|S7VUP8|S7VUP8_TOXGG
AP2XI-4	tr|S7VUV5|S7VUV5_TOXGG	tr|S7VUV5|S7VUV5_TOXGG AP2 domain transcription factor AP2XI-4 OS=Toxoplasma gondii (strain ATCC 50853 / GT1) OX=507601 GN=TGGT1_315760 PE=4 SV=1	tr|S7VUV5|S7VUV5_TOXGG	tr|S7VUV5|S7VUV5_TOXGG	tr|S7VUV5|S7VUV5_TOXGG AP2 domain transcription factor AP2XI-4 OS=Toxoplasma gondii (strain ATCC 50853 / GT1) OX=507601 GN=TGGT1_315760 PE=4 SV=1	18	3	3	3	3	61531000	22578000	2.72526	113.126	67.3978	0.408296	0.394378	0.4	0.275234	1	0.997602	0.997558	1	0.867348	0	3	2	11192700	9105700	1.2292	92.4722	97.3069	0.833971	0.812478	0.8	0.563703	1	0.995291	0.995908	1	0.828298	6707000	23029000	3842100	2840400	15371000	NA	tr|S7VUV5|S7VUV5_TOXGG	tr|S7VUV5|S7VUV5_TOXGG
Hypothetical protein	tr|S7VVF8|S7VVF8_TOXGG	tr|S7VVF8|S7VVF8_TOXGG Uncharacterized protein OS=Toxoplasma gondii (strain ATCC 50853 / GT1) OX=507601 GN=TGGT1_253990 PE=4 SV=1	tr|S7VVF8|S7VVF8_TOXGG	tr|S7VVF8|S7VVF8_TOXGG	tr|S7VVF8|S7VVF8_TOXGG Uncharacterized protein OS=Toxoplasma gondii (strain ATCC 50853 / GT1) OX=507601 GN=TGGT1_253990 PE=4 SV=1	2	1	1	1	1	12448000	1054800	11.8013	NA	NA	NA	NA	1	0.317311	NA	NA	NA	1	0.867348	0	0	0	NA	NA	NA	NA	NA	NA	NA	NA	NA	NA	NA	NA	NA	NA	NA	NA	NA	NA	NA	NA	tr|S7VVF8|S7VVF8_TOXGG	tr|S7VVF8|S7VVF8_TOXGG
Hypothetical protein	tr|S7VVK1|S7VVK1_TOXGG	tr|S7VVK1|S7VVK1_TOXGG Uncharacterized protein OS=Toxoplasma gondii (strain ATCC 50853 / GT1) OX=507601 GN=TGGT1_266690 PE=4 SV=1	tr|S7VVK1|S7VVK1_TOXGG	tr|S7VVK1|S7VVK1_TOXGG	tr|S7VVK1|S7VVK1_TOXGG Uncharacterized protein OS=Toxoplasma gondii (strain ATCC 50853 / GT1) OX=507601 GN=TGGT1_266690 PE=4 SV=1	2	1	3	1	2	2128000	6643500	0.320313	NA	55.8512	NA	0.382995	0.666667	0.220671	NA	NA	0.997558	1	0.867348	0	0	0	NA	NA	NA	NA	NA	NA	NA	NA	NA	NA	NA	NA	NA	NA	NA	NA	NA	NA	NA	NA	tr|S7VVK1|S7VVK1_TOXGG	tr|S7VVK1|S7VVK1_TOXGG
Hypothetical protein	tr|S7VVM5|S7VVM5_TOXGG	tr|S7VVM5|S7VVM5_TOXGG Uncharacterized protein OS=Toxoplasma gondii (strain ATCC 50853 / GT1) OX=507601 GN=TGGT1_254570 PE=4 SV=1	tr|S7VVM5|S7VVM5_TOXGG	tr|S7VVM5|S7VVM5_TOXGG	tr|S7VVM5|S7VVM5_TOXGG Uncharacterized protein OS=Toxoplasma gondii (strain ATCC 50853 / GT1) OX=507601 GN=TGGT1_254570 PE=4 SV=1	89	3	3	3	3	1750900000	1.34933e+09	1.2976	57.7694	14.7878	0.643891	0.62578	1	0.827259	1	0.997602	0.997558	1	0.920911	0	3	3	1.24304e+08	1.26928e+08	0.979332	26.2799	32.9862	0.988392	0.988329	1	0.827259	1	0.995291	0.995908	1	0.905208	117610000	159800000	95503000	130510000	166890000	83383000	tr|S7VVM5|S7VVM5_TOXGG	tr|S7VVM5|S7VVM5_TOXGG
Kinesin A	tr|S7VW10|S7VW10_TOXGG	tr|S7VW10|S7VW10_TOXGG Kinesin motor domain-containing protein OS=Toxoplasma gondii (strain ATCC 50853 / GT1) OX=507601 GN=TGGT1_267370 PE=3 SV=1	tr|S7VW10|S7VW10_TOXGG	tr|S7VW10|S7VW10_TOXGG	tr|S7VW10|S7VW10_TOXGG Kinesin motor domain-containing protein OS=Toxoplasma gondii (strain ATCC 50853 / GT1) OX=507601 GN=TGGT1_267370 PE=3 SV=1	7	3	3	3	3	3.21192e+07	1.58999e+07	2.02009	97.4547	58.7472	0.842846	0.837416	0.7	0.512691	1	0.997602	0.997558	1	0.867348	0	2	3	11315500	9773800	1.15774	30.3514	38.4708	0.621719	0.632573	0.8	0.563703	1	0.995291	0.995908	1	0.828298	8887000	13744000	NA	6774100	13992000	8555300	tr|S7VW10|S7VW10_TOXGG	tr|S7VW10|S7VW10_TOXGG
Corepressor complex CRC230	tr|S7VW94|S7VW94_TOXGG	tr|S7VW94|S7VW94_TOXGG Uncharacterized protein OS=Toxoplasma gondii (strain ATCC 50853 / GT1) OX=507601 GN=TGGT1_283550 PE=4 SV=1	tr|S7VW94|S7VW94_TOXGG	tr|S7VW94|S7VW94_TOXGG	tr|S7VW94|S7VW94_TOXGG Uncharacterized protein OS=Toxoplasma gondii (strain ATCC 50853 / GT1) OX=507601 GN=TGGT1_283550 PE=4 SV=1	7	2	1	2	1	22543700	9376000	2.4044	101.22	NA	NA	0.795406	1	1	NA	NA	0.997558	1	1	0	0	0	NA	NA	NA	NA	NA	NA	NA	NA	NA	NA	NA	NA	NA	NA	NA	NA	NA	NA	NA	NA	tr|S7VW94|S7VW94_TOXGG	tr|S7VW94|S7VW94_TOXGG
ATPase MORC	tr|S7VWG3|S7VWG3_TOXGG	tr|S7VWG3|S7VWG3_TOXGG Corepressor complex CRC230 OS=Toxoplasma gondii (strain ATCC 50853 / GT1) OX=507601 GN=TGGT1_305340 PE=4 SV=1	tr|S7VWG3|S7VWG3_TOXGG	tr|S7VWG3|S7VWG3_TOXGG	tr|S7VWG3|S7VWG3_TOXGG Corepressor complex CRC230 OS=Toxoplasma gondii (strain ATCC 50853 / GT1) OX=507601 GN=TGGT1_305340 PE=4 SV=1	89	3	3	3	3	4387700000	3.25743e+09	1.34698	55.7413	11.7216	0.565916	0.539252	1	0.827259	1	0.997602	0.997558	1	0.920911	0	3	3	239180000	2.29657e+08	1.04147	24.3308	36.1825	0.814312	0.813102	1	0.827259	1	0.995291	0.995908	1	0.905208	234210000	299700000	183630000	194760000	324510000	169700000	tr|S7VWG3|S7VWG3_TOXGG	tr|S7VWG3|S7VWG3_TOXGG
centrosomal protein CEP120, putative	tr|S7VWH4|S7VWH4_TOXGG	tr|S7VWH4|S7VWH4_TOXGG Uncharacterized protein OS=Toxoplasma gondii (strain ATCC 50853 / GT1) OX=507601 GN=TGGT1_285210 PE=4 SV=1	tr|S7VWH4|S7VWH4_TOXGG	tr|S7VWH4|S7VWH4_TOXGG	tr|S7VWH4|S7VWH4_TOXGG Uncharacterized protein OS=Toxoplasma gondii (strain ATCC 50853 / GT1) OX=507601 GN=TGGT1_285210 PE=4 SV=1	19	3	3	3	3	169978000	8.78457e+07	1.93496	103.947	22.7538	0.928637	0.924652	0.7	0.512691	0	0.997602	0.997558	1	0.867348	0	3	3	2.86816e+07	2.22473e+07	1.28922	88.6716	75.6525	0.991853	0.991712	1	0.827259	1	0.995291	0.995908	1	0.905208	4622900	55295000	26127000	11263000	41624000	13855000	tr|S7VWH4|S7VWH4_TOXGG	tr|S7VWH4|S7VWH4_TOXGG
PPM11C	tr|S7VWJ7|S7VWJ7_TOXGG	tr|S7VWJ7|S7VWJ7_TOXGG Serine/threonine specific protein phosphatase OS=Toxoplasma gondii (strain ATCC 50853 / GT1) OX=507601 GN=TGGT1_304955 PE=4 SV=1	tr|S7VWJ7|S7VWJ7_TOXGG	tr|S7VWJ7|S7VWJ7_TOXGG	tr|S7VWJ7|S7VWJ7_TOXGG Serine/threonine specific protein phosphatase OS=Toxoplasma gondii (strain ATCC 50853 / GT1) OX=507601 GN=TGGT1_304955 PE=4 SV=1	3	2	2	2	2	13751000	19241000	0.714672	20.2089	2.1021	0.2478	0.139106	0.333333	0.121335	1	0.997602	0.997558	1	0.867348	0	2	1	6146850	8644300	0.711087	43.0475	NA	NA	0.604622	0.666667	0.220671	NA	NA	0.995908	1	0.798824	4275800	NA	8017900	8644300	NA	NA	tr|S7VWJ7|S7VWJ7_TOXGG	tr|S7VWJ7|S7VWJ7_TOXGG
Myb family DNA-binding domain-containing protein	tr|S7VWK9|S7VWK9_TOXGG	tr|S7VWK9|S7VWK9_TOXGG Myb family DNA-binding domain-containing protein OS=Toxoplasma gondii (strain ATCC 50853 / GT1) OX=507601 GN=TGGT1_306320 PE=4 SV=1	tr|S7VWK9|S7VWK9_TOXGG	tr|S7VWK9|S7VWK9_TOXGG	tr|S7VWK9|S7VWK9_TOXGG Myb family DNA-binding domain-containing protein OS=Toxoplasma gondii (strain ATCC 50853 / GT1) OX=507601 GN=TGGT1_306320 PE=4 SV=1	11	3	2	3	2	2.87572e+07	17412750	1.6515	147.25	105.698	0.843532	0.860602	1	1	1	0.997602	0.997558	1	1	0	2	1	10407550	8800000	1.18268	69.7143	NA	NA	0.980551	1	1	NA	NA	0.995908	1	1	5277100	15538000	NA	NA	8800000	NA	tr|S7VWK9|S7VWK9_TOXGG	tr|S7VWK9|S7VWK9_TOXGG
Non-specific serine/threonine protein kinase	tr|S7VWL2|S7VWL2_TOXGG	tr|S7VWL2|S7VWL2_TOXGG Non-specific serine/threonine protein kinase (Fragment) OS=Toxoplasma gondii (strain ATCC 50853 / GT1) OX=507601 GN=TGGT1_286160B PE=4 SV=1	tr|S7VWL2|S7VWL2_TOXGG	tr|S7VWL2|S7VWL2_TOXGG	tr|S7VWL2|S7VWL2_TOXGG Non-specific serine/threonine protein kinase (Fragment) OS=Toxoplasma gondii (strain ATCC 50853 / GT1) OX=507601 GN=TGGT1_286160B PE=4 SV=1	18	3	3	3	3	84126000	5.04527e+07	1.66742	122.707	42.1319	0.95178	0.950123	0.7	0.512691	1	0.997602	0.997558	1	0.867348	0	3	3	1.58094e+07	1.55131e+07	1.0191	88.5686	63.8193	0.871357	0.870516	0.7	0.512691	1	0.995291	0.995908	1	0.813078	8288100	31965000	7175200	9117400	26917000	10505000	tr|S7VWL2|S7VWL2_TOXGG	tr|S7VWL2|S7VWL2_TOXGG
Hypothetical protein	tr|S7VWP0|S7VWP0_TOXGG	tr|S7VWP0|S7VWP0_TOXGG Uncharacterized protein OS=Toxoplasma gondii (strain ATCC 50853 / GT1) OX=507601 GN=TGGT1_286230 PE=4 SV=1	tr|S7VWP0|S7VWP0_TOXGG	tr|S7VWP0|S7VWP0_TOXGG	tr|S7VWP0|S7VWP0_TOXGG Uncharacterized protein OS=Toxoplasma gondii (strain ATCC 50853 / GT1) OX=507601 GN=TGGT1_286230 PE=4 SV=1	70	3	3	3	3	5.70233e+08	4.24707e+08	1.34265	77.5461	16.9688	0.815524	0.806142	1	0.827259	1	0.997602	0.997558	1	0.920911	0	3	3	35853000	3.65727e+07	0.980322	25.2011	11.4435	0.835548	0.831525	1	0.827259	1	0.995291	0.995908	1	0.905208	33628000	45793000	28138000	39331000	31757000	38630000	tr|S7VWP0|S7VWP0_TOXGG	tr|S7VWP0|S7VWP0_TOXGG
Dynein heavy chain	tr|S7VWW7|S7VWW7_TOXGG	tr|S7VWW7|S7VWW7_TOXGG Dynein heavy chain OS=Toxoplasma gondii (strain ATCC 50853 / GT1) OX=507601 GN=TGGT1_294550 PE=4 SV=1	tr|S7VWW7|S7VWW7_TOXGG	tr|S7VWW7|S7VWW7_TOXGG	tr|S7VWW7|S7VWW7_TOXGG Dynein heavy chain OS=Toxoplasma gondii (strain ATCC 50853 / GT1) OX=507601 GN=TGGT1_294550 PE=4 SV=1	4	2	2	2	2	5313750	23781500	0.22344	111.888	75.086	0.307625	0.275226	0.333333	0.121335	1	0.997602	0.997558	1	0.867348	0	0	0	NA	NA	NA	NA	NA	NA	NA	NA	NA	NA	NA	NA	NA	NA	NA	NA	NA	NA	NA	NA	tr|S7VWW7|S7VWW7_TOXGG	tr|S7VWW7|S7VWW7_TOXGG
hypothetical dense granules	tr|S7VWZ5|S7VWZ5_TOXGG	tr|S7VWZ5|S7VWZ5_TOXGG Uncharacterized protein OS=Toxoplasma gondii (strain ATCC 50853 / GT1) OX=507601 GN=TGGT1_213388 PE=4 SV=1	tr|S7VWZ5|S7VWZ5_TOXGG	tr|S7VWZ5|S7VWZ5_TOXGG	tr|S7VWZ5|S7VWZ5_TOXGG Uncharacterized protein OS=Toxoplasma gondii (strain ATCC 50853 / GT1) OX=507601 GN=TGGT1_213388 PE=4 SV=1	21	3	3	3	3	1.68943e+08	8.34433e+07	2.02464	92.7277	47.5247	0.569386	0.554429	1	0.827259	1	0.997602	0.997558	1	0.920911	0	3	3	19609400	16320700	1.2015	58.0493	74.9648	0.678457	0.67721	0.7	0.512691	1	0.995291	0.995908	1	0.813078	9019200	31647000	18162000	13129000	29835000	5998100	tr|S7VWZ5|S7VWZ5_TOXGG	tr|S7VWZ5|S7VWZ5_TOXGG
DnaJ domain-containing protein	tr|S7VXA8|S7VXA8_TOXGG	tr|S7VXA8|S7VXA8_TOXGG DnaJ domain-containing protein OS=Toxoplasma gondii (strain ATCC 50853 / GT1) OX=507601 GN=TGGT1_210430 PE=4 SV=1	tr|S7VXA8|S7VXA8_TOXGG	tr|S7VXA8|S7VXA8_TOXGG	tr|S7VXA8|S7VXA8_TOXGG DnaJ domain-containing protein OS=Toxoplasma gondii (strain ATCC 50853 / GT1) OX=507601 GN=TGGT1_210430 PE=4 SV=1	15	3	3	3	3	78457000	3.28413e+07	2.38897	90.5637	64.3134	0.319457	0.319189	0.7	0.512691	1	0.997602	0.997558	1	0.867348	0	3	2	1.74648e+07	15784500	1.10645	68.8053	30.6998	0.946822	0.954957	1	1	1	0.995291	0.995908	1	1	13520000	30958000	7916300	12358000	19211000	NA	tr|S7VXA8|S7VXA8_TOXGG	tr|S7VXA8|S7VXA8_TOXGG
Hypothetical protein	tr|S7VXC8|S7VXC8_TOXGG	tr|S7VXC8|S7VXC8_TOXGG Uncharacterized protein OS=Toxoplasma gondii (strain ATCC 50853 / GT1) OX=507601 GN=TGGT1_210270 PE=4 SV=1	tr|S7VXC8|S7VXC8_TOXGG	tr|S7VXC8|S7VXC8_TOXGG	tr|S7VXC8|S7VXC8_TOXGG Uncharacterized protein OS=Toxoplasma gondii (strain ATCC 50853 / GT1) OX=507601 GN=TGGT1_210270 PE=4 SV=1	12	3	1	3	1	3.86411e+07	26422000	1.46246	151.853	NA	NA	0.771953	1	0.654721	NA	NA	0.997558	1	0.920911	0	1	1	11833000	8604500	1.37521	NA	NA	NA	NA	1	0.317311	NA	NA	NA	1	0.798824	NA	11833000	NA	NA	8604500	NA	tr|S7VXC8|S7VXC8_TOXGG	tr|S7VXC8|S7VXC8_TOXGG
VPS8	tr|S7VXP1|S7VXP1_TOXGG	tr|S7VXP1|S7VXP1_TOXGG Uncharacterized protein OS=Toxoplasma gondii (strain ATCC 50853 / GT1) OX=507601 GN=TGGT1_289520 PE=4 SV=1	tr|S7VXP1|S7VXP1_TOXGG	tr|S7VXP1|S7VXP1_TOXGG	tr|S7VXP1|S7VXP1_TOXGG Uncharacterized protein OS=Toxoplasma gondii (strain ATCC 50853 / GT1) OX=507601 GN=TGGT1_289520 PE=4 SV=1	2	1	1	1	1	1018900	1849600	0.550876	NA	NA	NA	NA	1	0.317311	NA	NA	NA	1	0.867348	0	0	0	NA	NA	NA	NA	NA	NA	NA	NA	NA	NA	NA	NA	NA	NA	NA	NA	NA	NA	NA	NA	tr|S7VXP1|S7VXP1_TOXGG	tr|S7VXP1|S7VXP1_TOXGG
AP2IX-5	tr|S7VXQ6|S7VXQ6_TOXGG	tr|S7VXQ6|S7VXQ6_TOXGG AP2 domain transcription factor AP2IX-5 OS=Toxoplasma gondii (strain ATCC 50853 / GT1) OX=507601 GN=TGGT1_289710 PE=4 SV=1	tr|S7VXQ6|S7VXQ6_TOXGG	tr|S7VXQ6|S7VXQ6_TOXGG	tr|S7VXQ6|S7VXQ6_TOXGG AP2 domain transcription factor AP2IX-5 OS=Toxoplasma gondii (strain ATCC 50853 / GT1) OX=507601 GN=TGGT1_289710 PE=4 SV=1	14	2	3	2	3	73783500	22586000	3.26678	100.889	52.1969	0.48425	0.317507	0.4	0.248213	1	0.997602	0.997558	1	0.867348	0	2	2	12716150	10827050	1.17448	54.5821	46.4081	0.82095	0.820291	0.666667	0.438578	1	0.995291	0.995908	1	0.813078	7808300	17624000	NA	7274100	14380000	NA	tr|S7VXQ6|S7VXQ6_TOXGG	tr|S7VXQ6|S7VXQ6_TOXGG
Hypothetical protein	tr|S7VXS0|S7VXS0_TOXGG	tr|S7VXS0|S7VXS0_TOXGG Uncharacterized protein OS=Toxoplasma gondii (strain ATCC 50853 / GT1) OX=507601 GN=TGGT1_321410 PE=4 SV=1	tr|S7VXS0|S7VXS0_TOXGG	tr|S7VXS0|S7VXS0_TOXGG	tr|S7VXS0|S7VXS0_TOXGG Uncharacterized protein OS=Toxoplasma gondii (strain ATCC 50853 / GT1) OX=507601 GN=TGGT1_321410 PE=4 SV=1	8	1	1	1	1	88028000	5130600	17.1574	NA	NA	NA	NA	1	0.317311	NA	NA	NA	1	0.867348	0	0	0	NA	NA	NA	NA	NA	NA	NA	NA	NA	NA	NA	NA	NA	NA	NA	NA	NA	NA	NA	NA	tr|S7VXS0|S7VXS0_TOXGG	tr|S7VXS0|S7VXS0_TOXGG
conserved oligomeric Golgi complex subunit 1	tr|S7VXU2|S7VXU2_TOXGG	tr|S7VXU2|S7VXU2_TOXGG Uncharacterized protein OS=Toxoplasma gondii (strain ATCC 50853 / GT1) OX=507601 GN=TGGT1_290310 PE=4 SV=1	tr|S7VXU2|S7VXU2_TOXGG	tr|S7VXU2|S7VXU2_TOXGG	tr|S7VXU2|S7VXU2_TOXGG Uncharacterized protein OS=Toxoplasma gondii (strain ATCC 50853 / GT1) OX=507601 GN=TGGT1_290310 PE=4 SV=1	4	2	1	2	1	8891500	10064000	0.883496	93.8329	NA	NA	0.814963	1	1	NA	NA	0.997558	1	1	0	1	1	7475400	5580700	1.33951	NA	NA	NA	NA	1	0.317311	NA	NA	NA	1	0.798824	NA	7475400	NA	NA	5580700	NA	tr|S7VXU2|S7VXU2_TOXGG	tr|S7VXU2|S7VXU2_TOXGG
Hypothetical protein	tr|S7VXV7|S7VXV7_TOXGG	tr|S7VXV7|S7VXV7_TOXGG Uncharacterized protein OS=Toxoplasma gondii (strain ATCC 50853 / GT1) OX=507601 GN=TGGT1_209730 PE=4 SV=1	tr|S7VXV7|S7VXV7_TOXGG	tr|S7VXV7|S7VXV7_TOXGG	tr|S7VXV7|S7VXV7_TOXGG Uncharacterized protein OS=Toxoplasma gondii (strain ATCC 50853 / GT1) OX=507601 GN=TGGT1_209730 PE=4 SV=1	11	2	3	2	3	49933000	1.51509e+07	3.2957	66.9481	52.0195	0.201778	0.145111	0.2	0.0832645	1	0.997602	0.997558	1	0.867348	0	2	2	13717000	10235650	1.34012	10.4646	17.994	0.211797	0.181256	0.333333	0.121335	1	0.995291	0.995908	1	0.798824	12702000	14732000	NA	8933300	11538000	NA	tr|S7VXV7|S7VXV7_TOXGG	tr|S7VXV7|S7VXV7_TOXGG
Hypothetical protein	tr|S7VXY5|S7VXY5_TOXGG	tr|S7VXY5|S7VXY5_TOXGG Uncharacterized protein OS=Toxoplasma gondii (strain ATCC 50853 / GT1) OX=507601 GN=TGGT1_209500 PE=4 SV=1	tr|S7VXY5|S7VXY5_TOXGG	tr|S7VXY5|S7VXY5_TOXGG	tr|S7VXY5|S7VXY5_TOXGG Uncharacterized protein OS=Toxoplasma gondii (strain ATCC 50853 / GT1) OX=507601 GN=TGGT1_209500 PE=4 SV=1	45	3	3	3	3	2.98867e+08	2.10627e+08	1.41894	87.4502	16.7957	0.858481	0.850992	1	0.827259	1	0.997602	0.997558	1	0.920911	0	3	3	1.84363e+07	19569000	0.942119	41.8306	34.2409	0.810209	0.809757	1	0.827259	1	0.995291	0.995908	1	0.905208	16124000	27040000	12145000	17751000	26991000	13965000	tr|S7VXY5|S7VXY5_TOXGG	tr|S7VXY5|S7VXY5_TOXGG
vacuolar protein sorting-associated protein 13	tr|S7VY12|S7VY12_TOXGG	tr|S7VY12|S7VY12_TOXGG Uncharacterized protein OS=Toxoplasma gondii (strain ATCC 50853 / GT1) OX=507601 GN=TGGT1_291180 PE=4 SV=1	tr|S7VY12|S7VY12_TOXGG	tr|S7VY12|S7VY12_TOXGG	tr|S7VY12|S7VY12_TOXGG Uncharacterized protein OS=Toxoplasma gondii (strain ATCC 50853 / GT1) OX=507601 GN=TGGT1_291180 PE=4 SV=1	10	3	2	3	2	24641000	7769700	3.17142	63.4793	58.8878	0.244746	0.281347	0.4	0.248213	1	0.997602	0.997558	1	0.867348	0	2	1	7582450	6020600	1.25942	15.7779	NA	NA	0.453921	0.666667	0.220671	NA	NA	0.995908	1	0.798824	8428400	6736500	NA	NA	6020600	NA	tr|S7VY12|S7VY12_TOXGG	tr|S7VY12|S7VY12_TOXGG
GRA12	tr|S7VY87|S7VY87_TOXGG	tr|S7VY87|S7VY87_TOXGG Dense granule protein GRA12 OS=Toxoplasma gondii (strain ATCC 50853 / GT1) OX=507601 GN=TGGT1_288650 PE=4 SV=1	tr|S7VY87|S7VY87_TOXGG	tr|S7VY87|S7VY87_TOXGG	tr|S7VY87|S7VY87_TOXGG Dense granule protein GRA12 OS=Toxoplasma gondii (strain ATCC 50853 / GT1) OX=507601 GN=TGGT1_288650 PE=4 SV=1	15	3	3	3	3	1079900000	1.00379e+09	1.07582	46.8533	83.0767	0.592067	0.570541	1	0.827259	1	0.997602	0.997558	1	0.920911	0	3	3	1.56434e+08	107287000	1.45809	55.4891	68.2499	0.53991	0.535689	0.4	0.275234	1	0.995291	0.995908	1	0.798824	204830000	56221000	208250000	154900000	22971000	143990000	tr|S7VY87|S7VY87_TOXGG	tr|S7VY87|S7VY87_TOXGG
golgi localizing protein GLP3	tr|S7VYC5|S7VYC5_TOXGG	tr|S7VYC5|S7VYC5_TOXGG Uncharacterized protein OS=Toxoplasma gondii (strain ATCC 50853 / GT1) OX=507601 GN=TGGT1_207370 PE=4 SV=1	tr|S7VYC5|S7VYC5_TOXGG	tr|S7VYC5|S7VYC5_TOXGG	tr|S7VYC5|S7VYC5_TOXGG Uncharacterized protein OS=Toxoplasma gondii (strain ATCC 50853 / GT1) OX=507601 GN=TGGT1_207370 PE=4 SV=1	27	3	3	3	3	755430000	6.86897e+08	1.09977	55.3852	24.4605	0.949757	0.94852	0.7	0.512691	1	0.997602	0.997558	1	0.867348	0	3	3	6.30953e+07	71693000	0.880077	22.0425	26.9669	0.564574	0.563312	0.4	0.275234	1	0.995291	0.995908	1	0.798824	55321000	79152000	54813000	58047000	93817000	63215000	tr|S7VYC5|S7VYC5_TOXGG	tr|S7VYC5|S7VYC5_TOXGG
AP2X-9	tr|S7VYW5|S7VYW5_TOXGG	tr|S7VYW5|S7VYW5_TOXGG AP2 domain transcription factor AP2X-9 OS=Toxoplasma gondii (strain ATCC 50853 / GT1) OX=507601 GN=TGGT1_215150 PE=4 SV=1	tr|S7VYW5|S7VYW5_TOXGG	tr|S7VYW5|S7VYW5_TOXGG	tr|S7VYW5|S7VYW5_TOXGG AP2 domain transcription factor AP2X-9 OS=Toxoplasma gondii (strain ATCC 50853 / GT1) OX=507601 GN=TGGT1_215150 PE=4 SV=1	33	3	3	3	3	194404000	115890000	1.67749	111.714	78.4652	0.806525	0.803593	1	0.827259	1	0.997602	0.997558	1	0.920911	0	3	3	21099000	20817700	1.01351	86.7843	116.504	0.884208	0.884188	1	0.827259	1	0.995291	0.995908	1	0.905208	17599000	40907000	4791000	7183700	48820000	6449400	tr|S7VYW5|S7VYW5_TOXGG	tr|S7VYW5|S7VYW5_TOXGG
Hypothetical protein	tr|S7VZ47|S7VZ47_TOXGG	tr|S7VZ47|S7VZ47_TOXGG Uncharacterized protein OS=Toxoplasma gondii (strain ATCC 50853 / GT1) OX=507601 GN=TGGT1_214140 PE=4 SV=1	tr|S7VZ47|S7VZ47_TOXGG	tr|S7VZ47|S7VZ47_TOXGG	tr|S7VZ47|S7VZ47_TOXGG Uncharacterized protein OS=Toxoplasma gondii (strain ATCC 50853 / GT1) OX=507601 GN=TGGT1_214140 PE=4 SV=1	38	3	3	3	3	3.52577e+08	226720000	1.55512	74.6128	14.9131	0.555155	0.527697	1	0.827259	1	0.997602	0.997558	1	0.920911	0	3	3	2.33517e+07	25003000	0.933955	29.872	37.3804	0.846958	0.846536	0.7	0.512691	1	0.995291	0.995908	1	0.813078	19818000	31387000	18850000	19995000	35786000	19228000	tr|S7VZ47|S7VZ47_TOXGG	tr|S7VZ47|S7VZ47_TOXGG
Bromodomain-containing protein	tr|S7VZ62|S7VZ62_TOXGG	tr|S7VZ62|S7VZ62_TOXGG Bromodomain-containing protein OS=Toxoplasma gondii (strain ATCC 50853 / GT1) OX=507601 GN=TGGT1_214240 PE=4 SV=1	tr|S7VZ62|S7VZ62_TOXGG	tr|S7VZ62|S7VZ62_TOXGG	tr|S7VZ62|S7VZ62_TOXGG Bromodomain-containing protein OS=Toxoplasma gondii (strain ATCC 50853 / GT1) OX=507601 GN=TGGT1_214240 PE=4 SV=1	25	3	3	2	3	193038000	86510000	2.2314	83.1526	22.6149	0.530046	0.335775	0.8	0.563703	1	0.997602	0.997558	1	0.869502	0	2	3	34712000	2.45413e+07	1.41443	59.4457	36.1778	0.634965	0.539321	0.8	0.563703	1	0.995291	0.995908	1	0.828298	20121000	49303000	NA	20757000	34685000	18182000	tr|S7VZ62|S7VZ62_TOXGG	tr|S7VZ62|S7VZ62_TOXGG
exportin-T putative	tr|S7VZE0|S7VZE0_TOXGG	tr|S7VZE0|S7VZE0_TOXGG Exportin-T OS=Toxoplasma gondii (strain ATCC 50853 / GT1) OX=507601 GN=TGGT1_214830 PE=3 SV=1	tr|S7VZE0|S7VZE0_TOXGG	tr|S7VZE0|S7VZE0_TOXGG	tr|S7VZE0|S7VZE0_TOXGG Exportin-T OS=Toxoplasma gondii (strain ATCC 50853 / GT1) OX=507601 GN=TGGT1_214830 PE=3 SV=1	2	1	1	1	1	567320	1126500	0.503613	NA	NA	NA	NA	1	0.317311	NA	NA	NA	1	0.867348	0	0	0	NA	NA	NA	NA	NA	NA	NA	NA	NA	NA	NA	NA	NA	NA	NA	NA	NA	NA	NA	NA	tr|S7VZE0|S7VZE0_TOXGG	tr|S7VZE0|S7VZE0_TOXGG
Hypothetical protein	tr|S7VZF7|S7VZF7_TOXGG	tr|S7VZF7|S7VZF7_TOXGG HEAT repeat-containing protein OS=Toxoplasma gondii (strain ATCC 50853 / GT1) OX=507601 GN=TGGT1_215040 PE=4 SV=1	tr|S7VZF7|S7VZF7_TOXGG	tr|S7VZF7|S7VZF7_TOXGG	tr|S7VZF7|S7VZF7_TOXGG HEAT repeat-containing protein OS=Toxoplasma gondii (strain ATCC 50853 / GT1) OX=507601 GN=TGGT1_215040 PE=4 SV=1	33	3	3	3	3	1.18495e+08	1.03017e+08	1.15025	100.015	25.2431	0.750563	0.736871	0.7	0.512691	1	0.997602	0.997558	1	0.867348	0	3	3	12258200	1.58103e+07	0.775328	73.9614	25.1294	0.48046	0.447221	1	0.827259	1	0.995291	0.995908	1	0.905208	13125000	20860000	2789600	12036000	19956000	15439000	tr|S7VZF7|S7VZF7_TOXGG	tr|S7VZF7|S7VZF7_TOXGG
SWI2/SNF2-containing PHD finger protein	tr|S7VZH4|S7VZH4_TOXGG	tr|S7VZH4|S7VZH4_TOXGG SWI2/SNF2-containing PHD finger protein OS=Toxoplasma gondii (strain ATCC 50853 / GT1) OX=507601 GN=TGGT1_236970 PE=4 SV=1	tr|S7VZH4|S7VZH4_TOXGG	tr|S7VZH4|S7VZH4_TOXGG	tr|S7VZH4|S7VZH4_TOXGG SWI2/SNF2-containing PHD finger protein OS=Toxoplasma gondii (strain ATCC 50853 / GT1) OX=507601 GN=TGGT1_236970 PE=4 SV=1	40	3	3	3	3	3.23913e+08	1.86693e+08	1.735	69.0921	18.059	0.441518	0.405283	0.7	0.512691	1	0.997602	0.997558	1	0.867348	0	3	3	24407000	2.06123e+07	1.1841	27.4223	39.474	0.534026	0.526181	0.7	0.512691	1	0.995291	0.995908	1	0.813078	22110000	31946000	19165000	21829000	28072000	11936000	tr|S7VZH4|S7VZH4_TOXGG	tr|S7VZH4|S7VZH4_TOXGG
Kinesin motor domain-containing protein	tr|S7VZM9|S7VZM9_TOXGG	tr|S7VZM9|S7VZM9_TOXGG Kinesin motor domain-containing protein OS=Toxoplasma gondii (strain ATCC 50853 / GT1) OX=507601 GN=TGGT1_297110 PE=3 SV=1	tr|S7VZM9|S7VZM9_TOXGG	tr|S7VZM9|S7VZM9_TOXGG	tr|S7VZM9|S7VZM9_TOXGG Kinesin motor domain-containing protein OS=Toxoplasma gondii (strain ATCC 50853 / GT1) OX=507601 GN=TGGT1_297110 PE=3 SV=1	14	3	3	3	3	4.1468e+07	27160000	1.5268	118.37	32.7846	0.833835	0.824886	1	0.827259	1	0.997602	0.997558	1	0.920911	0	2	3	18194500	1.52813e+07	1.19064	57.701	30.2735	0.839697	0.791166	1	1	1	0.995291	0.995908	1	1	10771000	25618000	NA	14444000	11131000	20269000	tr|S7VZM9|S7VZM9_TOXGG	tr|S7VZM9|S7VZM9_TOXGG
NdP1	tr|S7VZP2|S7VZP2_TOXGG	tr|S7VZP2|S7VZP2_TOXGG Leucine rich repeat-containing protein OS=Toxoplasma gondii (strain ATCC 50853 / GT1) OX=507601 GN=TGGT1_222660 PE=4 SV=1	tr|S7VZP2|S7VZP2_TOXGG	tr|S7VZP2|S7VZP2_TOXGG	tr|S7VZP2|S7VZP2_TOXGG Leucine rich repeat-containing protein OS=Toxoplasma gondii (strain ATCC 50853 / GT1) OX=507601 GN=TGGT1_222660 PE=4 SV=1	5	2	1	2	1	18083500	7654800	2.36237	127	NA	NA	0.99031	1	1	NA	NA	0.997558	1	1	0	1	1	7047900	6815500	1.0341	NA	NA	NA	NA	1	0.317311	NA	NA	NA	1	0.798824	NA	7047900	NA	NA	6815500	NA	tr|S7VZP2|S7VZP2_TOXGG	tr|S7VZP2|S7VZP2_TOXGG
E2F4-associated EZH2-inducing gene regulator TEEGR	tr|S7VZW8|S7VZW8_TOXGG	tr|S7VZW8|S7VZW8_TOXGG Uncharacterized protein OS=Toxoplasma gondii (strain ATCC 50853 / GT1) OX=507601 GN=TGGT1_239010 PE=4 SV=1	tr|S7VZW8|S7VZW8_TOXGG	tr|S7VZW8|S7VZW8_TOXGG	tr|S7VZW8|S7VZW8_TOXGG Uncharacterized protein OS=Toxoplasma gondii (strain ATCC 50853 / GT1) OX=507601 GN=TGGT1_239010 PE=4 SV=1	4	3	3	3	3	5.22093e+07	7.71711e+07	0.67654	53.766	77.6042	0.993122	0.992869	0.7	0.512691	1	0.99811	0.997558	1	0.867348	0	3	2	2.65133e+07	37347500	0.709909	43.581	2.67526	0.278093	0.336686	0.4	0.248213	1	0.995291	0.995908	1	0.798824	37375000	14372000	27793000	38054000	NA	36641000	tr|S7VZW8|S7VZW8_TOXGG	tr|S7VZW8|S7VZW8_TOXGG
Hypothetical protein	tr|S7VZY1|S7VZY1_TOXGG	tr|S7VZY1|S7VZY1_TOXGG Uncharacterized protein OS=Toxoplasma gondii (strain ATCC 50853 / GT1) OX=507601 GN=TGGT1_238880 PE=4 SV=1	tr|S7VZY1|S7VZY1_TOXGG	tr|S7VZY1|S7VZY1_TOXGG	tr|S7VZY1|S7VZY1_TOXGG Uncharacterized protein OS=Toxoplasma gondii (strain ATCC 50853 / GT1) OX=507601 GN=TGGT1_238880 PE=4 SV=1	6	3	3	3	3	50469000	25147200	2.00694	36.4397	61.3815	0.226891	0.189754	0.1	0.0495346	1	0.997602	0.997558	1	0.867348	0	3	2	1.68443e+07	12911000	1.30465	8.97882	19.6288	0.274603	0.112955	0.2	0.0832645	1	0.995291	0.995908	1	0.798824	15888000	18588000	16057000	14703000	NA	11119000	tr|S7VZY1|S7VZY1_TOXGG	tr|S7VZY1|S7VZY1_TOXGG
Hypothetical protein	tr|S7W024|S7W024_TOXGG	tr|S7W024|S7W024_TOXGG HECT-domain (Ubiquitin-transferase) domain-containing protein OS=Toxoplasma gondii (strain ATCC 50853 / GT1) OX=507601 GN=TGGT1_222430 PE=4 SV=1	tr|S7W024|S7W024_TOXGG	tr|S7W024|S7W024_TOXGG	tr|S7W024|S7W024_TOXGG HECT-domain (Ubiquitin-transferase) domain-containing protein OS=Toxoplasma gondii (strain ATCC 50853 / GT1) OX=507601 GN=TGGT1_222430 PE=4 SV=1	2	2	1	2	1	2155300	1441300	1.49539	8.9106	NA	NA	0.169617	0.666667	0.220671	NA	NA	0.997558	1	0.867348	0	2	0	1369350	NA	NA	36.9161	NA	NA	NA	NA	NA	NA	NA	NA	NA	NA	1726800	1011900	NA	NA	NA	NA	tr|S7W024|S7W024_TOXGG	tr|S7W024|S7W024_TOXGG
Hypothetical protein	tr|S7W030|S7W030_TOXGG	tr|S7W030|S7W030_TOXGG Uncharacterized protein OS=Toxoplasma gondii (strain ATCC 50853 / GT1) OX=507601 GN=TGGT1_221720 PE=4 SV=1	tr|S7W030|S7W030_TOXGG	tr|S7W030|S7W030_TOXGG	tr|S7W030|S7W030_TOXGG Uncharacterized protein OS=Toxoplasma gondii (strain ATCC 50853 / GT1) OX=507601 GN=TGGT1_221720 PE=4 SV=1	2	1	0	1	0	14541000	NA	NA	NA	NA	NA	NA	NA	NA	NA	NA	NA	NA	NA	0	0	0	NA	NA	NA	NA	NA	NA	NA	NA	NA	NA	NA	NA	NA	NA	NA	NA	NA	NA	NA	NA	tr|S7W030|S7W030_TOXGG	tr|S7W030|S7W030_TOXGG
Hypothetical protein	tr|S7W050|S7W050_TOXGG	tr|S7W050|S7W050_TOXGG Uncharacterized protein OS=Toxoplasma gondii (strain ATCC 50853 / GT1) OX=507601 GN=TGGT1_239290 PE=4 SV=1	tr|S7W050|S7W050_TOXGG	tr|S7W050|S7W050_TOXGG	tr|S7W050|S7W050_TOXGG Uncharacterized protein OS=Toxoplasma gondii (strain ATCC 50853 / GT1) OX=507601 GN=TGGT1_239290 PE=4 SV=1	8	3	3	3	3	2.35009e+07	2.17133e+07	1.08232	144.912	42.7184	0.520678	0.494764	0.7	0.512691	1	0.997602	0.997558	1	0.867348	0	2	3	13799150	12309000	1.12106	51.8357	2.47237	0.930168	0.892107	1	1	0	0.995291	0.995908	1	1	NA	18857000	8741300	12065000	12650000	12212000	tr|S7W050|S7W050_TOXGG	tr|S7W050|S7W050_TOXGG
inhibitor of STAT1 transcription	tr|S7W054|S7W054_TOXGG	tr|S7W054|S7W054_TOXGG Uncharacterized protein OS=Toxoplasma gondii (strain ATCC 50853 / GT1) OX=507601 GN=TGGT1_240060 PE=4 SV=1	tr|S7W054|S7W054_TOXGG	tr|S7W054|S7W054_TOXGG	tr|S7W054|S7W054_TOXGG Uncharacterized protein OS=Toxoplasma gondii (strain ATCC 50853 / GT1) OX=507601 GN=TGGT1_240060 PE=4 SV=1	16	3	3	3	3	4.68453e+08	350155000	1.33785	61.669	81.0799	0.546895	0.531952	0.7	0.512691	1	0.997602	0.997558	1	0.867348	0	3	3	7.89663e+07	58181000	1.35725	54.474	64.0176	0.603397	0.60275	0.4	0.275234	1	0.995291	0.995908	1	0.798824	95079000	30220000	111600000	93001000	18909000	62633000	tr|S7W054|S7W054_TOXGG	tr|S7W054|S7W054_TOXGG
CW-type Zinc Finger protein flat	tr|S7W0D8|S7W0D8_TOXGG	tr|S7W0D8|S7W0D8_TOXGG CW-type Zinc Finger protein (Fragment) OS=Toxoplasma gondii (strain ATCC 50853 / GT1) OX=507601 GN=TGGT1_221200B PE=4 SV=1	tr|S7W0D8|S7W0D8_TOXGG	tr|S7W0D8|S7W0D8_TOXGG	tr|S7W0D8|S7W0D8_TOXGG CW-type Zinc Finger protein (Fragment) OS=Toxoplasma gondii (strain ATCC 50853 / GT1) OX=507601 GN=TGGT1_221200B PE=4 SV=1	7	2	1	2	1	49138000	32746000	1.50058	106.807	NA	NA	0.993812	1	1	NA	NA	0.997558	1	1	0	2	1	10423000	14672000	0.710401	51.8712	NA	NA	0.645957	0.666667	0.220671	NA	NA	0.995908	1	0.798824	6600000	14246000	NA	NA	14672000	NA	tr|S7W0D8|S7W0D8_TOXGG	tr|S7W0D8|S7W0D8_TOXGG
Hypothetical protein	tr|S7W0K6|S7W0K6_TOXGG	tr|S7W0K6|S7W0K6_TOXGG DRIM domain-containing protein OS=Toxoplasma gondii (strain ATCC 50853 / GT1) OX=507601 GN=TGGT1_216210 PE=4 SV=1	tr|S7W0K6|S7W0K6_TOXGG	tr|S7W0K6|S7W0K6_TOXGG	tr|S7W0K6|S7W0K6_TOXGG DRIM domain-containing protein OS=Toxoplasma gondii (strain ATCC 50853 / GT1) OX=507601 GN=TGGT1_216210 PE=4 SV=1	6	3	3	3	3	2.17713e+06	1.93185e+06	1.12697	80.5457	96.3789	0.758272	0.757408	0.4	0.275234	1	0.997602	0.997558	1	0.867348	0	0	0	NA	NA	NA	NA	NA	NA	NA	NA	NA	NA	NA	NA	NA	NA	NA	NA	NA	NA	NA	NA	tr|S7W0K6|S7W0K6_TOXGG	tr|S7W0K6|S7W0K6_TOXGG
apical annuli protein AAP1	tr|S7W0Q0|S7W0Q0_TOXGG	tr|S7W0Q0|S7W0Q0_TOXGG Putative trichohyalin (Fragment) OS=Toxoplasma gondii (strain ATCC 50853 / GT1) OX=507601 GN=TGGT1_242790B PE=4 SV=1	tr|S7W0Q0|S7W0Q0_TOXGG	tr|S7W0Q0|S7W0Q0_TOXGG	tr|S7W0Q0|S7W0Q0_TOXGG Putative trichohyalin (Fragment) OS=Toxoplasma gondii (strain ATCC 50853 / GT1) OX=507601 GN=TGGT1_242790B PE=4 SV=1	5	2	1	2	1	17391750	2171100	8.01057	62.2163	NA	NA	0.250126	0.666667	0.220671	NA	NA	0.997558	1	0.867348	0	0	0	NA	NA	NA	NA	NA	NA	NA	NA	NA	NA	NA	NA	NA	NA	NA	NA	NA	NA	NA	NA	tr|S7W0Q0|S7W0Q0_TOXGG	tr|S7W0Q0|S7W0Q0_TOXGG
Hypothetical protein	tr|S7W0U0|S7W0U0_TOXGG	tr|S7W0U0|S7W0U0_TOXGG MIZ/SP-RING zinc finger domain-containing protein OS=Toxoplasma gondii (strain ATCC 50853 / GT1) OX=507601 GN=TGGT1_244910 PE=4 SV=1	tr|S7W0U0|S7W0U0_TOXGG	tr|S7W0U0|S7W0U0_TOXGG	tr|S7W0U0|S7W0U0_TOXGG MIZ/SP-RING zinc finger domain-containing protein OS=Toxoplasma gondii (strain ATCC 50853 / GT1) OX=507601 GN=TGGT1_244910 PE=4 SV=1	5	1	1	1	1	50015000	6491000	7.70528	NA	NA	NA	NA	1	0.317311	NA	NA	NA	1	0.867348	0	1	1	10366000	8622600	1.20219	NA	NA	NA	NA	1	0.317311	NA	NA	NA	1	0.798824	NA	10366000	NA	NA	8622600	NA	tr|S7W0U0|S7W0U0_TOXGG	tr|S7W0U0|S7W0U0_TOXGG
Transcription elongation factor SPT6	tr|S7W102|S7W102_TOXGG	tr|S7W102|S7W102_TOXGG Transcription elongation factor SPT6 OS=Toxoplasma gondii (strain ATCC 50853 / GT1) OX=507601 GN=TGGT1_308890 PE=4 SV=1	tr|S7W102|S7W102_TOXGG	tr|S7W102|S7W102_TOXGG	tr|S7W102|S7W102_TOXGG Transcription elongation factor SPT6 OS=Toxoplasma gondii (strain ATCC 50853 / GT1) OX=507601 GN=TGGT1_308890 PE=4 SV=1	12	3	3	3	3	4.58457e+07	1.51532e+07	3.02548	91.4773	49.9106	0.260267	0.235266	0.2	0.12663	1	0.997602	0.997558	1	0.867348	0	3	2	1.00923e+07	8020500	1.25831	53.6239	32.0559	0.817624	0.844496	0.8	0.563703	1	0.995291	0.995908	1	0.828298	12310000	14043000	3923800	9838500	6202500	NA	tr|S7W102|S7W102_TOXGG	tr|S7W102|S7W102_TOXGG
BCC10	tr|S7W177|S7W177_TOXGG	tr|S7W177|S7W177_TOXGG Uncharacterized protein OS=Toxoplasma gondii (strain ATCC 50853 / GT1) OX=507601 GN=TGGT1_310220 PE=4 SV=1	tr|S7W177|S7W177_TOXGG	tr|S7W177|S7W177_TOXGG	tr|S7W177|S7W177_TOXGG Uncharacterized protein OS=Toxoplasma gondii (strain ATCC 50853 / GT1) OX=507601 GN=TGGT1_310220 PE=4 SV=1	14	1	2	1	2	126330000	32367500	3.90299	NA	48.0289	NA	0.258777	0.666667	0.220671	NA	NA	0.997558	1	0.867348	0	1	2	30084000	13878500	2.16767	NA	29.9636	NA	0.278534	0.666667	0.220671	NA	NA	0.995908	1	0.798824	NA	30084000	NA	NA	16819000	10938000	tr|S7W177|S7W177_TOXGG	tr|S7W177|S7W177_TOXGG
GAC	tr|S7W1P0|S7W1P0_TOXGG	tr|S7W1P0|S7W1P0_TOXGG Putative anonymous antigen-1 OS=Toxoplasma gondii (strain ATCC 50853 / GT1) OX=507601 GN=TGGT1_312630 PE=4 SV=1	tr|S7W1P0|S7W1P0_TOXGG	tr|S7W1P0|S7W1P0_TOXGG	tr|S7W1P0|S7W1P0_TOXGG Putative anonymous antigen-1 OS=Toxoplasma gondii (strain ATCC 50853 / GT1) OX=507601 GN=TGGT1_312630 PE=4 SV=1	9	2	3	2	3	20829300	15791400	1.31903	102.574	38.4329	0.971742	0.959804	1	1	1	0.997602	0.997558	1	1	0	0	0	NA	NA	NA	NA	NA	NA	NA	NA	NA	NA	NA	NA	NA	NA	NA	NA	NA	NA	NA	NA	tr|S7W1P0|S7W1P0_TOXGG	tr|S7W1P0|S7W1P0_TOXGG
DNA topoisomerase 2	tr|S7W1T2|S7W1T2_TOXGG	tr|S7W1T2|S7W1T2_TOXGG DNA topoisomerase 2 OS=Toxoplasma gondii (strain ATCC 50853 / GT1) OX=507601 GN=TGGT1_312230 PE=3 SV=1	tr|S7W1T2|S7W1T2_TOXGG	tr|S7W1T2|S7W1T2_TOXGG	tr|S7W1T2|S7W1T2_TOXGG DNA topoisomerase 2 OS=Toxoplasma gondii (strain ATCC 50853 / GT1) OX=507601 GN=TGGT1_312230 PE=3 SV=1	28	3	3	3	3	241180000	113361000	2.12754	87.3819	58.1501	0.349523	0.340074	0.4	0.275234	1	0.997602	0.997558	1	0.867348	0	3	3	25808000	1.77233e+07	1.45616	45.2892	32.2398	0.362319	0.359797	0.4	0.275234	1	0.995291	0.995908	1	0.798824	23364000	38525000	15535000	21716000	20276000	11178000	tr|S7W1T2|S7W1T2_TOXGG	tr|S7W1T2|S7W1T2_TOXGG
Hypothetical protein	tr|S7W1T9|S7W1T9_TOXGG	tr|S7W1T9|S7W1T9_TOXGG Uncharacterized protein OS=Toxoplasma gondii (strain ATCC 50853 / GT1) OX=507601 GN=TGGT1_253810 PE=4 SV=1	tr|S7W1T9|S7W1T9_TOXGG	tr|S7W1T9|S7W1T9_TOXGG	tr|S7W1T9|S7W1T9_TOXGG Uncharacterized protein OS=Toxoplasma gondii (strain ATCC 50853 / GT1) OX=507601 GN=TGGT1_253810 PE=4 SV=1	7	3	2	3	2	38873900	17207500	2.25913	119.255	44.3845	0.988002	0.990227	0.8	0.563703	1	0.997602	0.997558	1	0.869502	0	2	1	10903550	11516000	0.946817	42.2239	NA	NA	0.880477	1	1	NA	NA	0.995908	1	1	NA	14159000	7648100	NA	11516000	NA	tr|S7W1T9|S7W1T9_TOXGG	tr|S7W1T9|S7W1T9_TOXGG
G1 U3snoRNP10 domain-containing protei	tr|S7W237|S7W237_TOXGG	tr|S7W237|S7W237_TOXGG U3snoRNP10 domain-containing protein OS=Toxoplasma gondii (strain ATCC 50853 / GT1) OX=507601 GN=TGGT1_311030 PE=4 SV=1	tr|S7W237|S7W237_TOXGG	tr|S7W237|S7W237_TOXGG	tr|S7W237|S7W237_TOXGG U3snoRNP10 domain-containing protein OS=Toxoplasma gondii (strain ATCC 50853 / GT1) OX=507601 GN=TGGT1_311030 PE=4 SV=1	31	3	3	3	3	190640000	1.58526e+08	1.20258	73.4666	36.0817	0.890722	0.889283	1	0.827259	1	0.997602	0.997558	1	0.920911	0	3	3	2.03847e+07	21383000	0.953312	15.9047	27.9273	0.882171	0.880395	1	0.827259	1	0.995291	0.995908	1	0.905208	21069000	23230000	16855000	27599000	15690000	20860000	tr|S7W237|S7W237_TOXGG	tr|S7W237|S7W237_TOXGG
Histone acetyltransferase TAF1	tr|S7W2P2|S7W2P2_TOXGG	tr|S7W2P2|S7W2P2_TOXGG Histone acetyltransferase TAF1/250 OS=Toxoplasma gondii (strain ATCC 50853 / GT1) OX=507601 GN=TGGT1_276180 PE=4 SV=1	tr|S7W2P2|S7W2P2_TOXGG	tr|S7W2P2|S7W2P2_TOXGG	tr|S7W2P2|S7W2P2_TOXGG Histone acetyltransferase TAF1/250 OS=Toxoplasma gondii (strain ATCC 50853 / GT1) OX=507601 GN=TGGT1_276180 PE=4 SV=1	21	3	3	3	3	7.83953e+07	3.87897e+07	2.02104	139.188	63.1063	0.963438	0.962202	0.7	0.512691	1	0.997602	0.997558	1	0.867348	0	2	2	23695700	14120500	1.67811	100.877	81.5898	0.776159	0.773748	0.666667	0.438578	1	0.995291	0.995908	1	0.813078	6793400	40598000	NA	NA	22267000	5974000	tr|S7W2P2|S7W2P2_TOXGG	tr|S7W2P2|S7W2P2_TOXGG
Hypothetical protein	tr|S7W2S6|S7W2S6_TOXGG	tr|S7W2S6|S7W2S6_TOXGG Formin domain-containing protein OS=Toxoplasma gondii (strain ATCC 50853 / GT1) OX=507601 GN=TGGT1_462965 PE=4 SV=1	tr|S7W2S6|S7W2S6_TOXGG	tr|S7W2S6|S7W2S6_TOXGG	tr|S7W2S6|S7W2S6_TOXGG Formin domain-containing protein OS=Toxoplasma gondii (strain ATCC 50853 / GT1) OX=507601 GN=TGGT1_462965 PE=4 SV=1	5	1	1	1	1	31744000	6896500	4.60291	NA	NA	NA	NA	1	0.317311	NA	NA	NA	1	0.867348	0	1	1	4598400	6300900	0.729801	NA	NA	NA	NA	1	0.317311	NA	NA	NA	1	0.798824	NA	4598400	NA	NA	6300900	NA	tr|S7W2S6|S7W2S6_TOXGG	tr|S7W2S6|S7W2S6_TOXGG
RNA recognition motif-containing protein	tr|S7W2V6|S7W2V6_TOXGG	tr|S7W2V6|S7W2V6_TOXGG RNA recognition motif-containing protein OS=Toxoplasma gondii (strain ATCC 50853 / GT1) OX=507601 GN=TGGT1_304760 PE=4 SV=1	tr|S7W2V6|S7W2V6_TOXGG	tr|S7W2V6|S7W2V6_TOXGG	tr|S7W2V6|S7W2V6_TOXGG RNA recognition motif-containing protein OS=Toxoplasma gondii (strain ATCC 50853 / GT1) OX=507601 GN=TGGT1_304760 PE=4 SV=1	28	3	3	3	3	3.68737e+08	2.12217e+08	1.73755	83.3335	31.9307	0.549893	0.533754	0.7	0.512691	1	0.997602	0.997558	1	0.867348	0	3	3	4.01793e+07	3.24613e+07	1.23776	54.294	59.9165	0.631632	0.630515	0.7	0.512691	1	0.995291	0.995908	1	0.813078	33099000	64655000	22784000	29867000	53078000	14439000	tr|S7W2V6|S7W2V6_TOXGG	tr|S7W2V6|S7W2V6_TOXGG
AP2V-2	tr|S7W311|S7W311_TOXGG	tr|S7W311|S7W311_TOXGG AP2 domain transcription factor AP2V-2 OS=Toxoplasma gondii (strain ATCC 50853 / GT1) OX=507601 GN=TGGT1_285895 PE=4 SV=1	tr|S7W311|S7W311_TOXGG	tr|S7W311|S7W311_TOXGG	tr|S7W311|S7W311_TOXGG AP2 domain transcription factor AP2V-2 OS=Toxoplasma gondii (strain ATCC 50853 / GT1) OX=507601 GN=TGGT1_285895 PE=4 SV=1	2	1	1	0	1	NA	1629400	NA	NA	NA	NA	NA	NA	NA	NA	NA	NA	NA	NA	0	0	0	NA	NA	NA	NA	NA	NA	NA	NA	NA	NA	NA	NA	NA	NA	NA	NA	NA	NA	NA	NA	tr|S7W311|S7W311_TOXGG	tr|S7W311|S7W311_TOXGG
Hypothetical protein	tr|S7W368|S7W368_TOXGG	tr|S7W368|S7W368_TOXGG Uncharacterized protein OS=Toxoplasma gondii (strain ATCC 50853 / GT1) OX=507601 GN=TGGT1_286190 PE=4 SV=1	tr|S7W368|S7W368_TOXGG	tr|S7W368|S7W368_TOXGG	tr|S7W368|S7W368_TOXGG Uncharacterized protein OS=Toxoplasma gondii (strain ATCC 50853 / GT1) OX=507601 GN=TGGT1_286190 PE=4 SV=1	6	2	1	2	1	38909000	8209500	4.73951	79.6174	NA	NA	0.432771	0.666667	0.220671	NA	NA	0.997558	1	0.867348	0	2	1	9793100	9909100	0.988294	28.866	NA	NA	0.941482	1	1	NA	NA	0.995908	1	1	7794200	11792000	NA	NA	9909100	NA	tr|S7W368|S7W368_TOXGG	tr|S7W368|S7W368_TOXGG
AP2VIIa-	tr|S7W389|S7W389_TOXGG	tr|S7W389|S7W389_TOXGG AP2 domain transcription factor AP2VIIa-5 OS=Toxoplasma gondii (strain ATCC 50853 / GT1) OX=507601 GN=TGGT1_203690 PE=4 SV=1	tr|S7W389|S7W389_TOXGG	tr|S7W389|S7W389_TOXGG	tr|S7W389|S7W389_TOXGG AP2 domain transcription factor AP2VIIa-5 OS=Toxoplasma gondii (strain ATCC 50853 / GT1) OX=507601 GN=TGGT1_203690 PE=4 SV=1	15	3	3	3	3	56927000	55658500	1.02279	131.412	87.6678	0.921953	0.921934	1	0.827259	1	0.997602	0.997558	1	0.920911	0	2	2	23492850	25965500	0.904772	99.5678	50.1651	0.746501	0.731238	1	1	1	0.995291	0.995908	1	1	6952700	40033000	NA	NA	35176000	16755000	tr|S7W389|S7W389_TOXGG	tr|S7W389|S7W389_TOXGG
Hypothetical protein	tr|S7W3B9|S7W3B9_TOXGG	tr|S7W3B9|S7W3B9_TOXGG Uncharacterized protein OS=Toxoplasma gondii (strain ATCC 50853 / GT1) OX=507601 GN=TGGT1_203980 PE=4 SV=1	tr|S7W3B9|S7W3B9_TOXGG	tr|S7W3B9|S7W3B9_TOXGG	tr|S7W3B9|S7W3B9_TOXGG Uncharacterized protein OS=Toxoplasma gondii (strain ATCC 50853 / GT1) OX=507601 GN=TGGT1_203980 PE=4 SV=1	32	3	3	3	3	361170000	2.65603e+08	1.35981	66.5016	28.7648	0.656992	0.646528	1	0.827259	1	0.997602	0.997558	1	0.920911	0	3	3	4.63707e+07	4.72033e+07	0.98236	28.2961	37.9298	0.992145	0.992105	1	0.827259	1	0.995291	0.995908	1	0.905208	42360000	61029000	35723000	32507000	67144000	41959000	tr|S7W3B9|S7W3B9_TOXGG	tr|S7W3B9|S7W3B9_TOXGG
centromere protein CENP-C	tr|S7W3D5|S7W3D5_TOXGG	tr|S7W3D5|S7W3D5_TOXGG Uncharacterized protein OS=Toxoplasma gondii (strain ATCC 50853 / GT1) OX=507601 GN=TGGT1_213040 PE=4 SV=1	tr|S7W3D5|S7W3D5_TOXGG	tr|S7W3D5|S7W3D5_TOXGG	tr|S7W3D5|S7W3D5_TOXGG Uncharacterized protein OS=Toxoplasma gondii (strain ATCC 50853 / GT1) OX=507601 GN=TGGT1_213040 PE=4 SV=1	34	3	3	3	3	4.84417e+08	2.66373e+08	1.81856	56.2898	19.7834	0.237749	0.197185	0.2	0.12663	1	0.997602	0.997558	1	0.867348	0	3	3	58731000	5.15337e+07	1.13966	8.71358	9.67795	0.156912	0.155394	0.4	0.275234	1	0.995291	0.995908	1	0.798824	55825000	64640000	55728000	52643000	55873000	46085000	tr|S7W3D5|S7W3D5_TOXGG	tr|S7W3D5|S7W3D5_TOXGG
AP2VIIa	tr|S7W3J3|S7W3J3_TOXGG	tr|S7W3J3|S7W3J3_TOXGG AP2 domain transcription factor AP2VIIa-7 OS=Toxoplasma gondii (strain ATCC 50853 / GT1) OX=507601 GN=TGGT1_202490 PE=4 SV=1	tr|S7W3J3|S7W3J3_TOXGG	tr|S7W3J3|S7W3J3_TOXGG	tr|S7W3J3|S7W3J3_TOXGG AP2 domain transcription factor AP2VIIa-7 OS=Toxoplasma gondii (strain ATCC 50853 / GT1) OX=507601 GN=TGGT1_202490 PE=4 SV=1	15	2	3	2	3	79685500	31887000	2.499	102.837	55.6708	0.586643	0.49009	0.8	0.563703	1	0.997602	0.997558	1	0.869502	0	2	2	14392000	11958000	1.20355	14.091	22.8133	0.435709	0.41769	0.666667	0.438578	1	0.995291	0.995908	1	0.813078	12958000	15826000	NA	10029000	13887000	NA	tr|S7W3J3|S7W3J3_TOXGG	tr|S7W3J3|S7W3J3_TOXGG
Aurora kinase	tr|S7W3S7|S7W3S7_TOXGG	tr|S7W3S7|S7W3S7_TOXGG Aurora kinase OS=Toxoplasma gondii (strain ATCC 50853 / GT1) OX=507601 GN=TGGT1_203010 PE=4 SV=1	tr|S7W3S7|S7W3S7_TOXGG	tr|S7W3S7|S7W3S7_TOXGG	tr|S7W3S7|S7W3S7_TOXGG Aurora kinase OS=Toxoplasma gondii (strain ATCC 50853 / GT1) OX=507601 GN=TGGT1_203010 PE=4 SV=1	13	1	1	1	1	92574000	16959000	5.45869	NA	NA	NA	NA	1	0.317311	NA	NA	NA	1	0.867348	0	1	1	18515000	10547000	1.75548	NA	NA	NA	NA	1	0.317311	NA	NA	NA	1	0.798824	NA	18515000	NA	NA	10547000	NA	tr|S7W3S7|S7W3S7_TOXGG	tr|S7W3S7|S7W3S7_TOXGG
Hypothetical protein	tr|S7W3T8|S7W3T8_TOXGG	tr|S7W3T8|S7W3T8_TOXGG Uncharacterized protein OS=Toxoplasma gondii (strain ATCC 50853 / GT1) OX=507601 GN=TGGT1_287480 PE=4 SV=1	tr|S7W3T8|S7W3T8_TOXGG	tr|S7W3T8|S7W3T8_TOXGG	tr|S7W3T8|S7W3T8_TOXGG Uncharacterized protein OS=Toxoplasma gondii (strain ATCC 50853 / GT1) OX=507601 GN=TGGT1_287480 PE=4 SV=1	53	3	3	3	3	298270000	1.50335e+08	1.98404	61.6611	61.7995	0.26376	0.260456	0.4	0.275234	1	0.997602	0.997558	1	0.867348	0	3	3	1.94993e+07	1.91888e+07	1.01618	15.988	81.4223	0.657128	0.635341	1	0.827259	0	0.995291	0.995908	1	0.905208	22099000	20356000	16043000	17303000	35670000	4593300	tr|S7W3T8|S7W3T8_TOXGG	tr|S7W3T8|S7W3T8_TOXGG
Hypothetical protein	tr|S7W439|S7W439_TOXGG	tr|S7W439|S7W439_TOXGG HECT-domain (Ubiquitin-transferase) domain-containing protein OS=Toxoplasma gondii (strain ATCC 50853 / GT1) OX=507601 GN=TGGT1_291980 PE=4 SV=1	tr|S7W439|S7W439_TOXGG	tr|S7W439|S7W439_TOXGG	tr|S7W439|S7W439_TOXGG HECT-domain (Ubiquitin-transferase) domain-containing protein OS=Toxoplasma gondii (strain ATCC 50853 / GT1) OX=507601 GN=TGGT1_291980 PE=4 SV=1	7	2	1	2	1	23120600	1454600	15.8948	89.3244	NA	NA	0.301843	0.666667	0.220671	NA	NA	0.997558	1	0.867348	0	0	0	NA	NA	NA	NA	NA	NA	NA	NA	NA	NA	NA	NA	NA	NA	NA	NA	NA	NA	NA	NA	tr|S7W439|S7W439_TOXGG	tr|S7W439|S7W439_TOXGG
CDPK8	tr|S7W446|S7W446_TOXGG	tr|S7W446|S7W446_TOXGG Calcium dependent protein kinase CDPK8 OS=Toxoplasma gondii (strain ATCC 50853 / GT1) OX=507601 GN=TGGT1_292055 PE=4 SV=1	tr|S7W446|S7W446_TOXGG	tr|S7W446|S7W446_TOXGG	tr|S7W446|S7W446_TOXGG Calcium dependent protein kinase CDPK8 OS=Toxoplasma gondii (strain ATCC 50853 / GT1) OX=507601 GN=TGGT1_292055 PE=4 SV=1	3	1	0	1	0	10411000	NA	NA	NA	NA	NA	NA	NA	NA	NA	NA	NA	NA	NA	0	0	0	NA	NA	NA	NA	NA	NA	NA	NA	NA	NA	NA	NA	NA	NA	NA	NA	NA	NA	NA	NA	tr|S7W446|S7W446_TOXGG	tr|S7W446|S7W446_TOXGG
Replication factor C subunit 1	tr|S7W4E1|S7W4E1_TOXGG	tr|S7W4E1|S7W4E1_TOXGG Replication factor C subunit 1 OS=Toxoplasma gondii (strain ATCC 50853 / GT1) OX=507601 GN=TGGT1_235170 PE=3 SV=1	tr|S7W4E1|S7W4E1_TOXGG	tr|S7W4E1|S7W4E1_TOXGG	tr|S7W4E1|S7W4E1_TOXGG Replication factor C subunit 1 OS=Toxoplasma gondii (strain ATCC 50853 / GT1) OX=507601 GN=TGGT1_235170 PE=3 SV=1	3	1	0	1	0	11721000	NA	NA	NA	NA	NA	NA	NA	NA	NA	NA	NA	NA	NA	0	0	0	NA	NA	NA	NA	NA	NA	NA	NA	NA	NA	NA	NA	NA	NA	NA	NA	NA	NA	NA	NA	tr|S7W4E1|S7W4E1_TOXGG	tr|S7W4E1|S7W4E1_TOXGG
GRA25	tr|S7W4F0|S7W4F0_TOXGG	tr|S7W4F0|S7W4F0_TOXGG Uncharacterized protein OS=Toxoplasma gondii (strain ATCC 50853 / GT1) OX=507601 GN=TGGT1_290700 PE=4 SV=1	tr|S7W4F0|S7W4F0_TOXGG	tr|S7W4F0|S7W4F0_TOXGG	tr|S7W4F0|S7W4F0_TOXGG Uncharacterized protein OS=Toxoplasma gondii (strain ATCC 50853 / GT1) OX=507601 GN=TGGT1_290700 PE=4 SV=1	2	2	0	2	0	6219050	NA	NA	60.6647	NA	NA	NA	NA	NA	NA	NA	NA	NA	NA	0	0	0	NA	NA	NA	NA	NA	NA	NA	NA	NA	NA	NA	NA	NA	NA	NA	NA	NA	NA	NA	NA	tr|S7W4F0|S7W4F0_TOXGG	tr|S7W4F0|S7W4F0_TOXGG
CPH1-interacting protein CIP1	tr|S7W4F2|S7W4F2_TOXGG	tr|S7W4F2|S7W4F2_TOXGG Uncharacterized protein OS=Toxoplasma gondii (strain ATCC 50853 / GT1) OX=507601 GN=TGGT1_234250 PE=4 SV=1	tr|S7W4F2|S7W4F2_TOXGG	tr|S7W4F2|S7W4F2_TOXGG	tr|S7W4F2|S7W4F2_TOXGG Uncharacterized protein OS=Toxoplasma gondii (strain ATCC 50853 / GT1) OX=507601 GN=TGGT1_234250 PE=4 SV=1	19	3	3	3	3	103211300	3.70763e+07	2.78375	154.128	56.9564	0.914642	0.910951	1	0.827259	1	0.997602	0.997558	1	0.920911	0	2	3	26077350	6326100	4.12218	113.662	74.9793	0.503206	0.353263	0.4	0.248213	1	0.995291	0.995908	1	0.798824	5118700	47036000	NA	3163500	11780000	4034800	tr|S7W4F2|S7W4F2_TOXGG	tr|S7W4F2|S7W4F2_TOXGG
Hypothetical protein	tr|S7W4J4|S7W4J4_TOXGG	tr|S7W4J4|S7W4J4_TOXGG Uncharacterized protein OS=Toxoplasma gondii (strain ATCC 50853 / GT1) OX=507601 GN=TGGT1_287970 PE=4 SV=1	tr|S7W4J4|S7W4J4_TOXGG	tr|S7W4J4|S7W4J4_TOXGG	tr|S7W4J4|S7W4J4_TOXGG Uncharacterized protein OS=Toxoplasma gondii (strain ATCC 50853 / GT1) OX=507601 GN=TGGT1_287970 PE=4 SV=1	47	3	3	3	3	5.38747e+08	289970000	1.85794	62.872	24.0246	0.271605	0.235787	0.2	0.12663	1	0.997602	0.997558	1	0.867348	0	3	3	35373000	30600000	1.15598	11.4816	24.2507	0.364085	0.343751	0.4	0.275234	1	0.995291	0.995908	1	0.798824	31862000	39821000	34436000	27020000	39132000	25648000	tr|S7W4J4|S7W4J4_TOXGG	tr|S7W4J4|S7W4J4_TOXGG
Putative activating signal cointegrator 1 complex subunit 3 family	tr|S7W4M7|S7W4M7_TOXGG	tr|S7W4M7|S7W4M7_TOXGG Putative activating signal cointegrator 1 complex subunit 3 family 1 ASCC3L1 OS=Toxoplasma gondii (strain ATCC 50853 / GT1) OX=507601 GN=TGGT1_223390 PE=4 SV=1	tr|S7W4M7|S7W4M7_TOXGG	tr|S7W4M7|S7W4M7_TOXGG	tr|S7W4M7|S7W4M7_TOXGG Putative activating signal cointegrator 1 complex subunit 3 family 1 ASCC3L1 OS=Toxoplasma gondii (strain ATCC 50853 / GT1) OX=507601 GN=TGGT1_223390 PE=4 SV=1	60	3	3	3	3	7.34313e+08	564090000	1.30177	62.7483	28.908	0.760659	0.75364	1	0.827259	1	0.997602	0.997558	1	0.920911	0	3	3	5.74123e+07	5.19537e+07	1.10507	24.7331	13.7958	0.646064	0.638422	1	0.827259	1	0.995291	0.995908	1	0.905208	58053000	71281000	42903000	59637000	50776000	45448000	tr|S7W4M7|S7W4M7_TOXGG	tr|S7W4M7|S7W4M7_TOXGG
gamma tubulin complex protein 5 GCP5	tr|S7W4Q5|S7W4Q5_TOXGG	tr|S7W4Q5|S7W4Q5_TOXGG Uncharacterized protein OS=Toxoplasma gondii (strain ATCC 50853 / GT1) OX=507601 GN=TGGT1_288890 PE=4 SV=1	tr|S7W4Q5|S7W4Q5_TOXGG	tr|S7W4Q5|S7W4Q5_TOXGG	tr|S7W4Q5|S7W4Q5_TOXGG Uncharacterized protein OS=Toxoplasma gondii (strain ATCC 50853 / GT1) OX=507601 GN=TGGT1_288890 PE=4 SV=1	3	2	1	2	1	18573400	12297000	1.5104	67.7556	NA	NA	0.807469	1	1	NA	NA	0.997558	1	1	0	0	0	NA	NA	NA	NA	NA	NA	NA	NA	NA	NA	NA	NA	NA	NA	NA	NA	NA	NA	NA	NA	tr|S7W4Q5|S7W4Q5_TOXGG	tr|S7W4Q5|S7W4Q5_TOXGG
Uso1-like protein ULP1	tr|S7W4T4|S7W4T4_TOXGG	tr|S7W4T4|S7W4T4_TOXGG Uncharacterized protein OS=Toxoplasma gondii (strain ATCC 50853 / GT1) OX=507601 GN=TGGT1_289120 PE=4 SV=1	tr|S7W4T4|S7W4T4_TOXGG	tr|S7W4T4|S7W4T4_TOXGG	tr|S7W4T4|S7W4T4_TOXGG Uncharacterized protein OS=Toxoplasma gondii (strain ATCC 50853 / GT1) OX=507601 GN=TGGT1_289120 PE=4 SV=1	46	3	3	3	3	361160000	2.35503e+08	1.53357	81.9682	27.6459	0.665526	0.651112	1	0.827259	1	0.997602	0.997558	1	0.920911	0	3	3	27671000	24978000	1.10781	23.4829	20.1427	0.603739	0.603517	1	0.827259	1	0.995291	0.995908	1	0.905208	24975000	35083000	22955000	19872000	25131000	29931000	tr|S7W4T4|S7W4T4_TOXGG	tr|S7W4T4|S7W4T4_TOXGG
GRA22	tr|S7W531|S7W531_TOXGG	tr|S7W531|S7W531_TOXGG Uncharacterized protein (Fragment) OS=Toxoplasma gondii (strain ATCC 50853 / GT1) OX=507601 GN=TGGT1_215220 PE=4 SV=1	tr|S7W531|S7W531_TOXGG	tr|S7W531|S7W531_TOXGG	tr|S7W531|S7W531_TOXGG Uncharacterized protein (Fragment) OS=Toxoplasma gondii (strain ATCC 50853 / GT1) OX=507601 GN=TGGT1_215220 PE=4 SV=1	3	2	2	2	2	18818000	17994500	1.04576	52.4712	38.498	0.9866	0.986443	1	1	1	0.997602	0.997558	1	1	0	0	0	NA	NA	NA	NA	NA	NA	NA	NA	NA	NA	NA	NA	NA	NA	NA	NA	NA	NA	NA	NA	tr|S7W531|S7W531_TOXGG	tr|S7W531|S7W531_TOXGG
Pre-rRNA processing protein	tr|S7W597|S7W597_TOXGG	tr|S7W597|S7W597_TOXGG Pre-rRNA processing protein OS=Toxoplasma gondii (strain ATCC 50853 / GT1) OX=507601 GN=TGGT1_225125 PE=4 SV=1	tr|S7W597|S7W597_TOXGG	tr|S7W597|S7W597_TOXGG	tr|S7W597|S7W597_TOXGG Pre-rRNA processing protein OS=Toxoplasma gondii (strain ATCC 50853 / GT1) OX=507601 GN=TGGT1_225125 PE=4 SV=1	11	3	3	3	3	3.51476e+07	2.06583e+07	1.70138	110.128	36.9107	0.973413	0.972154	1	0.827259	1	0.997602	0.997558	1	0.920911	0	2	3	8661450	9113500	0.950398	2.63937	28.5404	0.918285	0.934019	0.8	0.563703	1	0.995291	0.995908	1	0.828298	8499800	8823100	NA	6252300	9753200	11335000	tr|S7W597|S7W597_TOXGG	tr|S7W597|S7W597_TOXGG
AP2X-5	tr|S7W5D3|S7W5D3_TOXGG	tr|S7W5D3|S7W5D3_TOXGG AP2 domain transcription factor AP2X-5 OS=Toxoplasma gondii (strain ATCC 50853 / GT1) OX=507601 GN=TGGT1_237090 PE=4 SV=1	tr|S7W5D3|S7W5D3_TOXGG	tr|S7W5D3|S7W5D3_TOXGG	tr|S7W5D3|S7W5D3_TOXGG AP2 domain transcription factor AP2X-5 OS=Toxoplasma gondii (strain ATCC 50853 / GT1) OX=507601 GN=TGGT1_237090 PE=4 SV=1	11	1	2	1	2	106900000	24266950	4.40517	NA	109.515	NA	0.473633	0.666667	0.220671	NA	NA	0.997558	1	0.867348	0	1	1	15802000	21111000	0.74852	NA	NA	NA	NA	1	0.317311	NA	NA	NA	1	0.798824	NA	15802000	NA	NA	21111000	NA	tr|S7W5D3|S7W5D3_TOXGG	tr|S7W5D3|S7W5D3_TOXGG
Hypothetical protein	tr|S7W5D4|S7W5D4_TOXGG	tr|S7W5D4|S7W5D4_TOXGG Uncharacterized protein OS=Toxoplasma gondii (strain ATCC 50853 / GT1) OX=507601 GN=TGGT1_225280 PE=4 SV=1	tr|S7W5D4|S7W5D4_TOXGG	tr|S7W5D4|S7W5D4_TOXGG	tr|S7W5D4|S7W5D4_TOXGG Uncharacterized protein OS=Toxoplasma gondii (strain ATCC 50853 / GT1) OX=507601 GN=TGGT1_225280 PE=4 SV=1	2	1	1	1	1	439800000	33550000	13.1088	NA	NA	NA	NA	1	0.317311	NA	NA	NA	1	0.867348	0	0	0	NA	NA	NA	NA	NA	NA	NA	NA	NA	NA	NA	NA	NA	NA	NA	NA	NA	NA	NA	NA	tr|S7W5D4|S7W5D4_TOXGG	tr|S7W5D4|S7W5D4_TOXGG
Signal peptidase OS	tr|S7W5I3|S7W5I3_TOXGG	tr|S7W5I3|S7W5I3_TOXGG Signal peptidase OS=Toxoplasma gondii (strain ATCC 50853 / GT1) OX=507601 GN=TGGT1_214090 PE=4 SV=1	tr|S7W5I3|S7W5I3_TOXGG	tr|S7W5I3|S7W5I3_TOXGG	tr|S7W5I3|S7W5I3_TOXGG Signal peptidase OS=Toxoplasma gondii (strain ATCC 50853 / GT1) OX=507601 GN=TGGT1_214090 PE=4 SV=1	8	2	3	2	3	103790500	1.291e+08	0.803952	42.7839	72.004	0.910839	0.92601	0.8	0.563703	1	0.997602	0.997558	1	0.869502	0	2	3	85041000	80111000	1.06154	9.11977	6.64995	0.524698	0.452054	0.4	0.248213	1	0.995291	0.995908	1	0.798824	79557000	90525000	NA	86189000	76251000	77893000	tr|S7W5I3|S7W5I3_TOXGG	tr|S7W5I3|S7W5I3_TOXGG
Hypothetical protein	tr|S7W5M0|S7W5M0_TOXGG	tr|S7W5M0|S7W5M0_TOXGG Uncharacterized protein OS=Toxoplasma gondii (strain ATCC 50853 / GT1) OX=507601 GN=TGGT1_226660 PE=4 SV=1	tr|S7W5M0|S7W5M0_TOXGG	tr|S7W5M0|S7W5M0_TOXGG	tr|S7W5M0|S7W5M0_TOXGG Uncharacterized protein OS=Toxoplasma gondii (strain ATCC 50853 / GT1) OX=507601 GN=TGGT1_226660 PE=4 SV=1	39	3	3	3	3	1.68833e+08	1.05396e+08	1.60189	97.1253	22.4591	0.804	0.793801	1	0.827259	1	0.997602	0.997558	1	0.920911	0	3	3	1.68995e+07	15741000	1.0736	60.0506	33.3729	0.952899	0.951832	1	0.827259	1	0.995291	0.995908	1	0.905208	15369000	27726000	7603400	13859000	21676000	11688000	tr|S7W5M0|S7W5M0_TOXGG	tr|S7W5M0|S7W5M0_TOXGG
M16 family peptidase	tr|S7W5N7|S7W5N7_TOXGG	tr|S7W5N7|S7W5N7_TOXGG Peptidase M16 inactive domain-containing protein OS=Toxoplasma gondii (strain ATCC 50853 / GT1) OX=507601 GN=TGGT1_214490 PE=4 SV=1	tr|S7W5N7|S7W5N7_TOXGG	tr|S7W5N7|S7W5N7_TOXGG	tr|S7W5N7|S7W5N7_TOXGG Peptidase M16 inactive domain-containing protein OS=Toxoplasma gondii (strain ATCC 50853 / GT1) OX=507601 GN=TGGT1_214490 PE=4 SV=1	3	2	1	2	1	6518600	6759900	0.964304	6.48899	NA	NA	0.720141	1	1	NA	NA	0.997558	1	1	0	0	0	NA	NA	NA	NA	NA	NA	NA	NA	NA	NA	NA	NA	NA	NA	NA	NA	NA	NA	NA	NA	tr|S7W5N7|S7W5N7_TOXGG	tr|S7W5N7|S7W5N7_TOXGG
GRA35	tr|S7W5P1|S7W5P1_TOXGG	tr|S7W5P1|S7W5P1_TOXGG Uncharacterized protein OS=Toxoplasma gondii (strain ATCC 50853 / GT1) OX=507601 GN=TGGT1_226380 PE=4 SV=1	tr|S7W5P1|S7W5P1_TOXGG	tr|S7W5P1|S7W5P1_TOXGG	tr|S7W5P1|S7W5P1_TOXGG Uncharacterized protein OS=Toxoplasma gondii (strain ATCC 50853 / GT1) OX=507601 GN=TGGT1_226380 PE=4 SV=1	4	3	2	3	2	19408500	19833500	0.978572	101.264	13.6583	0.58354	0.650289	0.8	0.563703	1	0.997602	0.997558	1	0.869502	0	2	2	10632300	8392000	1.26696	28.8727	11.4121	0.473225	0.42912	0.666667	0.438578	1	0.995291	0.995908	1	0.813078	8461600	NA	12803000	7714800	NA	9069200	tr|S7W5P1|S7W5P1_TOXGG	tr|S7W5P1|S7W5P1_TOXGG
IgA-specific metalloendopeptidase	tr|S7W5T7|S7W5T7_TOXGG	tr|S7W5T7|S7W5T7_TOXGG IgA-specific metalloendopeptidase OS=Toxoplasma gondii (strain ATCC 50853 / GT1) OX=507601 GN=TGGT1_226950 PE=4 SV=1	tr|S7W5T7|S7W5T7_TOXGG	tr|S7W5T7|S7W5T7_TOXGG	tr|S7W5T7|S7W5T7_TOXGG IgA-specific metalloendopeptidase OS=Toxoplasma gondii (strain ATCC 50853 / GT1) OX=507601 GN=TGGT1_226950 PE=4 SV=1	18	3	3	3	3	99167000	6.71413e+07	1.47699	63.4496	30.8993	0.51132	0.501651	1	0.827259	1	0.997602	0.997558	1	0.920911	0	3	3	2.20243e+07	1.76473e+07	1.24803	14.7519	25.0542	0.248723	0.231255	0.4	0.275234	1	0.995291	0.995908	1	0.798824	19712000	25739000	20622000	22272000	17208000	13462000	tr|S7W5T7|S7W5T7_TOXGG	tr|S7W5T7|S7W5T7_TOXGG
ROP11	tr|S7W5X8|S7W5X8_TOXGG	tr|S7W5X8|S7W5X8_TOXGG Rhoptry kinase family protein ROP11 (Incomplete catalytic triad) OS=Toxoplasma gondii (strain ATCC 50853 / GT1) OX=507601 GN=TGGT1_227810 PE=4 SV=1	tr|S7W5X8|S7W5X8_TOXGG	tr|S7W5X8|S7W5X8_TOXGG	tr|S7W5X8|S7W5X8_TOXGG Rhoptry kinase family protein ROP11 (Incomplete catalytic triad) OS=Toxoplasma gondii (strain ATCC 50853 / GT1) OX=507601 GN=TGGT1_227810 PE=4 SV=1	2	1	0	1	0	11898000	NA	NA	NA	NA	NA	NA	NA	NA	NA	NA	NA	NA	NA	0	0	0	NA	NA	NA	NA	NA	NA	NA	NA	NA	NA	NA	NA	NA	NA	NA	NA	NA	NA	NA	NA	tr|S7W5X8|S7W5X8_TOXGG	tr|S7W5X8|S7W5X8_TOXGG
Hypothetical protein	tr|S7W611|S7W611_TOXGG	tr|S7W611|S7W611_TOXGG Uncharacterized protein OS=Toxoplasma gondii (strain ATCC 50853 / GT1) OX=507601 GN=TGGT1_228340 PE=4 SV=1	tr|S7W611|S7W611_TOXGG	tr|S7W611|S7W611_TOXGG	tr|S7W611|S7W611_TOXGG Uncharacterized protein OS=Toxoplasma gondii (strain ATCC 50853 / GT1) OX=507601 GN=TGGT1_228340 PE=4 SV=1	10	2	1	2	1	36595750	19189000	1.90712	134.657	NA	NA	0.893975	1	1	NA	NA	0.997558	1	1	0	1	1	12635000	8883800	1.42225	NA	NA	NA	NA	1	0.317311	NA	NA	NA	1	0.798824	NA	12635000	NA	NA	8883800	NA	tr|S7W611|S7W611_TOXGG	tr|S7W611|S7W611_TOXGG
Hypothetical protein	tr|S7W632|S7W632_TOXGG	tr|S7W632|S7W632_TOXGG Uncharacterized protein OS=Toxoplasma gondii (strain ATCC 50853 / GT1) OX=507601 GN=TGGT1_235420 PE=4 SV=1	tr|S7W632|S7W632_TOXGG	tr|S7W632|S7W632_TOXGG	tr|S7W632|S7W632_TOXGG Uncharacterized protein OS=Toxoplasma gondii (strain ATCC 50853 / GT1) OX=507601 GN=TGGT1_235420 PE=4 SV=1	68	3	3	3	3	5.89437e+08	3.61713e+08	1.62957	72.4342	14.964	0.487348	0.453741	1	0.827259	1	0.997602	0.997558	1	0.920911	0	3	3	3.69833e+07	32218000	1.14791	23.7632	47.6048	0.575502	0.562657	1	0.827259	1	0.995291	0.995908	1	0.905208	34885000	46631000	29434000	30226000	48454000	17974000	tr|S7W632|S7W632_TOXGG	tr|S7W632|S7W632_TOXGG
IMC-associated protein IAP3	tr|S7W676|S7W676_TOXGG	tr|S7W676|S7W676_TOXGG Uncharacterized protein OS=Toxoplasma gondii (strain ATCC 50853 / GT1) OX=507601 GN=TGGT1_238170 PE=4 SV=1	tr|S7W676|S7W676_TOXGG	tr|S7W676|S7W676_TOXGG	tr|S7W676|S7W676_TOXGG Uncharacterized protein OS=Toxoplasma gondii (strain ATCC 50853 / GT1) OX=507601 GN=TGGT1_238170 PE=4 SV=1	8	3	2	3	2	34622000	11743000	2.94831	99.9042	13.2112	0.317366	0.384175	0.4	0.248213	1	0.997602	0.997558	1	0.867348	0	3	1	11055700	8014200	1.37951	65.3586	NA	NA	0.807524	1	0.654721	NA	NA	0.995908	1	0.905208	6481300	19386000	7299800	NA	8014200	NA	tr|S7W676|S7W676_TOXGG	tr|S7W676|S7W676_TOXGG
protein disulfide-isomerase domain-containing protein	tr|S7W691|S7W691_TOXGG;tr|S7UQV0|S7UQV0_TOXGG;tr|S7UGB5|S7UGB5_TOXGG	tr|S7W691|S7W691_TOXGG Protein disulfide-isomerase domain-containing protein (Fragment) OS=Toxoplasma gondii (strain ATCC 50853 / GT1) OX=507601 GN=TGGT1_238040A PE=4 SV=1	tr|S7W691|S7W691_TOXGG	tr|S7W691|S7W691_TOXGG	tr|S7W691|S7W691_TOXGG Protein disulfide-isomerase domain-containing protein (Fragment) OS=Toxoplasma gondii (strain ATCC 50853 / GT1) OX=507601 GN=TGGT1_238040A PE=4 SV=1	7	2	3	2	3	26448500	17949000	1.47354	30.8872	34.1576	0.295326	0.309294	0.8	0.563703	1	0.997602	0.997558	1	0.869502	0	2	1	15453500	18779000	0.822914	14.1893	NA	NA	0.456541	0.666667	0.220671	NA	NA	0.995908	1	0.798824	17004000	13903000	NA	NA	18779000	NA	tr|S7W691|S7W691_TOXGG;tr|S7UQV0|S7UQV0_TOXGG;tr|S7UGB5|S7UGB5_TOXGG	tr|S7W691|S7W691_TOXGG
Gamma tubulin Complex Protein 2 GCP2	tr|S7W6A3|S7W6A3_TOXGG	tr|S7W6A3|S7W6A3_TOXGG Spc97 / Spc98 family protein OS=Toxoplasma gondii (strain ATCC 50853 / GT1) OX=507601 GN=TGGT1_263510 PE=4 SV=1	tr|S7W6A3|S7W6A3_TOXGG	tr|S7W6A3|S7W6A3_TOXGG	tr|S7W6A3|S7W6A3_TOXGG Spc97 / Spc98 family protein OS=Toxoplasma gondii (strain ATCC 50853 / GT1) OX=507601 GN=TGGT1_263510 PE=4 SV=1	23	3	3	3	3	196070000	1.39626e+08	1.40425	63.0577	41.6894	0.543625	0.539718	0.7	0.512691	1	0.997602	0.997558	1	0.867348	0	3	3	2.30613e+07	2.23477e+07	1.03193	15.0509	9.95157	0.809435	0.807793	1	0.827259	1	0.995291	0.995908	1	0.905208	19724000	26652000	22808000	19826000	24029000	23188000	tr|S7W6A3|S7W6A3_TOXGG	tr|S7W6A3|S7W6A3_TOXGG
IMC43	tr|S7W6D0|S7W6D0_TOXGG	tr|S7W6D0|S7W6D0_TOXGG Uncharacterized protein OS=Toxoplasma gondii (strain ATCC 50853 / GT1) OX=507601 GN=TGGT1_238895 PE=4 SV=1	tr|S7W6D0|S7W6D0_TOXGG	tr|S7W6D0|S7W6D0_TOXGG	tr|S7W6D0|S7W6D0_TOXGG Uncharacterized protein OS=Toxoplasma gondii (strain ATCC 50853 / GT1) OX=507601 GN=TGGT1_238895 PE=4 SV=1	6	3	3	3	3	5.01717e+07	23691000	2.11775	65.9813	43.3554	0.206175	0.204931	0.2	0.12663	1	0.997602	0.997558	1	0.867348	0	3	2	1.84723e+07	16473350	1.12135	25.5827	55.8329	0.744598	0.655452	0.8	0.563703	1	0.995291	0.995908	1	0.828298	16924000	23778000	14715000	NA	22977000	9969700	tr|S7W6D0|S7W6D0_TOXGG	tr|S7W6D0|S7W6D0_TOXGG
GCN5b interacting proteins	tr|S7W708|S7W708_TOXGG	tr|S7W708|S7W708_TOXGG Uncharacterized protein OS=Toxoplasma gondii (strain ATCC 50853 / GT1) OX=507601 GN=TGGT1_241850 PE=4 SV=1	tr|S7W708|S7W708_TOXGG	tr|S7W708|S7W708_TOXGG	tr|S7W708|S7W708_TOXGG Uncharacterized protein OS=Toxoplasma gondii (strain ATCC 50853 / GT1) OX=507601 GN=TGGT1_241850 PE=4 SV=1	31	3	3	3	3	1.46022e+08	5.83477e+07	2.50263	97.8911	61.007	0.50105	0.484341	0.7	0.512691	1	0.997602	0.997558	1	0.867348	0	3	3	1.59163e+07	1.14874e+07	1.38555	74.7119	107.194	0.663769	0.663742	1	0.827259	1	0.995291	0.995908	1	0.905208	17033000	27210000	3506000	3734800	25686000	5041300	tr|S7W708|S7W708_TOXGG	tr|S7W708|S7W708_TOXGG
Hypothetical protein	tr|S7W745|S7W745_TOXGG	tr|S7W745|S7W745_TOXGG ATPase family associated with various cellular activities (AAA) subfamily protein OS=Toxoplasma gondii (strain ATCC 50853 / GT1) OX=507601 GN=TGGT1_242625 PE=4 SV=1	tr|S7W745|S7W745_TOXGG	tr|S7W745|S7W745_TOXGG	tr|S7W745|S7W745_TOXGG ATPase family associated with various cellular activities (AAA) subfamily protein OS=Toxoplasma gondii (strain ATCC 50853 / GT1) OX=507601 GN=TGGT1_242625 PE=4 SV=1	16	2	2	2	2	43339500	7321650	5.91936	106.607	78.8333	0.335343	0.316441	0.666667	0.438578	1	0.997602	0.997558	1	0.867348	0	2	1	8354250	4282100	1.95097	46.0571	NA	NA	0.48572	0.666667	0.220671	NA	NA	0.995908	1	0.798824	5633500	11075000	NA	NA	4282100	NA	tr|S7W745|S7W745_TOXGG	tr|S7W745|S7W745_TOXGG
Hypothetical protein	tr|S7W775|S7W775_TOXGG	tr|S7W775|S7W775_TOXGG HEAT repeat-containing protein OS=Toxoplasma gondii (strain ATCC 50853 / GT1) OX=507601 GN=TGGT1_260270 PE=4 SV=1	tr|S7W775|S7W775_TOXGG	tr|S7W775|S7W775_TOXGG	tr|S7W775|S7W775_TOXGG HEAT repeat-containing protein OS=Toxoplasma gondii (strain ATCC 50853 / GT1) OX=507601 GN=TGGT1_260270 PE=4 SV=1	3	3	1	1	1	13974000	2320300	6.0225	NA	NA	NA	NA	1	0.317311	NA	NA	NA	1	0.867348	0	0	0	NA	NA	NA	NA	NA	NA	NA	NA	NA	NA	NA	NA	NA	NA	NA	NA	NA	NA	NA	NA	tr|S7W775|S7W775_TOXGG	tr|S7W775|S7W775_TOXGG
bromodomain-containing protein BDP3	tr|S7W7C2|S7W7C2_TOXGG	tr|S7W7C2|S7W7C2_TOXGG Bromodomain-containing protein OS=Toxoplasma gondii (strain ATCC 50853 / GT1) OX=507601 GN=TGGT1_258990 PE=4 SV=1	tr|S7W7C2|S7W7C2_TOXGG	tr|S7W7C2|S7W7C2_TOXGG	tr|S7W7C2|S7W7C2_TOXGG Bromodomain-containing protein OS=Toxoplasma gondii (strain ATCC 50853 / GT1) OX=507601 GN=TGGT1_258990 PE=4 SV=1	3	2	2	2	2	5165900	1416800	3.64617	29.5742	105.787	0.322701	0.232011	0.333333	0.121335	1	0.997602	0.997558	1	0.867348	0	0	0	NA	NA	NA	NA	NA	NA	NA	NA	NA	NA	NA	NA	NA	NA	NA	NA	NA	NA	NA	NA	tr|S7W7C2|S7W7C2_TOXGG	tr|S7W7C2|S7W7C2_TOXGG
cyst wall protein CST7	tr|S7W7E3|S7W7E3_TOXGG	tr|S7W7E3|S7W7E3_TOXGG Uncharacterized protein OS=Toxoplasma gondii (strain ATCC 50853 / GT1) OX=507601 GN=TGGT1_258870B PE=4 SV=1	tr|S7W7E3|S7W7E3_TOXGG	tr|S7W7E3|S7W7E3_TOXGG	tr|S7W7E3|S7W7E3_TOXGG Uncharacterized protein OS=Toxoplasma gondii (strain ATCC 50853 / GT1) OX=507601 GN=TGGT1_258870B PE=4 SV=1	2	0	1	0	1	NA	45494000	NA	NA	NA	NA	NA	NA	NA	NA	NA	NA	NA	NA	0	0	0	NA	NA	NA	NA	NA	NA	NA	NA	NA	NA	NA	NA	NA	NA	NA	NA	NA	NA	NA	NA	tr|S7W7E3|S7W7E3_TOXGG	tr|S7W7E3|S7W7E3_TOXGG
Chromodomain helicase DNA binding protein	tr|S7W7H2|S7W7H2_TOXGG	tr|S7W7H2|S7W7H2_TOXGG Chromodomain helicase DNA binding protein CHD1/SWI2/SNF2 OS=Toxoplasma gondii (strain ATCC 50853 / GT1) OX=507601 GN=TGGT1_258240 PE=4 SV=1	tr|S7W7H2|S7W7H2_TOXGG	tr|S7W7H2|S7W7H2_TOXGG	tr|S7W7H2|S7W7H2_TOXGG Chromodomain helicase DNA binding protein CHD1/SWI2/SNF2 OS=Toxoplasma gondii (strain ATCC 50853 / GT1) OX=507601 GN=TGGT1_258240 PE=4 SV=1	62	3	3	3	3	8.63357e+08	5.40253e+08	1.59806	59.5099	11.5674	0.399939	0.356176	0.7	0.512691	1	0.997602	0.997558	1	0.867348	0	3	3	50520000	46123000	1.09533	22.2618	35.9643	0.656259	0.652343	1	0.827259	1	0.995291	0.995908	1	0.905208	49610000	62194000	39756000	40283000	64841000	33245000	tr|S7W7H2|S7W7H2_TOXGG	tr|S7W7H2|S7W7H2_TOXGG
puttive DnaJ protein	tr|S7W7H7|S7W7H7_TOXGG	tr|S7W7H7|S7W7H7_TOXGG Putative DnaJ protein OS=Toxoplasma gondii (strain ATCC 50853 / GT1) OX=507601 GN=TGGT1_258390 PE=4 SV=1	tr|S7W7H7|S7W7H7_TOXGG	tr|S7W7H7|S7W7H7_TOXGG	tr|S7W7H7|S7W7H7_TOXGG Putative DnaJ protein OS=Toxoplasma gondii (strain ATCC 50853 / GT1) OX=507601 GN=TGGT1_258390 PE=4 SV=1	3	2	2	2	2	17736500	27853500	0.636778	9.09374	74.9541	0.710488	0.674993	1	1	1	0.997602	0.997558	1	1	0	2	2	11596000	10184050	1.13864	9.61021	60.1559	0.704564	0.669675	1	1	1	0.995291	0.995908	1	1	12384000	NA	10808000	5852100	NA	14516000	tr|S7W7H7|S7W7H7_TOXGG	tr|S7W7H7|S7W7H7_TOXGG
ROP1	tr|S7W7R3|S7W7R3_TOXGG	tr|S7W7R3|S7W7R3_TOXGG Rhoptry protein ROP1 OS=Toxoplasma gondii (strain ATCC 50853 / GT1) OX=507601 GN=TGGT1_309590 PE=4 SV=1	tr|S7W7R3|S7W7R3_TOXGG	tr|S7W7R3|S7W7R3_TOXGG	tr|S7W7R3|S7W7R3_TOXGG Rhoptry protein ROP1 OS=Toxoplasma gondii (strain ATCC 50853 / GT1) OX=507601 GN=TGGT1_309590 PE=4 SV=1	4	3	3	3	3	2.66838e+07	2.00411e+07	1.33146	61.0814	105.745	0.594182	0.593612	0.7	0.512691	1	0.997602	0.997558	1	0.867348	0	1	2	17912000	10710500	1.67238	NA	9.01172	NA	0.134255	0.666667	0.220671	NA	NA	0.995908	1	0.798824	17912000	NA	NA	NA	11393000	10028000	tr|S7W7R3|S7W7R3_TOXGG	tr|S7W7R3|S7W7R3_TOXGG
VPS15-like kinase; PIK3R4 kinase-related protein	tr|S7W7W9|S7W7W9_TOXGG	tr|S7W7W9|S7W7W9_TOXGG PIK3R4 kinase-related protein (Incomplete catalytic triad) OS=Toxoplasma gondii (strain ATCC 50853 / GT1) OX=507601 GN=TGGT1_310190 PE=4 SV=1	tr|S7W7W9|S7W7W9_TOXGG	tr|S7W7W9|S7W7W9_TOXGG	tr|S7W7W9|S7W7W9_TOXGG PIK3R4 kinase-related protein (Incomplete catalytic triad) OS=Toxoplasma gondii (strain ATCC 50853 / GT1) OX=507601 GN=TGGT1_310190 PE=4 SV=1	2	2	1	2	1	593115	927630	0.639387	2.07084	NA	NA	0.0360569	0.666667	0.220671	NA	NA	0.997558	1	0.867348	0	0	0	NA	NA	NA	NA	NA	NA	NA	NA	NA	NA	NA	NA	NA	NA	NA	NA	NA	NA	NA	NA	tr|S7W7W9|S7W7W9_TOXGG	tr|S7W7W9|S7W7W9_TOXGG
apical annuli protein AAP3	tr|S7W850|S7W850_TOXGG	tr|S7W850|S7W850_TOXGG Uncharacterized protein OS=Toxoplasma gondii (strain ATCC 50853 / GT1) OX=507601 GN=TGGT1_313480 PE=4 SV=1	tr|S7W850|S7W850_TOXGG	tr|S7W850|S7W850_TOXGG	tr|S7W850|S7W850_TOXGG Uncharacterized protein OS=Toxoplasma gondii (strain ATCC 50853 / GT1) OX=507601 GN=TGGT1_313480 PE=4 SV=1	17	3	3	3	3	111094000	6.86333e+07	1.61866	94.9082	40.2457	0.696702	0.689884	1	0.827259	1	0.997602	0.997558	1	0.920911	0	3	3	1.87257e+07	1.82204e+07	1.02773	49.9867	61.9904	0.87524	0.874748	1	0.827259	1	0.995291	0.995908	1	0.905208	17071000	28803000	10303000	16263000	30366000	8032100	tr|S7W850|S7W850_TOXGG	tr|S7W850|S7W850_TOXGG
leucin rich repeat containg protein	tr|S7W864|S7W864_TOXGG	tr|S7W864|S7W864_TOXGG Uncharacterized protein OS=Toxoplasma gondii (strain ATCC 50853 / GT1) OX=507601 GN=TGGT1_313370 PE=4 SV=1	tr|S7W864|S7W864_TOXGG	tr|S7W864|S7W864_TOXGG	tr|S7W864|S7W864_TOXGG Uncharacterized protein OS=Toxoplasma gondii (strain ATCC 50853 / GT1) OX=507601 GN=TGGT1_313370 PE=4 SV=1	10	3	2	3	2	3.69261e+07	16741650	2.20564	121.739	59.4633	0.754823	0.789954	1	1	1	0.997602	0.997558	1	1	0	2	1	11978550	11219000	1.0677	41.0201	NA	NA	0.973471	1	1	NA	NA	0.995908	1	1	8504100	15453000	NA	NA	11219000	NA	tr|S7W864|S7W864_TOXGG	tr|S7W864|S7W864_TOXGG
Hypothetical protein	tr|S7W8E5|S7W8E5_TOXGG	tr|S7W8E5|S7W8E5_TOXGG TOG domain-containing protein OS=Toxoplasma gondii (strain ATCC 50853 / GT1) OX=507601 GN=TGGT1_312590 PE=4 SV=1	tr|S7W8E5|S7W8E5_TOXGG	tr|S7W8E5|S7W8E5_TOXGG	tr|S7W8E5|S7W8E5_TOXGG TOG domain-containing protein OS=Toxoplasma gondii (strain ATCC 50853 / GT1) OX=507601 GN=TGGT1_312590 PE=4 SV=1	8	1	1	1	1	54875000	12595000	4.35689	NA	NA	NA	NA	1	0.317311	NA	NA	NA	1	0.867348	0	1	1	9626600	11588000	0.830739	NA	NA	NA	NA	1	0.317311	NA	NA	NA	1	0.798824	NA	9626600	NA	NA	11588000	NA	tr|S7W8E5|S7W8E5_TOXGG	tr|S7W8E5|S7W8E5_TOXGG
BCC11	tr|S7W8I0|S7W8I0_TOXGG	tr|S7W8I0|S7W8I0_TOXGG Uncharacterized protein OS=Toxoplasma gondii (strain ATCC 50853 / GT1) OX=507601 GN=TGGT1_278130 PE=4 SV=1	tr|S7W8I0|S7W8I0_TOXGG	tr|S7W8I0|S7W8I0_TOXGG	tr|S7W8I0|S7W8I0_TOXGG Uncharacterized protein OS=Toxoplasma gondii (strain ATCC 50853 / GT1) OX=507601 GN=TGGT1_278130 PE=4 SV=1	7	3	3	3	3	21340900	25827000	0.826302	90.0392	41.253	0.526131	0.507758	0.7	0.512691	1	0.997602	0.997558	1	0.867348	0	2	3	12037500	1.45827e+07	0.825466	10.6969	12.6871	0.181631	0.17646	0.2	0.0832645	1	0.995291	0.995908	1	0.798824	11127000	12948000	NA	13418000	13614000	16716000	tr|S7W8I0|S7W8I0_TOXGG	tr|S7W8I0|S7W8I0_TOXGG
Hypothetical protein	tr|S7W8J0|S7W8J0_TOXGG	tr|S7W8J0|S7W8J0_TOXGG Uncharacterized protein OS=Toxoplasma gondii (strain ATCC 50853 / GT1) OX=507601 GN=TGGT1_312190 PE=4 SV=1	tr|S7W8J0|S7W8J0_TOXGG	tr|S7W8J0|S7W8J0_TOXGG	tr|S7W8J0|S7W8J0_TOXGG Uncharacterized protein OS=Toxoplasma gondii (strain ATCC 50853 / GT1) OX=507601 GN=TGGT1_312190 PE=4 SV=1	19	3	3	3	3	8.38897e+07	3.17937e+07	2.63857	93.8114	32.1871	0.351676	0.312934	0.7	0.512691	1	0.997602	0.997558	1	0.867348	0	3	3	1.8757e+07	7379700	2.5417	64.4113	42.2696	0.152962	0.135718	0.2	0.12663	1	0.995291	0.995908	1	0.798824	15987000	31983000	8300900	5798900	10973000	5367200	tr|S7W8J0|S7W8J0_TOXGG	tr|S7W8J0|S7W8J0_TOXGG
AP2XII-8	tr|S7W8S6|S7W8S6_TOXGG	tr|S7W8S6|S7W8S6_TOXGG AP2 domain transcription factor AP2XII-8 OS=Toxoplasma gondii (strain ATCC 50853 / GT1) OX=507601 GN=TGGT1_250800 PE=4 SV=1	tr|S7W8S6|S7W8S6_TOXGG	tr|S7W8S6|S7W8S6_TOXGG	tr|S7W8S6|S7W8S6_TOXGG AP2 domain transcription factor AP2XII-8 OS=Toxoplasma gondii (strain ATCC 50853 / GT1) OX=507601 GN=TGGT1_250800 PE=4 SV=1	10	3	3	3	3	41128500	16627200	2.47357	110.618	69.6003	0.625249	0.622206	0.4	0.275234	1	0.997602	0.997558	1	0.867348	0	2	2	13496000	9554550	1.41252	1.1841	12.9431	0.160914	0.0630148	0.333333	0.121335	1	0.995291	0.995908	1	0.798824	13383000	13609000	NA	8680100	10429000	NA	tr|S7W8S6|S7W8S6_TOXGG	tr|S7W8S6|S7W8S6_TOXGG
CDK-related protein kinase CRK3	tr|S7W928|S7W928_TOXGG	tr|S7W928|S7W928_TOXGG Putative cell-cycle-associated protein kinase CDK OS=Toxoplasma gondii (strain ATCC 50853 / GT1) OX=507601 GN=TGGT1_249260 PE=4 SV=1	tr|S7W928|S7W928_TOXGG	tr|S7W928|S7W928_TOXGG	tr|S7W928|S7W928_TOXGG Putative cell-cycle-associated protein kinase CDK OS=Toxoplasma gondii (strain ATCC 50853 / GT1) OX=507601 GN=TGGT1_249260 PE=4 SV=1	6	1	1	1	1	27171000	2102300	12.9244	NA	NA	NA	NA	1	0.317311	NA	NA	NA	1	0.867348	0	1	1	6613200	2556500	2.58682	NA	NA	NA	NA	1	0.317311	NA	NA	NA	1	0.798824	NA	6613200	NA	NA	2556500	NA	tr|S7W928|S7W928_TOXGG	tr|S7W928|S7W928_TOXGG
Putative aquarius	tr|S7W963|S7W963_TOXGG	tr|S7W963|S7W963_TOXGG Putative aquarius OS=Toxoplasma gondii (strain ATCC 50853 / GT1) OX=507601 GN=TGGT1_314410 PE=4 SV=1	tr|S7W963|S7W963_TOXGG	tr|S7W963|S7W963_TOXGG	tr|S7W963|S7W963_TOXGG Putative aquarius OS=Toxoplasma gondii (strain ATCC 50853 / GT1) OX=507601 GN=TGGT1_314410 PE=4 SV=1	15	3	3	3	3	90388000	7.66073e+07	1.17989	71.0243	50.7654	0.950907	0.950296	1	0.827259	1	0.997602	0.997558	1	0.920911	0	3	3	15454000	1.47063e+07	1.05084	15.1303	7.30376	0.696064	0.687263	0.7	0.512691	1	0.995291	0.995908	1	0.813078	17352000	16168000	12842000	14394000	13823000	15902000	tr|S7W963|S7W963_TOXGG	tr|S7W963|S7W963_TOXGG
CBF/Mak21 family protein	tr|S7W9B0|S7W9B0_TOXGG	tr|S7W9B0|S7W9B0_TOXGG CBF/Mak21 family protein OS=Toxoplasma gondii (strain ATCC 50853 / GT1) OX=507601 GN=TGGT1_313990 PE=4 SV=1	tr|S7W9B0|S7W9B0_TOXGG	tr|S7W9B0|S7W9B0_TOXGG	tr|S7W9B0|S7W9B0_TOXGG CBF/Mak21 family protein OS=Toxoplasma gondii (strain ATCC 50853 / GT1) OX=507601 GN=TGGT1_313990 PE=4 SV=1	3	2	1	2	1	13058800	3798800	3.43761	95.2267	NA	NA	0.628939	0.666667	0.220671	NA	NA	0.997558	1	0.867348	0	0	0	NA	NA	NA	NA	NA	NA	NA	NA	NA	NA	NA	NA	NA	NA	NA	NA	NA	NA	NA	NA	tr|S7W9B0|S7W9B0_TOXGG	tr|S7W9B0|S7W9B0_TOXGG
Hypothetical protein	tr|S7W9G6|S7W9G6_TOXGG	tr|S7W9G6|S7W9G6_TOXGG HEAT repeat-containing protein OS=Toxoplasma gondii (strain ATCC 50853 / GT1) OX=507601 GN=TGGT1_280540 PE=4 SV=1	tr|S7W9G6|S7W9G6_TOXGG	tr|S7W9G6|S7W9G6_TOXGG	tr|S7W9G6|S7W9G6_TOXGG HEAT repeat-containing protein OS=Toxoplasma gondii (strain ATCC 50853 / GT1) OX=507601 GN=TGGT1_280540 PE=4 SV=1	3	3	2	3	2	3412015700	8777402690	0.388727	173.077	141.408	0.864106	0.840479	1	1	1	0.997602	0.997558	1	1	0	0	0	NA	NA	NA	NA	NA	NA	NA	NA	NA	NA	NA	NA	NA	NA	NA	NA	NA	NA	NA	NA	tr|S7W9G6|S7W9G6_TOXGG	tr|S7W9G6|S7W9G6_TOXGG
GCN5b interacting protein	tr|S7W9H1|S7W9H1_TOXGG	tr|S7W9H1|S7W9H1_TOXGG Uncharacterized protein OS=Toxoplasma gondii (strain ATCC 50853 / GT1) OX=507601 GN=TGGT1_280590 PE=4 SV=1	tr|S7W9H1|S7W9H1_TOXGG	tr|S7W9H1|S7W9H1_TOXGG	tr|S7W9H1|S7W9H1_TOXGG Uncharacterized protein OS=Toxoplasma gondii (strain ATCC 50853 / GT1) OX=507601 GN=TGGT1_280590 PE=4 SV=1	9	3	3	3	2	45395000	11452500	3.96376	111.038	50.9438	0.250413	0.309425	0.4	0.248213	1	0.997602	0.997558	1	0.867348	0	3	1	1.4154e+07	6211100	2.27882	84.4308	NA	NA	0.570658	0.5	0.179712	NA	NA	0.995908	1	0.798824	7398600	27952000	7111300	6211100	NA	NA	tr|S7W9H1|S7W9H1_TOXGG	tr|S7W9H1|S7W9H1_TOXGG
SWI2/SNF2 SRCAP/Ino80	tr|S7W9I8|S7W9I8_TOXGG	tr|S7W9I8|S7W9I8_TOXGG SWI2/SNF2 SRCAP/Ino80 OS=Toxoplasma gondii (strain ATCC 50853 / GT1) OX=507601 GN=TGGT1_280800 PE=4 SV=1	tr|S7W9I8|S7W9I8_TOXGG	tr|S7W9I8|S7W9I8_TOXGG	tr|S7W9I8|S7W9I8_TOXGG SWI2/SNF2 SRCAP/Ino80 OS=Toxoplasma gondii (strain ATCC 50853 / GT1) OX=507601 GN=TGGT1_280800 PE=4 SV=1	4	1	1	1	1	32234000	14792000	2.17915	NA	NA	NA	NA	1	0.317311	NA	NA	NA	1	0.867348	0	1	1	6953200	10418000	0.667422	NA	NA	NA	NA	1	0.317311	NA	NA	NA	1	0.798824	NA	6953200	NA	NA	10418000	NA	tr|S7W9I8|S7W9I8_TOXGG	tr|S7W9I8|S7W9I8_TOXGG
Formin 2	tr|S7W9L4|S7W9L4_TOXGG	tr|S7W9L4|S7W9L4_TOXGG Formin FRM2 OS=Toxoplasma gondii (strain ATCC 50853 / GT1) OX=507601 GN=TGGT1_206580 PE=4 SV=1	tr|S7W9L4|S7W9L4_TOXGG	tr|S7W9L4|S7W9L4_TOXGG	tr|S7W9L4|S7W9L4_TOXGG Formin FRM2 OS=Toxoplasma gondii (strain ATCC 50853 / GT1) OX=507601 GN=TGGT1_206580 PE=4 SV=1	2	2	0	2	0	9993400	NA	NA	40.9487	NA	NA	NA	NA	NA	NA	NA	NA	NA	NA	0	0	0	NA	NA	NA	NA	NA	NA	NA	NA	NA	NA	NA	NA	NA	NA	NA	NA	NA	NA	NA	NA	tr|S7W9L4|S7W9L4_TOXGG	tr|S7W9L4|S7W9L4_TOXGG
symplekin	tr|S7W9Q9|S7W9Q9_TOXGG	tr|S7W9Q9|S7W9Q9_TOXGG Symplekin_C domain-containing protein OS=Toxoplasma gondii (strain ATCC 50853 / GT1) OX=507601 GN=TGGT1_247330 PE=4 SV=1	tr|S7W9Q9|S7W9Q9_TOXGG	tr|S7W9Q9|S7W9Q9_TOXGG	tr|S7W9Q9|S7W9Q9_TOXGG Symplekin_C domain-containing protein OS=Toxoplasma gondii (strain ATCC 50853 / GT1) OX=507601 GN=TGGT1_247330 PE=4 SV=1	26	3	3	3	3	1.45089e+08	9.75403e+07	1.48748	81.86	26.021	0.687058	0.673213	1	0.827259	1	0.997602	0.997558	1	0.920911	0	3	3	2.23713e+07	1.73233e+07	1.2914	25.5347	19.5386	0.256577	0.254384	0.4	0.275234	1	0.995291	0.995908	1	0.798824	17563000	28686000	20865000	18454000	13518000	19998000	tr|S7W9Q9|S7W9Q9_TOXGG	tr|S7W9Q9|S7W9Q9_TOXGG
Hypothetical protein	tr|S7W9W9|S7W9W9_TOXGG	tr|S7W9W9|S7W9W9_TOXGG Uncharacterized protein OS=Toxoplasma gondii (strain ATCC 50853 / GT1) OX=507601 GN=TGGT1_205640 PE=4 SV=1	tr|S7W9W9|S7W9W9_TOXGG	tr|S7W9W9|S7W9W9_TOXGG	tr|S7W9W9|S7W9W9_TOXGG Uncharacterized protein OS=Toxoplasma gondii (strain ATCC 50853 / GT1) OX=507601 GN=TGGT1_205640 PE=4 SV=1	3	1	0	1	0	21467000	NA	NA	NA	NA	NA	NA	NA	NA	NA	NA	NA	NA	NA	0	0	0	NA	NA	NA	NA	NA	NA	NA	NA	NA	NA	NA	NA	NA	NA	NA	NA	NA	NA	NA	NA	tr|S7W9W9|S7W9W9_TOXGG	tr|S7W9W9|S7W9W9_TOXGG
Hypothetical protein	tr|S7WA09|S7WA09_TOXGG	tr|S7WA09|S7WA09_TOXGG Uncharacterized protein OS=Toxoplasma gondii (strain ATCC 50853 / GT1) OX=507601 GN=TGGT1_204380 PE=4 SV=1	tr|S7WA09|S7WA09_TOXGG	tr|S7WA09|S7WA09_TOXGG	tr|S7WA09|S7WA09_TOXGG Uncharacterized protein OS=Toxoplasma gondii (strain ATCC 50853 / GT1) OX=507601 GN=TGGT1_204380 PE=4 SV=1	18	3	2	3	2	6.48333e+07	33737500	1.9217	143.703	54.4873	0.901277	0.918133	0.8	0.563703	1	0.997602	0.997558	1	0.869502	0	1	1	14579000	20222000	0.720947	NA	NA	NA	NA	1	0.317311	NA	NA	NA	1	0.798824	NA	14579000	NA	NA	20222000	NA	tr|S7WA09|S7WA09_TOXGG	tr|S7WA09|S7WA09_TOXGG
Dipeptidyl peptidase iv (Dpp iv) n-terminal region domain-containing protein	tr|S7WA14|S7WA14_TOXGG	tr|S7WA14|S7WA14_TOXGG Dipeptidyl peptidase iv (Dpp iv) n-terminal region domain-containing protein OS=Toxoplasma gondii (strain ATCC 50853 / GT1) OX=507601 GN=TGGT1_245500 PE=4 SV=1	tr|S7WA14|S7WA14_TOXGG	tr|S7WA14|S7WA14_TOXGG	tr|S7WA14|S7WA14_TOXGG Dipeptidyl peptidase iv (Dpp iv) n-terminal region domain-containing protein OS=Toxoplasma gondii (strain ATCC 50853 / GT1) OX=507601 GN=TGGT1_245500 PE=4 SV=1	4	2	1	2	1	18633800	2609200	7.14158	128.021	NA	NA	0.74304	1	1	NA	NA	0.997558	1	1	0	0	0	NA	NA	NA	NA	NA	NA	NA	NA	NA	NA	NA	NA	NA	NA	NA	NA	NA	NA	NA	NA	tr|S7WA14|S7WA14_TOXGG	tr|S7WA14|S7WA14_TOXGG
Hypothetical protein	tr|S7WA49|S7WA49_TOXGG	tr|S7WA49|S7WA49_TOXGG Uncharacterized protein OS=Toxoplasma gondii (strain ATCC 50853 / GT1) OX=507601 GN=TGGT1_203760 PE=4 SV=1	tr|S7WA49|S7WA49_TOXGG	tr|S7WA49|S7WA49_TOXGG	tr|S7WA49|S7WA49_TOXGG Uncharacterized protein OS=Toxoplasma gondii (strain ATCC 50853 / GT1) OX=507601 GN=TGGT1_203760 PE=4 SV=1	5	2	1	2	1	22406450	1663800	13.467	111.114	NA	NA	0.454395	0.666667	0.220671	NA	NA	0.997558	1	0.867348	0	0	0	NA	NA	NA	NA	NA	NA	NA	NA	NA	NA	NA	NA	NA	NA	NA	NA	NA	NA	NA	NA	tr|S7WA49|S7WA49_TOXGG	tr|S7WA49|S7WA49_TOXGG
AP2VIIb-3	tr|S7WAT4|S7WAT4_TOXGG	tr|S7WAT4|S7WAT4_TOXGG AP2 domain transcription factor AP2VIIb-3 OS=Toxoplasma gondii (strain ATCC 50853 / GT1) OX=507601 GN=TGGT1_255220 PE=4 SV=1	tr|S7WAT4|S7WAT4_TOXGG	tr|S7WAT4|S7WAT4_TOXGG	tr|S7WAT4|S7WAT4_TOXGG AP2 domain transcription factor AP2VIIb-3 OS=Toxoplasma gondii (strain ATCC 50853 / GT1) OX=507601 GN=TGGT1_255220 PE=4 SV=1	3	2	1	2	1	13499550	6196400	2.17861	85.1223	NA	NA	0.725914	1	1	NA	NA	0.997558	1	1	0	1	1	9585000	7702000	1.24448	NA	NA	NA	NA	1	0.317311	NA	NA	NA	1	0.798824	NA	9585000	NA	NA	7702000	NA	tr|S7WAT4|S7WAT4_TOXGG	tr|S7WAT4|S7WAT4_TOXGG
E3 ubiquitin-protein ligase	tr|S7WAU3|S7WAU3_TOXGG	tr|S7WAU3|S7WAU3_TOXGG E3 ubiquitin-protein ligase OS=Toxoplasma gondii (strain ATCC 50853 / GT1) OX=507601 GN=TGGT1_203320 PE=3 SV=1	tr|S7WAU3|S7WAU3_TOXGG	tr|S7WAU3|S7WAU3_TOXGG	tr|S7WAU3|S7WAU3_TOXGG E3 ubiquitin-protein ligase OS=Toxoplasma gondii (strain ATCC 50853 / GT1) OX=507601 GN=TGGT1_203320 PE=3 SV=1	3	1	0	1	0	6501300	NA	NA	NA	NA	NA	NA	NA	NA	NA	NA	NA	NA	NA	0	0	0	NA	NA	NA	NA	NA	NA	NA	NA	NA	NA	NA	NA	NA	NA	NA	NA	NA	NA	NA	NA	tr|S7WAU3|S7WAU3_TOXGG	tr|S7WAU3|S7WAU3_TOXGG
Hypothetical protein	tr|S7WBE3|S7WBE3_TOXGG	tr|S7WBE3|S7WBE3_TOXGG Uncharacterized protein OS=Toxoplasma gondii (strain ATCC 50853 / GT1) OX=507601 GN=TGGT1_235160 PE=4 SV=1	tr|S7WBE3|S7WBE3_TOXGG	tr|S7WBE3|S7WBE3_TOXGG	tr|S7WBE3|S7WBE3_TOXGG Uncharacterized protein OS=Toxoplasma gondii (strain ATCC 50853 / GT1) OX=507601 GN=TGGT1_235160 PE=4 SV=1	8	3	1	3	1	5.11657e+07	30267000	1.69048	111.481	NA	NA	0.971896	1	0.654721	NA	NA	0.997558	1	0.920911	0	3	1	1.10651e+07	14326000	0.772381	34.894	NA	NA	0.51509	1	0.654721	NA	NA	0.995908	1	0.905208	8553100	15511000	9131300	NA	14326000	NA	tr|S7WBE3|S7WBE3_TOXGG	tr|S7WBE3|S7WBE3_TOXGG
Hypothetical protein	tr|S7WBF4|S7WBF4_TOXGG	tr|S7WBF4|S7WBF4_TOXGG Uncharacterized protein OS=Toxoplasma gondii (strain ATCC 50853 / GT1) OX=507601 GN=TGGT1_234230 PE=4 SV=1	tr|S7WBF4|S7WBF4_TOXGG	tr|S7WBF4|S7WBF4_TOXGG	tr|S7WBF4|S7WBF4_TOXGG Uncharacterized protein OS=Toxoplasma gondii (strain ATCC 50853 / GT1) OX=507601 GN=TGGT1_234230 PE=4 SV=1	39	3	3	3	3	2.84177e+08	167730000	1.69425	87.1227	23.0509	0.618155	0.597864	1	0.827259	1	0.997602	0.997558	1	0.920911	0	3	3	2.40063e+07	19656000	1.22132	49.2963	29.0557	0.652428	0.648388	1	0.827259	1	0.995291	0.995908	1	0.905208	18353000	37607000	16059000	19337000	25520000	14111000	tr|S7WBF4|S7WBF4_TOXGG	tr|S7WBF4|S7WBF4_TOXGG
Putative omega secalin GRA28	tr|S7WBR2|S7WBR2_TOXGG	tr|S7WBR2|S7WBR2_TOXGG Putative omega secalin OS=Toxoplasma gondii (strain ATCC 50853 / GT1) OX=507601 GN=TGGT1_231960 PE=4 SV=1	tr|S7WBR2|S7WBR2_TOXGG	tr|S7WBR2|S7WBR2_TOXGG	tr|S7WBR2|S7WBR2_TOXGG Putative omega secalin OS=Toxoplasma gondii (strain ATCC 50853 / GT1) OX=507601 GN=TGGT1_231960 PE=4 SV=1	8	3	3	3	3	6.66147e+07	5.54323e+07	1.20173	30.0677	72.2056	0.548419	0.528339	1	0.827259	1	0.997602	0.997558	1	0.920911	0	3	2	2.93723e+07	27306000	1.07567	39.1838	33.1154	0.921585	0.926985	1	1	1	0.995291	0.995908	1	1	38307000	16385000	33425000	33700000	20912000	NA	tr|S7WBR2|S7WBR2_TOXGG	tr|S7WBR2|S7WBR2_TOXGG
PHD-finger domain-containing protein	tr|S7WBT2|S7WBT2_TOXGG	tr|S7WBT2|S7WBT2_TOXGG PHD-finger domain-containing protein OS=Toxoplasma gondii (strain ATCC 50853 / GT1) OX=507601 GN=TGGT1_224260 PE=4 SV=1	tr|S7WBT2|S7WBT2_TOXGG	tr|S7WBT2|S7WBT2_TOXGG	tr|S7WBT2|S7WBT2_TOXGG PHD-finger domain-containing protein OS=Toxoplasma gondii (strain ATCC 50853 / GT1) OX=507601 GN=TGGT1_224260 PE=4 SV=1	66	3	3	3	3	451000000	273160000	1.65105	82.3443	46.1278	0.584621	0.580251	1	0.827259	1	0.997602	0.997558	1	0.920911	0	3	3	28602000	2.44367e+07	1.17045	57.8427	73.084	0.713191	0.712675	0.7	0.512691	1	0.995291	0.995908	1	0.813078	25332000	46537000	13937000	11071000	44720000	17519000	tr|S7WBT2|S7WBT2_TOXGG	tr|S7WBT2|S7WBT2_TOXGG
Microtubule Associated Protein 3 (MAP3)	tr|S7WC14|S7WC14_TOXGG	tr|S7WC14|S7WC14_TOXGG Uncharacterized protein OS=Toxoplasma gondii (strain ATCC 50853 / GT1) OX=507601 GN=TGGT1_233160 PE=4 SV=1	tr|S7WC14|S7WC14_TOXGG	tr|S7WC14|S7WC14_TOXGG	tr|S7WC14|S7WC14_TOXGG Uncharacterized protein OS=Toxoplasma gondii (strain ATCC 50853 / GT1) OX=507601 GN=TGGT1_233160 PE=4 SV=1	13	3	3	3	3	1.21108e+08	4.27557e+07	2.83255	85.9021	40.6614	0.281726	0.258638	0.4	0.275234	1	0.997602	0.997558	1	0.867348	0	3	3	1.90487e+07	12505100	1.52327	47.3629	56.5697	0.40535	0.39997	0.4	0.275234	1	0.995291	0.995908	1	0.798824	19040000	28075000	10031000	14442000	18409000	4664300	tr|S7WC14|S7WC14_TOXGG	tr|S7WC14|S7WC14_TOXGG
Hypothetical protein	tr|S7WC25|S7WC25_TOXGG	tr|S7WC25|S7WC25_TOXGG Uncharacterized protein OS=Toxoplasma gondii (strain ATCC 50853 / GT1) OX=507601 GN=TGGT1_223610 PE=4 SV=1	tr|S7WC25|S7WC25_TOXGG	tr|S7WC25|S7WC25_TOXGG	tr|S7WC25|S7WC25_TOXGG Uncharacterized protein OS=Toxoplasma gondii (strain ATCC 50853 / GT1) OX=507601 GN=TGGT1_223610 PE=4 SV=1	14	3	3	3	3	7.58453e+07	24752300	3.06417	94.9826	53.7823	0.264865	0.258084	0.4	0.275234	1	0.997602	0.997558	1	0.867348	0	3	3	1.87257e+07	1.06419e+07	1.75962	46.2718	54.3459	0.259269	0.247647	0.4	0.275234	1	0.995291	0.995908	1	0.798824	12392000	28600000	15185000	15585000	12059000	4281600	tr|S7WC25|S7WC25_TOXGG	tr|S7WC25|S7WC25_TOXGG
Hypothetical protein	tr|S7WC26|S7WC26_TOXGG	tr|S7WC26|S7WC26_TOXGG G-patch domain-containing protein OS=Toxoplasma gondii (strain ATCC 50853 / GT1) OX=507601 GN=TGGT1_233080 PE=4 SV=1	tr|S7WC26|S7WC26_TOXGG	tr|S7WC26|S7WC26_TOXGG	tr|S7WC26|S7WC26_TOXGG G-patch domain-containing protein OS=Toxoplasma gondii (strain ATCC 50853 / GT1) OX=507601 GN=TGGT1_233080 PE=4 SV=1	2	2	2	2	2	5322150	2270715	2.34382	62.6639	95.1949	0.407206	0.384344	0.666667	0.438578	1	0.997602	0.997558	1	0.867348	0	0	0	NA	NA	NA	NA	NA	NA	NA	NA	NA	NA	NA	NA	NA	NA	NA	NA	NA	NA	NA	NA	tr|S7WC26|S7WC26_TOXGG	tr|S7WC26|S7WC26_TOXGG
Hypothetical protein	tr|S7WC53|S7WC53_TOXGG	tr|S7WC53|S7WC53_TOXGG Uncharacterized protein OS=Toxoplasma gondii (strain ATCC 50853 / GT1) OX=507601 GN=TGGT1_224510 PE=4 SV=1	tr|S7WC53|S7WC53_TOXGG	tr|S7WC53|S7WC53_TOXGG	tr|S7WC53|S7WC53_TOXGG Uncharacterized protein OS=Toxoplasma gondii (strain ATCC 50853 / GT1) OX=507601 GN=TGGT1_224510 PE=4 SV=1	4	1	1	1	1	26192000	601990	43.509	NA	NA	NA	NA	1	0.317311	NA	NA	NA	1	0.867348	0	0	0	NA	NA	NA	NA	NA	NA	NA	NA	NA	NA	NA	NA	NA	NA	NA	NA	NA	NA	NA	NA	tr|S7WC53|S7WC53_TOXGG	tr|S7WC53|S7WC53_TOXGG
Hypothetical protein	tr|S7WCQ5|S7WCQ5_TOXGG	tr|S7WCQ5|S7WCQ5_TOXGG Uncharacterized protein OS=Toxoplasma gondii (strain ATCC 50853 / GT1) OX=507601 GN=TGGT1_271740 PE=4 SV=1	tr|S7WCQ5|S7WCQ5_TOXGG	tr|S7WCQ5|S7WCQ5_TOXGG	tr|S7WCQ5|S7WCQ5_TOXGG Uncharacterized protein OS=Toxoplasma gondii (strain ATCC 50853 / GT1) OX=507601 GN=TGGT1_271740 PE=4 SV=1	13	3	2	3	2	88582000	25131500	3.52474	96.273	4.00379	0.309095	0.372288	0.8	0.563703	1	0.997602	0.997558	1	0.869502	0	3	2	1.56533e+07	12257700	1.27702	22.7655	34.0848	0.476153	0.387491	0.4	0.248213	1	0.995291	0.995908	1	0.798824	16012000	19024000	11924000	9303400	15212000	NA	tr|S7WCQ5|S7WCQ5_TOXGG	tr|S7WCQ5|S7WCQ5_TOXGG
C3HC4 type (RING finger) domain-containing protein	tr|S7WCU9|S7WCU9_TOXGG	tr|S7WCU9|S7WCU9_TOXGG Zinc finger, C3HC4 type (RING finger) domain-containing protein OS=Toxoplasma gondii (strain ATCC 50853 / GT1) OX=507601 GN=TGGT1_226780 PE=4 SV=1	tr|S7WCU9|S7WCU9_TOXGG	tr|S7WCU9|S7WCU9_TOXGG	tr|S7WCU9|S7WCU9_TOXGG Zinc finger, C3HC4 type (RING finger) domain-containing protein OS=Toxoplasma gondii (strain ATCC 50853 / GT1) OX=507601 GN=TGGT1_226780 PE=4 SV=1	6	1	1	1	1	59000000	14871000	3.96745	NA	NA	NA	NA	1	0.317311	NA	NA	NA	1	0.867348	0	1	1	9980400	14562000	0.685373	NA	NA	NA	NA	1	0.317311	NA	NA	NA	1	0.798824	NA	9980400	NA	NA	14562000	NA	tr|S7WCU9|S7WCU9_TOXGG	tr|S7WCU9|S7WCU9_TOXGG
Hypothetical protein	tr|S7WD02|S7WD02_TOXGG	tr|S7WD02|S7WD02_TOXGG ORC_WH_C domain-containing protein OS=Toxoplasma gondii (strain ATCC 50853 / GT1) OX=507601 GN=TGGT1_226890 PE=4 SV=1	tr|S7WD02|S7WD02_TOXGG	tr|S7WD02|S7WD02_TOXGG	tr|S7WD02|S7WD02_TOXGG ORC_WH_C domain-containing protein OS=Toxoplasma gondii (strain ATCC 50853 / GT1) OX=507601 GN=TGGT1_226890 PE=4 SV=1	10	3	3	3	3	18440300	6.33283e+06	2.91186	107.996	65.4047	0.338085	0.329027	0.7	0.512691	1	0.997602	0.997558	1	0.867348	0	1	1	5008900	2503200	2.001	NA	NA	NA	NA	1	0.317311	NA	NA	NA	1	0.798824	5008900	NA	NA	NA	2503200	NA	tr|S7WD02|S7WD02_TOXGG	tr|S7WD02|S7WD02_TOXGG
Hypothetical protein	tr|S7WD39|S7WD39_TOXGG	tr|S7WD39|S7WD39_TOXGG Uncharacterized protein OS=Toxoplasma gondii (strain ATCC 50853 / GT1) OX=507601 GN=TGGT1_228230 PE=4 SV=1	tr|S7WD39|S7WD39_TOXGG	tr|S7WD39|S7WD39_TOXGG	tr|S7WD39|S7WD39_TOXGG Uncharacterized protein OS=Toxoplasma gondii (strain ATCC 50853 / GT1) OX=507601 GN=TGGT1_228230 PE=4 SV=1	4	2	2	2	2	13813050	5857000	2.35838	114.443	66.0071	0.763532	0.750736	1	1	1	0.997602	0.997558	1	1	0	2	1	2517350	7861300	0.320221	29.3786	NA	NA	0.194009	0.666667	0.220671	NA	NA	0.995908	1	0.798824	NA	1994400	3040300	NA	NA	7861300	tr|S7WD39|S7WD39_TOXGG	tr|S7WD39|S7WD39_TOXGG
Hypothetical protein	tr|S7WD82|S7WD82_TOXGG	tr|S7WD82|S7WD82_TOXGG Uncharacterized protein OS=Toxoplasma gondii (strain ATCC 50853 / GT1) OX=507601 GN=TGGT1_227820 PE=4 SV=1	tr|S7WD82|S7WD82_TOXGG	tr|S7WD82|S7WD82_TOXGG	tr|S7WD82|S7WD82_TOXGG Uncharacterized protein OS=Toxoplasma gondii (strain ATCC 50853 / GT1) OX=507601 GN=TGGT1_227820 PE=4 SV=1	4	1	2	1	2	22700000	1079950	21.0195	NA	1.00178	NA	0.00256477	0.666667	0.220671	NA	NA	0.997558	1	0.867348	0	0	0	NA	NA	NA	NA	NA	NA	NA	NA	NA	NA	NA	NA	NA	NA	NA	NA	NA	NA	NA	NA	tr|S7WD82|S7WD82_TOXGG	tr|S7WD82|S7WD82_TOXGG
Non-specific serine/threonine protein kinase	tr|S7WDQ9|S7WDQ9_TOXGG	tr|S7WDQ9|S7WDQ9_TOXGG Non-specific serine/threonine protein kinase OS=Toxoplasma gondii (strain ATCC 50853 / GT1) OX=507601 GN=TGGT1_268370 PE=3 SV=1	tr|S7WDQ9|S7WDQ9_TOXGG	tr|S7WDQ9|S7WDQ9_TOXGG	tr|S7WDQ9|S7WDQ9_TOXGG Non-specific serine/threonine protein kinase OS=Toxoplasma gondii (strain ATCC 50853 / GT1) OX=507601 GN=TGGT1_268370 PE=3 SV=1	143	3	3	3	3	1527900000	1.19502e+09	1.27855	63.4124	25.1349	0.719613	0.711133	1	0.827259	1	0.997602	0.997558	1	0.920911	0	3	3	4.33087e+07	4.27237e+07	1.01369	9.79016	14.6462	0.870579	0.869346	1	0.827259	1	0.995291	0.995908	1	0.905208	41195000	48190000	40541000	41470000	49513000	37188000	tr|S7WDQ9|S7WDQ9_TOXGG	tr|S7WDQ9|S7WDQ9_TOXGG
dymeclin	tr|S7WDX6|S7WDX6_TOXGG	tr|S7WDX6|S7WDX6_TOXGG Uncharacterized protein OS=Toxoplasma gondii (strain ATCC 50853 / GT1) OX=507601 GN=TGGT1_262450 PE=4 SV=1	tr|S7WDX6|S7WDX6_TOXGG	tr|S7WDX6|S7WDX6_TOXGG	tr|S7WDX6|S7WDX6_TOXGG Uncharacterized protein OS=Toxoplasma gondii (strain ATCC 50853 / GT1) OX=507601 GN=TGGT1_262450 PE=4 SV=1	4	2	1	2	1	14758450	1317500	11.2019	130.268	NA	NA	0.688486	1	1	NA	NA	0.997558	1	1	0	0	0	NA	NA	NA	NA	NA	NA	NA	NA	NA	NA	NA	NA	NA	NA	NA	NA	NA	NA	NA	NA	tr|S7WDX6|S7WDX6_TOXGG	tr|S7WDX6|S7WDX6_TOXGG
SANT domain-containing protein	tr|S7WEG8|S7WEG8_TOXGG	tr|S7WEG8|S7WEG8_TOXGG SANT domain-containing protein OS=Toxoplasma gondii (strain ATCC 50853 / GT1) OX=507601 GN=TGGT1_259860 PE=4 SV=1	tr|S7WEG8|S7WEG8_TOXGG	tr|S7WEG8|S7WEG8_TOXGG	tr|S7WEG8|S7WEG8_TOXGG SANT domain-containing protein OS=Toxoplasma gondii (strain ATCC 50853 / GT1) OX=507601 GN=TGGT1_259860 PE=4 SV=1	10	3	3	3	3	4.18987e+07	29007000	1.44443	96.5333	32.7458	0.904871	0.901297	1	0.827259	1	0.997602	0.997558	1	0.920911	0	2	3	11553350	1.10757e+07	1.04313	33.4986	5.94314	0.961753	0.942393	1	1	1	0.995291	0.995908	1	1	8816700	14290000	NA	11434000	11477000	10316000	tr|S7WEG8|S7WEG8_TOXGG	tr|S7WEG8|S7WEG8_TOXGG
Apicomplexan kinetochore protein AKiT8	tr|S7WEU1|S7WEU1_TOXGG	tr|S7WEU1|S7WEU1_TOXGG Uncharacterized protein OS=Toxoplasma gondii (strain ATCC 50853 / GT1) OX=507601 GN=TGGT1_258450 PE=4 SV=1	tr|S7WEU1|S7WEU1_TOXGG	tr|S7WEU1|S7WEU1_TOXGG	tr|S7WEU1|S7WEU1_TOXGG Uncharacterized protein OS=Toxoplasma gondii (strain ATCC 50853 / GT1) OX=507601 GN=TGGT1_258450 PE=4 SV=1	21	3	3	3	3	1.49125e+08	8.97693e+07	1.66121	88.8557	34.9256	0.601016	0.589197	1	0.827259	1	0.997602	0.997558	1	0.920911	0	3	3	3.08677e+07	2.88023e+07	1.07171	44.3869	43.3417	0.844951	0.844929	1	0.827259	1	0.995291	0.995908	1	0.905208	22046000	46652000	23905000	25987000	42453000	17967000	tr|S7WEU1|S7WEU1_TOXGG	tr|S7WEU1|S7WEU1_TOXGG
SAS4 spindle assembly abnormal protein 4	tr|S7WEX5|S7WEX5_TOXGG	tr|S7WEX5|S7WEX5_TOXGG T-complex protein 10 domain-containing protein OS=Toxoplasma gondii (strain ATCC 50853 / GT1) OX=507601 GN=TGGT1_258710 PE=4 SV=1	tr|S7WEX5|S7WEX5_TOXGG	tr|S7WEX5|S7WEX5_TOXGG	tr|S7WEX5|S7WEX5_TOXGG T-complex protein 10 domain-containing protein OS=Toxoplasma gondii (strain ATCC 50853 / GT1) OX=507601 GN=TGGT1_258710 PE=4 SV=1	19	3	2	3	2	6.76103e+07	32847500	2.05831	111.396	94.1438	0.668189	0.669969	0.8	0.563703	1	0.997602	0.997558	1	0.869502	0	3	2	1.30486e+07	12211800	1.06853	95.8865	38.6008	0.758383	0.796138	0.8	0.563703	1	0.995291	0.995908	1	0.828298	4000700	27327000	7818200	8878600	15545000	NA	tr|S7WEX5|S7WEX5_TOXGG	tr|S7WEX5|S7WEX5_TOXGG
DNA repair protein RAD50	tr|S7WF28|S7WF28_TOXGG	tr|S7WF28|S7WF28_TOXGG RecF/RecN/SMC N terminal domain-containing protein OS=Toxoplasma gondii (strain ATCC 50853 / GT1) OX=507601 GN=TGGT1_257180 PE=4 SV=1	tr|S7WF28|S7WF28_TOXGG	tr|S7WF28|S7WF28_TOXGG	tr|S7WF28|S7WF28_TOXGG RecF/RecN/SMC N terminal domain-containing protein OS=Toxoplasma gondii (strain ATCC 50853 / GT1) OX=507601 GN=TGGT1_257180 PE=4 SV=1	6	2	2	2	2	18048350	33843950	0.533281	108.741	113.467	0.745352	0.745139	0.666667	0.438578	1	0.997602	0.997558	1	0.867348	0	0	0	NA	NA	NA	NA	NA	NA	NA	NA	NA	NA	NA	NA	NA	NA	NA	NA	NA	NA	NA	NA	tr|S7WF28|S7WF28_TOXGG	tr|S7WF28|S7WF28_TOXGG
MyoJ	tr|S7WF44|S7WF44_TOXGG	tr|S7WF44|S7WF44_TOXGG Myosin J OS=Toxoplasma gondii (strain ATCC 50853 / GT1) OX=507601 GN=TGGT1_257470 PE=3 SV=1	tr|S7WF44|S7WF44_TOXGG	tr|S7WF44|S7WF44_TOXGG	tr|S7WF44|S7WF44_TOXGG Myosin J OS=Toxoplasma gondii (strain ATCC 50853 / GT1) OX=507601 GN=TGGT1_257470 PE=3 SV=1	34	3	3	3	3	1.55621e+08	1.58787e+08	0.980065	75.0166	50.4712	0.793148	0.789637	1	0.827259	1	0.997602	0.997558	1	0.920911	0	3	3	18543000	2.21043e+07	0.838885	24.9842	17.8584	0.371451	0.366881	0.4	0.275234	1	0.995291	0.995908	1	0.798824	13987000	18393000	23249000	17663000	23437000	25213000	tr|S7WF44|S7WF44_TOXGG	tr|S7WF44|S7WF44_TOXGG
Histone lysine methyltransferase SET2	tr|S7WF78|S7WF78_TOXGG	tr|S7WF78|S7WF78_TOXGG Histone lysine methyltransferase SET2 OS=Toxoplasma gondii (strain ATCC 50853 / GT1) OX=507601 GN=TGGT1_257770 PE=4 SV=1	tr|S7WF78|S7WF78_TOXGG	tr|S7WF78|S7WF78_TOXGG	tr|S7WF78|S7WF78_TOXGG Histone lysine methyltransferase SET2 OS=Toxoplasma gondii (strain ATCC 50853 / GT1) OX=507601 GN=TGGT1_257770 PE=4 SV=1	2	1	0	1	0	5082400	NA	NA	NA	NA	NA	NA	NA	NA	NA	NA	NA	NA	NA	0	0	0	NA	NA	NA	NA	NA	NA	NA	NA	NA	NA	NA	NA	NA	NA	NA	NA	NA	NA	NA	NA	tr|S7WF78|S7WF78_TOXGG	tr|S7WF78|S7WF78_TOXGG
MIF4G_like_2 domain-containing protein	tr|S7WG84|S7WG84_TOXGG	tr|S7WG84|S7WG84_TOXGG MIF4G_like_2 domain-containing protein OS=Toxoplasma gondii (strain ATCC 50853 / GT1) OX=507601 GN=TGGT1_249610 PE=4 SV=1	tr|S7WG84|S7WG84_TOXGG	tr|S7WG84|S7WG84_TOXGG	tr|S7WG84|S7WG84_TOXGG MIF4G_like_2 domain-containing protein OS=Toxoplasma gondii (strain ATCC 50853 / GT1) OX=507601 GN=TGGT1_249610 PE=4 SV=1	3	2	2	2	2	9861300	3236650	3.04676	115.986	101.52	0.598907	0.595641	0.666667	0.438578	1	0.997602	0.997558	1	0.867348	0	0	0	NA	NA	NA	NA	NA	NA	NA	NA	NA	NA	NA	NA	NA	NA	NA	NA	NA	NA	NA	NA	tr|S7WG84|S7WG84_TOXGG	tr|S7WG84|S7WG84_TOXGG
AC12	tr|S7WGF7|S7WGF7_TOXGG;tr|S7V0U9|S7V0U9_TOXGG	tr|S7WGF7|S7WGF7_TOXGG Uncharacterized protein (Fragment) OS=Toxoplasma gondii (strain ATCC 50853 / GT1) OX=507601 GN=TGGT1_249440 PE=4 SV=1	tr|S7WGF7|S7WGF7_TOXGG	tr|S7WGF7|S7WGF7_TOXGG	tr|S7WGF7|S7WGF7_TOXGG Uncharacterized protein (Fragment) OS=Toxoplasma gondii (strain ATCC 50853 / GT1) OX=507601 GN=TGGT1_249440 PE=4 SV=1	37	3	3	3	3	3.39947e+08	1.77537e+08	1.9148	71.1515	25.3066	0.302575	0.266828	0.4	0.275234	1	0.997602	0.997558	1	0.867348	0	3	3	3.02177e+07	2.15357e+07	1.40315	21.6133	55.8262	0.295225	0.262401	0.4	0.275234	1	0.995291	0.995908	1	0.798824	26099000	37748000	26806000	15742000	35358000	13507000	tr|S7WGF7|S7WGF7_TOXGG;tr|S7V0U9|S7V0U9_TOXGG	tr|S7WGF7|S7WGF7_TOXGG
Kinesin-8 family protein	tr|S7WGK3|S7WGK3_TOXGG;tr|S7UNV6|S7UNV6_TOXGG	tr|S7WGK3|S7WGK3_TOXGG Kinesin motor domain-containing protein OS=Toxoplasma gondii (strain ATCC 50853 / GT1) OX=507601 GN=TGGT1_249020 PE=3 SV=1;tr|S7UNV6|S7UNV6_TOXGG Kinesin-like protein OS=Toxoplasma gondii (strain ATCC 50853 / GT1) OX=507601 GN=TGGT1_	tr|S7WGK3|S7WGK3_TOXGG	tr|S7WGK3|S7WGK3_TOXGG	tr|S7WGK3|S7WGK3_TOXGG Kinesin motor domain-containing protein OS=Toxoplasma gondii (strain ATCC 50853 / GT1) OX=507601 GN=TGGT1_249020 PE=3 SV=1	2	0	3	0	3	NA	1.48149e+08	NA	NA	60.1041	NA	NA	NA	NA	NA	NA	NA	NA	NA	-1	0	0	NA	NA	NA	NA	NA	NA	NA	NA	NA	NA	NA	NA	NA	NA	NA	NA	NA	NA	NA	NA	tr|S7WGK3|S7WGK3_TOXGG;tr|S7UNV6|S7UNV6_TOXGG	tr|S7WGK3|S7WGK3_TOXGG;tr|S7UNV6|S7UNV6_TOXGG
3-5 exonuclease domain-containing protein	tr|S7WH19|S7WH19_TOXGG	tr|S7WH19|S7WH19_TOXGG 3-5 exonuclease domain-containing protein OS=Toxoplasma gondii (strain ATCC 50853 / GT1) OX=507601 GN=TGGT1_246970 PE=4 SV=1	tr|S7WH19|S7WH19_TOXGG	tr|S7WH19|S7WH19_TOXGG	tr|S7WH19|S7WH19_TOXGG 3-5 exonuclease domain-containing protein OS=Toxoplasma gondii (strain ATCC 50853 / GT1) OX=507601 GN=TGGT1_246970 PE=4 SV=1	5	3	2	3	2	1.18992e+07	4353645	2.73317	89.2255	125.099	0.463211	0.299886	0.8	0.563703	1	0.997602	0.997558	1	0.869502	0	0	0	NA	NA	NA	NA	NA	NA	NA	NA	NA	NA	NA	NA	NA	NA	NA	NA	NA	NA	NA	NA	tr|S7WH19|S7WH19_TOXGG	tr|S7WH19|S7WH19_TOXGG
Hypothetical protein	tr|S7WHL4|S7WHL4_TOXGG	tr|S7WHL4|S7WHL4_TOXGG Uncharacterized protein OS=Toxoplasma gondii (strain ATCC 50853 / GT1) OX=507601 GN=TGGT1_217480 PE=4 SV=1	tr|S7WHL4|S7WHL4_TOXGG	tr|S7WHL4|S7WHL4_TOXGG	tr|S7WHL4|S7WHL4_TOXGG Uncharacterized protein OS=Toxoplasma gondii (strain ATCC 50853 / GT1) OX=507601 GN=TGGT1_217480 PE=4 SV=1	9	3	2	3	2	4.23087e+07	31714000	1.33407	98.3018	28.8158	0.947694	0.957195	1	1	1	0.997602	0.997558	1	1	0	3	2	1.70663e+07	15016000	1.13654	43.6786	31.6446	0.842979	0.858182	1	1	1	0.995291	0.995908	1	1	18018000	23999000	9181800	11656000	18376000	NA	tr|S7WHL4|S7WHL4_TOXGG	tr|S7WHL4|S7WHL4_TOXGG
AP2XII-2	tr|S7WHN6|S7WHN6_TOXGG	tr|S7WHN6|S7WHN6_TOXGG AP2 domain transcription factor AP2XII-2 OS=Toxoplasma gondii (strain ATCC 50853 / GT1) OX=507601 GN=TGGT1_217700 PE=4 SV=1	tr|S7WHN6|S7WHN6_TOXGG	tr|S7WHN6|S7WHN6_TOXGG	tr|S7WHN6|S7WHN6_TOXGG AP2 domain transcription factor AP2XII-2 OS=Toxoplasma gondii (strain ATCC 50853 / GT1) OX=507601 GN=TGGT1_217700 PE=4 SV=1	11	2	2	2	2	306515000	137415500	2.23057	37.5775	103.578	0.424234	0.358628	0.666667	0.438578	1	0.997602	0.997558	1	0.867348	0	1	1	106330000	134340000	0.791499	NA	NA	NA	NA	1	0.317311	NA	NA	NA	1	0.798824	NA	106330000	NA	NA	134340000	NA	tr|S7WHN6|S7WHN6_TOXGG	tr|S7WHN6|S7WHN6_TOXGG
armadillo repeat protein	tr|S7WHX7|S7WHX7_TOXGG	tr|S7WHX7|S7WHX7_TOXGG Uncharacterized protein OS=Toxoplasma gondii (strain ATCC 50853 / GT1) OX=507601 GN=TGGT1_219738 PE=4 SV=1	tr|S7WHX7|S7WHX7_TOXGG	tr|S7WHX7|S7WHX7_TOXGG	tr|S7WHX7|S7WHX7_TOXGG Uncharacterized protein OS=Toxoplasma gondii (strain ATCC 50853 / GT1) OX=507601 GN=TGGT1_219738 PE=4 SV=1	3	1	1	1	1	14121000	589150	23.9684	NA	NA	NA	NA	1	0.317311	NA	NA	NA	1	0.867348	0	0	0	NA	NA	NA	NA	NA	NA	NA	NA	NA	NA	NA	NA	NA	NA	NA	NA	NA	NA	NA	NA	tr|S7WHX7|S7WHX7_TOXGG	tr|S7WHX7|S7WHX7_TOXGG
CEP404	tr|S7WI23|S7WI23_TOXGG	tr|S7WI23|S7WI23_TOXGG Uncharacterized protein OS=Toxoplasma gondii (strain ATCC 50853 / GT1) OX=507601 GN=TGGT1_255700 PE=4 SV=1	tr|S7WI23|S7WI23_TOXGG	tr|S7WI23|S7WI23_TOXGG	tr|S7WI23|S7WI23_TOXGG Uncharacterized protein OS=Toxoplasma gondii (strain ATCC 50853 / GT1) OX=507601 GN=TGGT1_255700 PE=4 SV=1	22	3	3	3	3	102935000	3.99467e+07	2.57681	94.5608	90.8691	0.308594	0.308018	0.4	0.275234	1	0.997602	0.997558	1	0.867348	0	3	1	1.49393e+07	18446000	0.809896	44.7151	NA	NA	0.666237	1	0.654721	NA	NA	0.995908	1	0.905208	8039000	21375000	15404000	NA	18446000	NA	tr|S7WI23|S7WI23_TOXGG	tr|S7WI23|S7WI23_TOXGG
RON4	tr|S7WIC1|S7WIC1_TOXGG	tr|S7WIC1|S7WIC1_TOXGG Rhoptry neck protein RON4 OS=Toxoplasma gondii (strain ATCC 50853 / GT1) OX=507601 GN=TGGT1_229010 PE=4 SV=1	tr|S7WIC1|S7WIC1_TOXGG	tr|S7WIC1|S7WIC1_TOXGG	tr|S7WIC1|S7WIC1_TOXGG Rhoptry neck protein RON4 OS=Toxoplasma gondii (strain ATCC 50853 / GT1) OX=507601 GN=TGGT1_229010 PE=4 SV=1	5	3	2	3	2	5.45923e+07	106400000	0.513086	43.0076	7.1774	0.126962	0.150907	0.2	0.0832645	1	0.997602	0.997558	1	0.867348	0	2	2	30779000	28011000	1.09882	25.0183	22.8104	0.741699	0.741416	0.666667	0.438578	1	0.995291	0.995908	1	0.813078	25334000	NA	36224000	32529000	NA	23493000	tr|S7WIC1|S7WIC1_TOXGG	tr|S7WIC1|S7WIC1_TOXGG
Hypothetical protein	tr|S7WIE5|S7WIE5_TOXGG	tr|S7WIE5|S7WIE5_TOXGG Uncharacterized protein OS=Toxoplasma gondii (strain ATCC 50853 / GT1) OX=507601 GN=TGGT1_231200 PE=4 SV=1	tr|S7WIE5|S7WIE5_TOXGG	tr|S7WIE5|S7WIE5_TOXGG	tr|S7WIE5|S7WIE5_TOXGG Uncharacterized protein OS=Toxoplasma gondii (strain ATCC 50853 / GT1) OX=507601 GN=TGGT1_231200 PE=4 SV=1	11	3	3	3	3	1.8411e+07	9.23287e+06	1.99408	151.432	36.3037	0.72976	0.713959	0.7	0.512691	1	0.997602	0.997558	1	0.867348	0	1	1	9439800	9053500	1.04267	NA	NA	NA	NA	1	0.317311	NA	NA	NA	1	0.798824	NA	9439800	NA	NA	9053500	NA	tr|S7WIE5|S7WIE5_TOXGG	tr|S7WIE5|S7WIE5_TOXGG
BCC2	tr|S7WIG3|S7WIG3_TOXGG	tr|S7WIG3|S7WIG3_TOXGG Protein kinase OS=Toxoplasma gondii (strain ATCC 50853 / GT1) OX=507601 GN=TGGT1_231070 PE=4 SV=1	tr|S7WIG3|S7WIG3_TOXGG	tr|S7WIG3|S7WIG3_TOXGG	tr|S7WIG3|S7WIG3_TOXGG Protein kinase OS=Toxoplasma gondii (strain ATCC 50853 / GT1) OX=507601 GN=TGGT1_231070 PE=4 SV=1	18	3	3	3	3	142777400	1.12121e+08	1.27343	104.282	63.4495	0.734186	0.721832	1	0.827259	1	0.997602	0.997558	1	0.920911	0	2	3	23979000	2.00877e+07	1.19372	4.80664	17.984	0.217823	0.275256	0.4	0.248213	1	0.995291	0.995908	1	0.798824	NA	24794000	23164000	16204000	23348000	20711000	tr|S7WIG3|S7WIG3_TOXGG	tr|S7WIG3|S7WIG3_TOXGG
GRA24	tr|S7WIN8|S7WIN8_TOXGG	tr|S7WIN8|S7WIN8_TOXGG Uncharacterized protein OS=Toxoplasma gondii (strain ATCC 50853 / GT1) OX=507601 GN=TGGT1_230180 PE=4 SV=1	tr|S7WIN8|S7WIN8_TOXGG	tr|S7WIN8|S7WIN8_TOXGG	tr|S7WIN8|S7WIN8_TOXGG Uncharacterized protein OS=Toxoplasma gondii (strain ATCC 50853 / GT1) OX=507601 GN=TGGT1_230180 PE=4 SV=1	10	3	3	3	3	9.19183e+07	1.41445e+08	0.649854	51.9689	91.9816	0.85676	0.849945	0.7	0.512691	1	0.997602	0.997558	1	0.867348	0	3	2	27345000	37210500	0.734873	37.8787	4.52839	0.275062	0.334772	0.4	0.248213	1	0.995291	0.995908	1	0.798824	29396000	16115000	36524000	38402000	NA	36019000	tr|S7WIN8|S7WIN8_TOXGG	tr|S7WIN8|S7WIN8_TOXGG
SWI2/SNF2-containing protein	tr|S7WIX2|S7WIX2_TOXGG	tr|S7WIX2|S7WIX2_TOXGG SWI2/SNF2-containing protein OS=Toxoplasma gondii (strain ATCC 50853 / GT1) OX=507601 GN=TGGT1_229460 PE=4 SV=1	tr|S7WIX2|S7WIX2_TOXGG	tr|S7WIX2|S7WIX2_TOXGG	tr|S7WIX2|S7WIX2_TOXGG SWI2/SNF2-containing protein OS=Toxoplasma gondii (strain ATCC 50853 / GT1) OX=507601 GN=TGGT1_229460 PE=4 SV=1	2	1	1	1	0	8158100	NA	NA	NA	NA	NA	NA	NA	NA	NA	NA	NA	NA	NA	0	0	0	NA	NA	NA	NA	NA	NA	NA	NA	NA	NA	NA	NA	NA	NA	NA	NA	NA	NA	NA	NA	tr|S7WIX2|S7WIX2_TOXGG	tr|S7WIX2|S7WIX2_TOXGG
Guanine nucleotide exchange factor GBF1	tr|S7WIZ9|S7WIZ9_TOXGG	tr|S7WIZ9|S7WIZ9_TOXGG Sec7 domain-containing protein OS=Toxoplasma gondii (strain ATCC 50853 / GT1) OX=507601 GN=TGGT1_232190 PE=4 SV=1	tr|S7WIZ9|S7WIZ9_TOXGG	tr|S7WIZ9|S7WIZ9_TOXGG	tr|S7WIZ9|S7WIZ9_TOXGG Sec7 domain-containing protein OS=Toxoplasma gondii (strain ATCC 50853 / GT1) OX=507601 GN=TGGT1_232190 PE=4 SV=1	20	3	3	3	3	1.13273e+08	51903000	2.1824	102.161	50.8947	0.505005	0.497538	1	0.827259	1	0.997602	0.997558	1	0.920911	0	3	3	1.63476e+07	13373700	1.22237	77.4281	73.3932	0.774932	0.774921	0.7	0.512691	1	0.995291	0.995908	1	0.813078	11312000	30748000	6982700	5670100	24425000	10026000	tr|S7WIZ9|S7WIZ9_TOXGG	tr|S7WIZ9|S7WIZ9_TOXGG
Pre-mRNA processing splicing factor PRP8	tr|S7WJ21|S7WJ21_TOXGG	tr|S7WJ21|S7WJ21_TOXGG Pre-mRNA processing splicing factor PRP8 OS=Toxoplasma gondii (strain ATCC 50853 / GT1) OX=507601 GN=TGGT1_231970 PE=4 SV=1	tr|S7WJ21|S7WJ21_TOXGG	tr|S7WJ21|S7WJ21_TOXGG	tr|S7WJ21|S7WJ21_TOXGG Pre-mRNA processing splicing factor PRP8 OS=Toxoplasma gondii (strain ATCC 50853 / GT1) OX=507601 GN=TGGT1_231970 PE=4 SV=1	66	3	3	3	3	1185570000	1.25978e+09	0.941095	17.1602	55.5399	0.865059	0.858283	0.7	0.512691	1	0.997602	0.997558	1	0.867348	0	3	3	1.27313e+08	1.41787e+08	0.897922	21.5703	15.1964	0.493387	0.489845	0.7	0.512691	1	0.995291	0.995908	1	0.813078	120630000	103810000	157500000	162210000	119270000	143880000	tr|S7WJ21|S7WJ21_TOXGG	tr|S7WJ21|S7WJ21_TOXGG
Putative GCN1	tr|S7WJ42|S7WJ42_TOXGG	tr|S7WJ42|S7WJ42_TOXGG Putative GCN1 OS=Toxoplasma gondii (strain ATCC 50853 / GT1) OX=507601 GN=TGGT1_231480 PE=4 SV=1	tr|S7WJ42|S7WJ42_TOXGG	tr|S7WJ42|S7WJ42_TOXGG	tr|S7WJ42|S7WJ42_TOXGG Putative GCN1 OS=Toxoplasma gondii (strain ATCC 50853 / GT1) OX=507601 GN=TGGT1_231480 PE=4 SV=1	37	3	3	3	3	120024000	8.52903e+07	1.40724	87.8449	23.3217	0.94918	0.946608	1	0.827259	1	0.997602	0.997558	1	0.920911	0	3	3	1.28236e+07	1.31227e+07	0.977207	57.9422	59.7821	0.911031	0.910708	1	0.827259	1	0.995291	0.995908	1	0.905208	14344000	19376000	4750700	10302000	21988000	7078000	tr|S7WJ42|S7WJ42_TOXGG	tr|S7WJ42|S7WJ42_TOXGG
Hypothetical protein	tr|S7WJG2|S7WJG2_TOXGG	tr|S7WJG2|S7WJG2_TOXGG Uncharacterized protein OS=Toxoplasma gondii (strain ATCC 50853 / GT1) OX=507601 GN=TGGT1_272155 PE=4 SV=1	tr|S7WJG2|S7WJG2_TOXGG	tr|S7WJG2|S7WJG2_TOXGG	tr|S7WJG2|S7WJG2_TOXGG Uncharacterized protein OS=Toxoplasma gondii (strain ATCC 50853 / GT1) OX=507601 GN=TGGT1_272155 PE=4 SV=1	46	3	3	3	3	2.72603e+08	2.45473e+08	1.11052	60.9217	24.1635	0.978867	0.978272	1	0.827259	1	0.997602	0.997558	1	0.920911	0	3	3	2.35817e+07	2.72343e+07	0.86588	16.9188	26.1126	0.503566	0.497466	0.7	0.512691	1	0.995291	0.995908	1	0.813078	22917000	27862000	19966000	25470000	35062000	21171000	tr|S7WJG2|S7WJG2_TOXGG	tr|S7WJG2|S7WJG2_TOXGG
MIF4G domain-containing protein	tr|S7WKZ1|S7WKZ1_TOXGG	tr|S7WKZ1|S7WKZ1_TOXGG MIF4G domain-containing protein OS=Toxoplasma gondii (strain ATCC 50853 / GT1) OX=507601 GN=TGGT1_269180 PE=4 SV=1	tr|S7WKZ1|S7WKZ1_TOXGG	tr|S7WKZ1|S7WKZ1_TOXGG	tr|S7WKZ1|S7WKZ1_TOXGG MIF4G domain-containing protein OS=Toxoplasma gondii (strain ATCC 50853 / GT1) OX=507601 GN=TGGT1_269180 PE=4 SV=1	2	1	1	1	0	5975900	NA	NA	NA	NA	NA	NA	NA	NA	NA	NA	NA	NA	NA	0	0	0	NA	NA	NA	NA	NA	NA	NA	NA	NA	NA	NA	NA	NA	NA	NA	NA	NA	NA	NA	NA	tr|S7WKZ1|S7WKZ1_TOXGG	tr|S7WKZ1|S7WKZ1_TOXGG
BCC5	tr|S7WL31|S7WL31_TOXGG	tr|S7WL31|S7WL31_TOXGG Serine/threonine-protein phosphatase OS=Toxoplasma gondii (strain ATCC 50853 / GT1) OX=507601 GN=TGGT1_269460 PE=3 SV=1	tr|S7WL31|S7WL31_TOXGG	tr|S7WL31|S7WL31_TOXGG	tr|S7WL31|S7WL31_TOXGG Serine/threonine-protein phosphatase OS=Toxoplasma gondii (strain ATCC 50853 / GT1) OX=507601 GN=TGGT1_269460 PE=3 SV=1	34	3	3	3	3	315360000	2.95323e+08	1.06785	70.6453	23.3342	0.869959	0.86484	0.7	0.512691	1	0.997602	0.997558	1	0.867348	0	3	3	3.51847e+07	36140000	0.973566	15.4261	22.4426	0.907598	0.90699	1	0.827259	1	0.995291	0.995908	1	0.905208	30395000	41080000	34079000	32080000	45479000	30861000	tr|S7WL31|S7WL31_TOXGG	tr|S7WL31|S7WL31_TOXGG
[truncated: 83 more columns]

## Sheet: Plasma membrane
	Protein.IDs.x	Description	Protein.IDs.reduit	Protein.IDs.firstProtein	Description.firstProtein	nbPeps	eff.UniqPept.Avec Biotine.x	eff.UniqPept.Sans Biotine.x	brut.eff.inten.Avec Biotine	brut.eff.inten.Sans Biotine	brut.moy.Avec Biotine	brut.moy.Sans Biotine	brut.rap.Avec Biotine.sur.Sans Biotine	brut.cv.Avec Biotine	brut.cv.Sans Biotine	brut.welch.Avec Biotine.vs.Sans Biotine	brut.student.Avec Biotine.vs.Sans Biotine	brut.wilcoxon.Avec Biotine.vs.Sans Biotine	brut.kruskal.Avec Biotine.vs.Sans Biotine	brut.egalvar.Avec Biotine.vs.Sans Biotine	brut.benj.welch.Avec Biotine.vs.Sans Biotine	brut.benj.student.Avec Biotine.vs.Sans Biotine	brut.benj.wilcoxon.Avec Biotine.vs.Sans Biotine	brut.benj.kruskal.Avec Biotine.vs.Sans Biotine	ap.Avec Biotine.Sans Biotine	norm.eff.inten.Avec Biotine	norm.eff.inten.Sans Biotine	norm.moy.Avec Biotine	norm.moy.Sans Biotine	norm.rap.Avec Biotine.sur.Sans Biotine	norm.cv.Avec Biotine	norm.cv.Sans Biotine	norm.welch.Avec Biotine.vs.Sans Biotine	norm.student.Avec Biotine.vs.Sans Biotine	norm.wilcoxon.Avec Biotine.vs.Sans Biotine	norm.kruskal.Avec Biotine.vs.Sans Biotine	norm.egalvar.Avec Biotine.vs.Sans Biotine	norm.benj.welch.Avec Biotine.vs.Sans Biotine	norm.benj.student.Avec Biotine.vs.Sans Biotine	norm.benj.wilcoxon.Avec Biotine.vs.Sans Biotine	norm.benj.kruskal.Avec Biotine.vs.Sans Biotine	norm.intens.avec.Bio.1	norm.intens.avec.Bio.2	norm.intens.avec.Bio.3	norm.intens.sans.Bio.1	norm.intens.sans.Bio.2	norm.intens.sans.Bio.3	Protein.IDs.y	Majority.protein.IDs
Hypothetical protein	tr|S7UL39|S7UL39_TOXGG	tr|S7UL39|S7UL39_TOXGG Uncharacterized protein OS=Toxoplasma gondii (strain ATCC 50853 / GT1) OX=507601 GN=TGGT1_223080 PE=4 SV=1	tr|S7UL39|S7UL39_TOXGG	tr|S7UL39|S7UL39_TOXGG	tr|S7UL39|S7UL39_TOXGG Uncharacterized protein OS=Toxoplasma gondii (strain ATCC 50853 / GT1) OX=507601 GN=TGGT1_223080 PE=4 SV=1	6	1	2	1	2	35470000	7873050	4.50524	NA	106.554	NA	0.460416	0.666667	0.220671	NA	NA	0.997558	1	0.867348	0	0	0	NA	NA	NA	NA	NA	NA	NA	NA	NA	NA	NA	NA	NA	NA	NA	NA	NA	NA	NA	NA	tr|S7UL39|S7UL39_TOXGG	tr|S7UL39|S7UL39_TOXGG
Hypothetical protein	tr|S7URD5|S7URD5_TOXGG	tr|S7URD5|S7URD5_TOXGG Uncharacterized protein OS=Toxoplasma gondii (strain ATCC 50853 / GT1) OX=507601 GN=TGGT1_236930 PE=4 SV=1	tr|S7URD5|S7URD5_TOXGG	tr|S7URD5|S7URD5_TOXGG	tr|S7URD5|S7URD5_TOXGG Uncharacterized protein OS=Toxoplasma gondii (strain ATCC 50853 / GT1) OX=507601 GN=TGGT1_236930 PE=4 SV=1	42	3	3	3	3	1.01046e+08	41673600	2.42471	155.878	120.068	0.930714	0.929204	1	0.827259	1	0.997602	0.997558	1	0.920911	0	3	3	6447700	8.27267e+06	0.779398	112.668	83.972	0.819968	0.819541	1	0.827259	1	0.995291	0.995908	1	0.905208	2242700	14836000	2264400	1207900	15095000	8515100	tr|S7URD5|S7URD5_TOXGG	tr|S7URD5|S7URD5_TOXGG
Putative aminopeptidase N3	tr|S7UWT6|S7UWT6_TOXGG	tr|S7UWT6|S7UWT6_TOXGG Putative aminopeptidase n OS=Toxoplasma gondii (strain ATCC 50853 / GT1) OX=507601 GN=TGGT1_224460 PE=4 SV=1	tr|S7UWT6|S7UWT6_TOXGG	tr|S7UWT6|S7UWT6_TOXGG	tr|S7UWT6|S7UWT6_TOXGG Putative aminopeptidase n OS=Toxoplasma gondii (strain ATCC 50853 / GT1) OX=507601 GN=TGGT1_224460 PE=4 SV=1	3	2	1	2	1	10398000	7326100	1.41931	45.1683	NA	NA	0.696232	1	1	NA	NA	0.997558	1	1	0	0	0	NA	NA	NA	NA	NA	NA	NA	NA	NA	NA	NA	NA	NA	NA	NA	NA	NA	NA	NA	NA	tr|S7UWT6|S7UWT6_TOXGG	tr|S7UWT6|S7UWT6_TOXGG
Hypothetical protein	tr|S7V3Q0|S7V3Q0_TOXGG	tr|S7V3Q0|S7V3Q0_TOXGG Uncharacterized protein OS=Toxoplasma gondii (strain ATCC 50853 / GT1) OX=507601 GN=TGGT1_272000 PE=4 SV=1	tr|S7V3Q0|S7V3Q0_TOXGG	tr|S7V3Q0|S7V3Q0_TOXGG	tr|S7V3Q0|S7V3Q0_TOXGG Uncharacterized protein OS=Toxoplasma gondii (strain ATCC 50853 / GT1) OX=507601 GN=TGGT1_272000 PE=4 SV=1	3	0	2	0	2	NA	7043150	NA	NA	89.3698	NA	NA	NA	NA	NA	NA	NA	NA	NA	0	0	0	NA	NA	NA	NA	NA	NA	NA	NA	NA	NA	NA	NA	NA	NA	NA	NA	NA	NA	NA	NA	tr|S7V3Q0|S7V3Q0_TOXGG	tr|S7V3Q0|S7V3Q0_TOXGG
Hypothetical protein	tr|S7VXS0|S7VXS0_TOXGG	tr|S7VXS0|S7VXS0_TOXGG Uncharacterized protein OS=Toxoplasma gondii (strain ATCC 50853 / GT1) OX=507601 GN=TGGT1_321410 PE=4 SV=1	tr|S7VXS0|S7VXS0_TOXGG	tr|S7VXS0|S7VXS0_TOXGG	tr|S7VXS0|S7VXS0_TOXGG Uncharacterized protein OS=Toxoplasma gondii (strain ATCC 50853 / GT1) OX=507601 GN=TGGT1_321410 PE=4 SV=1	8	1	1	1	1	88028000	5130600	17.1574	NA	NA	NA	NA	1	0.317311	NA	NA	NA	1	0.867348	0	0	0	NA	NA	NA	NA	NA	NA	NA	NA	NA	NA	NA	NA	NA	NA	NA	NA	NA	NA	NA	NA	tr|S7VXS0|S7VXS0_TOXGG	tr|S7VXS0|S7VXS0_TOXGG
[truncated: 83 more columns]

## Sheet: Golgi - ER
	Protein.IDs.x	Description	Protein.IDs.reduit	Protein.IDs.firstProtein	Description.firstProtein	nbPeps	eff.UniqPept.Avec Biotine.x	eff.UniqPept.Sans Biotine.x	brut.eff.inten.Avec Biotine	brut.eff.inten.Sans Biotine	brut.moy.Avec Biotine	brut.moy.Sans Biotine	brut.rap.Avec Biotine.sur.Sans Biotine	brut.cv.Avec Biotine	brut.cv.Sans Biotine	brut.welch.Avec Biotine.vs.Sans Biotine	brut.student.Avec Biotine.vs.Sans Biotine	brut.wilcoxon.Avec Biotine.vs.Sans Biotine	brut.kruskal.Avec Biotine.vs.Sans Biotine	brut.egalvar.Avec Biotine.vs.Sans Biotine	brut.benj.welch.Avec Biotine.vs.Sans Biotine	brut.benj.student.Avec Biotine.vs.Sans Biotine	brut.benj.wilcoxon.Avec Biotine.vs.Sans Biotine	brut.benj.kruskal.Avec Biotine.vs.Sans Biotine	ap.Avec Biotine.Sans Biotine	norm.eff.inten.Avec Biotine	norm.eff.inten.Sans Biotine	norm.moy.Avec Biotine	norm.moy.Sans Biotine	norm.rap.Avec Biotine.sur.Sans Biotine	norm.cv.Avec Biotine	norm.cv.Sans Biotine	norm.welch.Avec Biotine.vs.Sans Biotine	norm.student.Avec Biotine.vs.Sans Biotine	norm.wilcoxon.Avec Biotine.vs.Sans Biotine	norm.kruskal.Avec Biotine.vs.Sans Biotine	norm.egalvar.Avec Biotine.vs.Sans Biotine	norm.benj.welch.Avec Biotine.vs.Sans Biotine	norm.benj.student.Avec Biotine.vs.Sans Biotine	norm.benj.wilcoxon.Avec Biotine.vs.Sans Biotine	norm.benj.kruskal.Avec Biotine.vs.Sans Biotine	norm.intens.avec.Bio.1	norm.intens.avec.Bio.2	norm.intens.avec.Bio.3	norm.intens.sans.Bio.1	norm.intens.sans.Bio.2	norm.intens.sans.Bio.3	Protein.IDs.y	Majority.protein.IDs
cis-Golgi protein	tr|S7UP73|S7UP73_TOXGG	tr|S7UP73|S7UP73_TOXGG Surface antigen repeat-containing protein OS=Toxoplasma gondii (strain ATCC 50853 / GT1) OX=507601 GN=TGGT1_213392 PE=4 SV=1	tr|S7UP73|S7UP73_TOXGG	tr|S7UP73|S7UP73_TOXGG	tr|S7UP73|S7UP73_TOXGG Surface antigen repeat-containing protein OS=Toxoplasma gondii (strain ATCC 50853 / GT1) OX=507601 GN=TGGT1_213392 PE=4 SV=1	98	3	3	3	3	2.49053e+09	2.10877e+09	1.18104	59.5081	19.2637	0.849407	0.844009	1	0.827259	1	0.997602	0.997558	1	0.920911	0	3	3	1.04372e+08	1.06566e+08	0.979412	24.4155	28.2302	0.950948	0.950867	1	0.827259	1	0.995291	0.995908	1	0.905208	84741000	133170000	95204000	99727000	139480000	80490000	tr|S7UP73|S7UP73_TOXGG	tr|S7UP73|S7UP73_TOXGG
conserved oligomeric Golgi complex subunit 1	tr|S7VXU2|S7VXU2_TOXGG	tr|S7VXU2|S7VXU2_TOXGG Uncharacterized protein OS=Toxoplasma gondii (strain ATCC 50853 / GT1) OX=507601 GN=TGGT1_290310 PE=4 SV=1	tr|S7VXU2|S7VXU2_TOXGG	tr|S7VXU2|S7VXU2_TOXGG	tr|S7VXU2|S7VXU2_TOXGG Uncharacterized protein OS=Toxoplasma gondii (strain ATCC 50853 / GT1) OX=507601 GN=TGGT1_290310 PE=4 SV=1	4	2	1	2	1	8891500	10064000	0.883496	93.8329	NA	NA	0.814963	1	1	NA	NA	0.997558	1	1	0	1	1	7475400	5580700	1.33951	NA	NA	NA	NA	1	0.317311	NA	NA	NA	1	0.798824	NA	7475400	NA	NA	5580700	NA	tr|S7VXU2|S7VXU2_TOXGG	tr|S7VXU2|S7VXU2_TOXGG
golgi localizing protein GLP3	tr|S7VYC5|S7VYC5_TOXGG	tr|S7VYC5|S7VYC5_TOXGG Uncharacterized protein OS=Toxoplasma gondii (strain ATCC 50853 / GT1) OX=507601 GN=TGGT1_207370 PE=4 SV=1	tr|S7VYC5|S7VYC5_TOXGG	tr|S7VYC5|S7VYC5_TOXGG	tr|S7VYC5|S7VYC5_TOXGG Uncharacterized protein OS=Toxoplasma gondii (strain ATCC 50853 / GT1) OX=507601 GN=TGGT1_207370 PE=4 SV=1	27	3	3	3	3	755430000	6.86897e+08	1.09977	55.3852	24.4605	0.949757	0.94852	0.7	0.512691	1	0.997602	0.997558	1	0.867348	0	3	3	6.30953e+07	71693000	0.880077	22.0425	26.9669	0.564574	0.563312	0.4	0.275234	1	0.995291	0.995908	1	0.798824	55321000	79152000	54813000	58047000	93817000	63215000	tr|S7VYC5|S7VYC5_TOXGG	tr|S7VYC5|S7VYC5_TOXGG
VPS13 domain-containing protein	REV__tr|S7UIA4|S7UIA4_TOXGG	tr|S7UIA4|S7UIA4_TOXGG Uncharacterized protein OS=Toxoplasma gondii (strain ATCC 50853 / GT1) OX=507601 GN=TGGT1_306020 PE=4 SV=1	REV__tr|S7UIA4|S7UIA4_TOXGG	REV__tr|S7UIA4|S7UIA4_TOXGG	NA	2	2	2	2	2	247356500	318920000	0.775607	88.3916	49.368	0.663293	0.647033	0.666667	0.438578	1	0.997602	0.997558	1	0.867348	0	0	0	NA	NA	NA	NA	NA	NA	NA	NA	NA	NA	NA	NA	NA	NA	NA	NA	NA	NA	NA	NA	REV__tr|S7UIA4|S7UIA4_TOXGG	REV__tr|S7UIA4|S7UIA4_TOXGG
Putative small GTPase Rab2	tr|A0A125YL13|A0A125YL13_TOXGG	tr|A0A125YL13|A0A125YL13_TOXGG Putative small GTPase Rab2 OS=Toxoplasma gondii (strain ATCC 50853 / GT1) OX=507601 GN=TGGT1_312050 PE=4 SV=1	tr|A0A125YL13|A0A125YL13_TOXGG	tr|A0A125YL13|A0A125YL13_TOXGG	tr|A0A125YL13|A0A125YL13_TOXGG Putative small GTPase Rab2 OS=Toxoplasma gondii (strain ATCC 50853 / GT1) OX=507601 GN=TGGT1_312050 PE=4 SV=1	3	3	2	3	2	2.7225e+07	25557500	1.06524	61.4854	15.181	0.842763	0.871831	0.8	0.563703	1	0.997602	0.997558	1	0.869502	0	2	1	15229000	14229000	1.07028	5.4325	NA	NA	0.497077	0.666667	0.220671	NA	NA	0.995908	1	0.798824	14644000	NA	15814000	14229000	NA	NA	tr|A0A125YL13|A0A125YL13_TOXGG	tr|A0A125YL13|A0A125YL13_TOXGG
Clathrin heavy chain	tr|A0A125YSB0|A0A125YSB0_TOXGG	tr|A0A125YSB0|A0A125YSB0_TOXGG Clathrin heavy chain OS=Toxoplasma gondii (strain ATCC 50853 / GT1) OX=507601 GN=TGGT1_290950 PE=3 SV=1	tr|A0A125YSB0|A0A125YSB0_TOXGG	tr|A0A125YSB0|A0A125YSB0_TOXGG	tr|A0A125YSB0|A0A125YSB0_TOXGG Clathrin heavy chain OS=Toxoplasma gondii (strain ATCC 50853 / GT1) OX=507601 GN=TGGT1_290950 PE=3 SV=1	56	3	3	3	3	9.50243e+08	8.66963e+08	1.09606	37.1909	26.0377	0.794324	0.792828	1	0.827259	1	0.997602	0.997558	1	0.920911	0	3	3	76148000	9.04793e+07	0.841607	11.2128	16.4	0.226599	0.218756	0.4	0.275234	1	0.995291	0.995908	1	0.798824	83583000	78038000	66823000	88718000	106120000	76600000	tr|A0A125YSB0|A0A125YSB0_TOXGG	tr|A0A125YSB0|A0A125YSB0_TOXGG
nucleoporin NUP155	tr|S7UZ14|S7UZ14_TOXGG	tr|S7UZ14|S7UZ14_TOXGG Uncharacterized protein OS=Toxoplasma gondii (strain ATCC 50853 / GT1) OX=507601 GN=TGGT1_258970 PE=4 SV=1	tr|S7UZ14|S7UZ14_TOXGG	tr|S7UZ14|S7UZ14_TOXGG	tr|S7UZ14|S7UZ14_TOXGG Uncharacterized protein OS=Toxoplasma gondii (strain ATCC 50853 / GT1) OX=507601 GN=TGGT1_258970 PE=4 SV=1	82	3	3	3	3	1.14303e+09	9.37807e+08	1.21884	69.7146	24.3875	0.885871	0.881805	1	0.827259	1	0.997602	0.997558	1	0.920911	0	3	3	5.63933e+07	58930000	0.956955	29.0869	25.0064	0.823009	0.822658	0.7	0.512691	1	0.995291	0.995908	1	0.813078	53556000	74030000	41594000	54214000	75447000	47129000	tr|S7UZ14|S7UZ14_TOXGG	tr|S7UZ14|S7UZ14_TOXGG
conserved oligomeric Golgi complex subunit 5	tr|S7V009|S7V009_TOXGG	tr|S7V009|S7V009_TOXGG Uncharacterized protein OS=Toxoplasma gondii (strain ATCC 50853 / GT1) OX=507601 GN=TGGT1_251730 PE=4 SV=1	tr|S7V009|S7V009_TOXGG	tr|S7V009|S7V009_TOXGG	tr|S7V009|S7V009_TOXGG Uncharacterized protein OS=Toxoplasma gondii (strain ATCC 50853 / GT1) OX=507601 GN=TGGT1_251730 PE=4 SV=1	9	2	2	2	2	31831550	6719150	4.73744	114.409	109.297	0.434616	0.433911	0.666667	0.438578	1	0.997602	0.997558	1	0.867348	0	1	1	8731200	6534000	1.33627	NA	NA	NA	NA	1	0.317311	NA	NA	NA	1	0.798824	NA	8731200	NA	NA	6534000	NA	tr|S7V009|S7V009_TOXGG	tr|S7V009|S7V009_TOXGG
SWI2/SNF2-containing protein HyperLOPIT	tr|S7V176|S7V176_TOXGG	tr|S7V176|S7V176_TOXGG SWI2/SNF2-containing protein OS=Toxoplasma gondii (strain ATCC 50853 / GT1) OX=507601 GN=TGGT1_245720 PE=4 SV=1	tr|S7V176|S7V176_TOXGG	tr|S7V176|S7V176_TOXGG	tr|S7V176|S7V176_TOXGG SWI2/SNF2-containing protein OS=Toxoplasma gondii (strain ATCC 50853 / GT1) OX=507601 GN=TGGT1_245720 PE=4 SV=1	2	1	2	1	2	4505200	296236550	0.0152081	NA	139.792	NA	0.69718	1	1	NA	NA	0.997558	1	1	0	0	0	NA	NA	NA	NA	NA	NA	NA	NA	NA	NA	NA	NA	NA	NA	NA	NA	NA	NA	NA	NA	tr|S7V176|S7V176_TOXGG	tr|S7V176|S7V176_TOXGG
Hypothetical protein	tr|S7V294|S7V294_TOXGG	tr|S7V294|S7V294_TOXGG Uncharacterized protein OS=Toxoplasma gondii (strain ATCC 50853 / GT1) OX=507601 GN=TGGT1_230700 PE=4 SV=1	tr|S7V294|S7V294_TOXGG	tr|S7V294|S7V294_TOXGG	tr|S7V294|S7V294_TOXGG Uncharacterized protein OS=Toxoplasma gondii (strain ATCC 50853 / GT1) OX=507601 GN=TGGT1_230700 PE=4 SV=1	14	2	2	2	2	47051130	12428000	3.7859	139.425	15.3051	0.885452	0.872527	1	1	1	0.997602	0.997558	1	1	0	1	1	10567000	7331400	1.44133	NA	NA	NA	NA	1	0.317311	NA	NA	NA	1	0.798824	NA	10567000	NA	NA	7331400	NA	tr|S7V294|S7V294_TOXGG	tr|S7V294|S7V294_TOXGG
Conserved oligomeric Golgi complex subunit 2	tr|S7V3H1|S7V3H1_TOXGG	tr|S7V3H1|S7V3H1_TOXGG DUF3510 domain-containing protein OS=Toxoplasma gondii (strain ATCC 50853 / GT1) OX=507601 GN=TGGT1_273580 PE=4 SV=1	tr|S7V3H1|S7V3H1_TOXGG	tr|S7V3H1|S7V3H1_TOXGG	tr|S7V3H1|S7V3H1_TOXGG DUF3510 domain-containing protein OS=Toxoplasma gondii (strain ATCC 50853 / GT1) OX=507601 GN=TGGT1_273580 PE=4 SV=1	6	2	1	2	1	30825100	7091100	4.34701	97.8449	NA	NA	0.580068	0.666667	0.220671	NA	NA	0.997558	1	0.867348	0	1	1	13181000	5478700	2.40586	NA	NA	NA	NA	1	0.317311	NA	NA	NA	1	0.798824	NA	13181000	NA	NA	5478700	NA	tr|S7V3H1|S7V3H1_TOXGG	tr|S7V3H1|S7V3H1_TOXGG
protein disulfide-isomerase domain-containing protein	tr|S7W691|S7W691_TOXGG;tr|S7UQV0|S7UQV0_TOXGG;tr|S7UGB5|S7UGB5_TOXGG	tr|S7W691|S7W691_TOXGG Protein disulfide-isomerase domain-containing protein (Fragment) OS=Toxoplasma gondii (strain ATCC 50853 / GT1) OX=507601 GN=TGGT1_238040A PE=4 SV=1	tr|S7W691|S7W691_TOXGG	tr|S7W691|S7W691_TOXGG	tr|S7W691|S7W691_TOXGG Protein disulfide-isomerase domain-containing protein (Fragment) OS=Toxoplasma gondii (strain ATCC 50853 / GT1) OX=507601 GN=TGGT1_238040A PE=4 SV=1	7	2	3	2	3	26448500	17949000	1.47354	30.8872	34.1576	0.295326	0.309294	0.8	0.563703	1	0.997602	0.997558	1	0.869502	0	2	1	15453500	18779000	0.822914	14.1893	NA	NA	0.456541	0.666667	0.220671	NA	NA	0.995908	1	0.798824	17004000	13903000	NA	NA	18779000	NA	tr|S7W691|S7W691_TOXGG;tr|S7UQV0|S7UQV0_TOXGG;tr|S7UGB5|S7UGB5_TOXGG	tr|S7W691|S7W691_TOXGG
leucin rich repeat containg protein	tr|S7W864|S7W864_TOXGG	tr|S7W864|S7W864_TOXGG Uncharacterized protein OS=Toxoplasma gondii (strain ATCC 50853 / GT1) OX=507601 GN=TGGT1_313370 PE=4 SV=1	tr|S7W864|S7W864_TOXGG	tr|S7W864|S7W864_TOXGG	tr|S7W864|S7W864_TOXGG Uncharacterized protein OS=Toxoplasma gondii (strain ATCC 50853 / GT1) OX=507601 GN=TGGT1_313370 PE=4 SV=1	10	3	2	3	2	3.69261e+07	16741650	2.20564	121.739	59.4633	0.754823	0.789954	1	1	1	0.997602	0.997558	1	1	0	2	1	11978550	11219000	1.0677	41.0201	NA	NA	0.973471	1	1	NA	NA	0.995908	1	1	8504100	15453000	NA	NA	11219000	NA	tr|S7W864|S7W864_TOXGG	tr|S7W864|S7W864_TOXGG
Hypothetical protein	tr|S7VU24|S7VU24_TOXGG	tr|S7VU24|S7VU24_TOXGG Uncharacterized protein OS=Toxoplasma gondii (strain ATCC 50853 / GT1) OX=507601 GN=TGGT1_221870 PE=4 SV=1	tr|S7VU24|S7VU24_TOXGG	tr|S7VU24|S7VU24_TOXGG	tr|S7VU24|S7VU24_TOXGG Uncharacterized protein OS=Toxoplasma gondii (strain ATCC 50853 / GT1) OX=507601 GN=TGGT1_221870 PE=4 SV=1	29	3	3	3	3	584180000	3.43313e+08	1.70159	63.4313	19.5876	0.334069	0.298724	0.4	0.275234	1	0.997602	0.997558	1	0.867348	0	3	3	5.27897e+07	44552000	1.1849	24.5679	35.779	0.470333	0.465111	0.4	0.275234	1	0.995291	0.995908	1	0.798824	45128000	67764000	45477000	37307000	62828000	33521000	tr|S7VU24|S7VU24_TOXGG	tr|S7VU24|S7VU24_TOXGG
VPS8	tr|S7VXP1|S7VXP1_TOXGG	tr|S7VXP1|S7VXP1_TOXGG Uncharacterized protein OS=Toxoplasma gondii (strain ATCC 50853 / GT1) OX=507601 GN=TGGT1_289520 PE=4 SV=1	tr|S7VXP1|S7VXP1_TOXGG	tr|S7VXP1|S7VXP1_TOXGG	tr|S7VXP1|S7VXP1_TOXGG Uncharacterized protein OS=Toxoplasma gondii (strain ATCC 50853 / GT1) OX=507601 GN=TGGT1_289520 PE=4 SV=1	2	1	1	1	1	1018900	1849600	0.550876	NA	NA	NA	NA	1	0.317311	NA	NA	NA	1	0.867348	0	0	0	NA	NA	NA	NA	NA	NA	NA	NA	NA	NA	NA	NA	NA	NA	NA	NA	NA	NA	NA	NA	tr|S7VXP1|S7VXP1_TOXGG	tr|S7VXP1|S7VXP1_TOXGG
vacuolar protein sorting-associated protein 13	tr|S7VY12|S7VY12_TOXGG	tr|S7VY12|S7VY12_TOXGG Uncharacterized protein OS=Toxoplasma gondii (strain ATCC 50853 / GT1) OX=507601 GN=TGGT1_291180 PE=4 SV=1	tr|S7VY12|S7VY12_TOXGG	tr|S7VY12|S7VY12_TOXGG	tr|S7VY12|S7VY12_TOXGG Uncharacterized protein OS=Toxoplasma gondii (strain ATCC 50853 / GT1) OX=507601 GN=TGGT1_291180 PE=4 SV=1	10	3	2	3	2	24641000	7769700	3.17142	63.4793	58.8878	0.244746	0.281347	0.4	0.248213	1	0.997602	0.997558	1	0.867348	0	2	1	7582450	6020600	1.25942	15.7779	NA	NA	0.453921	0.666667	0.220671	NA	NA	0.995908	1	0.798824	8428400	6736500	NA	NA	6020600	NA	tr|S7VY12|S7VY12_TOXGG	tr|S7VY12|S7VY12_TOXGG
VPS15-like kinase; PIK3R4 kinase-related protein	tr|S7W7W9|S7W7W9_TOXGG	tr|S7W7W9|S7W7W9_TOXGG PIK3R4 kinase-related protein (Incomplete catalytic triad) OS=Toxoplasma gondii (strain ATCC 50853 / GT1) OX=507601 GN=TGGT1_310190 PE=4 SV=1	tr|S7W7W9|S7W7W9_TOXGG	tr|S7W7W9|S7W7W9_TOXGG	tr|S7W7W9|S7W7W9_TOXGG PIK3R4 kinase-related protein (Incomplete catalytic triad) OS=Toxoplasma gondii (strain ATCC 50853 / GT1) OX=507601 GN=TGGT1_310190 PE=4 SV=1	2	2	1	2	1	593115	927630	0.639387	2.07084	NA	NA	0.0360569	0.666667	0.220671	NA	NA	0.997558	1	0.867348	0	0	0	NA	NA	NA	NA	NA	NA	NA	NA	NA	NA	NA	NA	NA	NA	NA	NA	NA	NA	NA	NA	tr|S7W7W9|S7W7W9_TOXGG	tr|S7W7W9|S7W7W9_TOXGG
Hypothetical protein	tr|S7WD82|S7WD82_TOXGG	tr|S7WD82|S7WD82_TOXGG Uncharacterized protein OS=Toxoplasma gondii (strain ATCC 50853 / GT1) OX=507601 GN=TGGT1_227820 PE=4 SV=1	tr|S7WD82|S7WD82_TOXGG	tr|S7WD82|S7WD82_TOXGG	tr|S7WD82|S7WD82_TOXGG Uncharacterized protein OS=Toxoplasma gondii (strain ATCC 50853 / GT1) OX=507601 GN=TGGT1_227820 PE=4 SV=1	4	1	2	1	2	22700000	1079950	21.0195	NA	1.00178	NA	0.00256477	0.666667	0.220671	NA	NA	0.997558	1	0.867348	0	0	0	NA	NA	NA	NA	NA	NA	NA	NA	NA	NA	NA	NA	NA	NA	NA	NA	NA	NA	NA	NA	tr|S7WD82|S7WD82_TOXGG	tr|S7WD82|S7WD82_TOXGG
[truncated: 83 more columns]

## Sheet: Mitochondria
	Protein.IDs.x	Description	Protein.IDs.reduit	Protein.IDs.firstProtein	Description.firstProtein	nbPeps	eff.UniqPept.Avec Biotine.x	eff.UniqPept.Sans Biotine.x	brut.eff.inten.Avec Biotine	brut.eff.inten.Sans Biotine	brut.moy.Avec Biotine	brut.moy.Sans Biotine	brut.rap.Avec Biotine.sur.Sans Biotine	brut.cv.Avec Biotine	brut.cv.Sans Biotine	brut.welch.Avec Biotine.vs.Sans Biotine	brut.student.Avec Biotine.vs.Sans Biotine	brut.wilcoxon.Avec Biotine.vs.Sans Biotine	brut.kruskal.Avec Biotine.vs.Sans Biotine	brut.egalvar.Avec Biotine.vs.Sans Biotine	brut.benj.welch.Avec Biotine.vs.Sans Biotine	brut.benj.student.Avec Biotine.vs.Sans Biotine	brut.benj.wilcoxon.Avec Biotine.vs.Sans Biotine	brut.benj.kruskal.Avec Biotine.vs.Sans Biotine	ap.Avec Biotine.Sans Biotine	norm.eff.inten.Avec Biotine	norm.eff.inten.Sans Biotine	norm.moy.Avec Biotine	norm.moy.Sans Biotine	norm.rap.Avec Biotine.sur.Sans Biotine	norm.cv.Avec Biotine	norm.cv.Sans Biotine	norm.welch.Avec Biotine.vs.Sans Biotine	norm.student.Avec Biotine.vs.Sans Biotine	norm.wilcoxon.Avec Biotine.vs.Sans Biotine	norm.kruskal.Avec Biotine.vs.Sans Biotine	norm.egalvar.Avec Biotine.vs.Sans Biotine	norm.benj.welch.Avec Biotine.vs.Sans Biotine	norm.benj.student.Avec Biotine.vs.Sans Biotine	norm.benj.wilcoxon.Avec Biotine.vs.Sans Biotine	norm.benj.kruskal.Avec Biotine.vs.Sans Biotine	norm.intens.avec.Bio.1	norm.intens.avec.Bio.2	norm.intens.avec.Bio.3	norm.intens.sans.Bio.1	norm.intens.sans.Bio.2	norm.intens.sans.Bio.3	Protein.IDs.y	Majority.protein.IDs
Hypothetical protein	tr|S7UJY5|S7UJY5_TOXGG	tr|S7UJY5|S7UJY5_TOXGG Uncharacterized protein OS=Toxoplasma gondii (strain ATCC 50853 / GT1) OX=507601 GN=TGGT1_297745 PE=4 SV=1	tr|S7UJY5|S7UJY5_TOXGG	tr|S7UJY5|S7UJY5_TOXGG	tr|S7UJY5|S7UJY5_TOXGG Uncharacterized protein OS=Toxoplasma gondii (strain ATCC 50853 / GT1) OX=507601 GN=TGGT1_297745 PE=4 SV=1	125	3	3	3	3	2.23362e+09	1935000000	1.15433	71.2663	13.812	0.966273	0.964525	1	0.827259	1	0.997602	0.997558	1	0.920911	0	3	3	7.64937e+07	85837000	0.89115	27.9881	28.0817	0.639629	0.639521	0.7	0.512691	1	0.995291	0.995908	1	0.813078	78258000	96966000	54257000	80076000	112300000	65135000	tr|S7UJY5|S7UJY5_TOXGG	tr|S7UJY5|S7UJY5_TOXGG
Hypothetical protein	tr|S7UU48|S7UU48_TOXGG	tr|S7UU48|S7UU48_TOXGG Uncharacterized protein OS=Toxoplasma gondii (strain ATCC 50853 / GT1) OX=507601 GN=TGGT1_313770 PE=4 SV=1	tr|S7UU48|S7UU48_TOXGG	tr|S7UU48|S7UU48_TOXGG	tr|S7UU48|S7UU48_TOXGG Uncharacterized protein OS=Toxoplasma gondii (strain ATCC 50853 / GT1) OX=507601 GN=TGGT1_313770 PE=4 SV=1	2	2	0	2	0	64206500	NA	NA	101.195	NA	NA	NA	NA	NA	NA	NA	NA	NA	NA	0	0	0	NA	NA	NA	NA	NA	NA	NA	NA	NA	NA	NA	NA	NA	NA	NA	NA	NA	NA	NA	NA	tr|S7UU48|S7UU48_TOXGG	tr|S7UU48|S7UU48_TOXGG
mitochondrial association factor 1a	tr|S7VU98|S7VU98_TOXGG;tr|S7UGI9|S7UGI9_TOXGG	tr|S7VU98|S7VU98_TOXGG Putative transmembrane protein OS=Toxoplasma gondii (strain ATCC 50853 / GT1) OX=507601 GN=TGGT1_410370 PE=4 SV=1;tr|S7UGI9|S7UGI9_TOXGG Uncharacterized protein OS=Toxoplasma gondii (strain ATCC 50853 / GT1) OX=507601 GN=TGGT1_279100	tr|S7VU98|S7VU98_TOXGG	tr|S7VU98|S7VU98_TOXGG	tr|S7VU98|S7VU98_TOXGG Putative transmembrane protein OS=Toxoplasma gondii (strain ATCC 50853 / GT1) OX=507601 GN=TGGT1_410370 PE=4 SV=1	15	3	3	3	3	326240000	3.27311e+08	0.996727	60.1638	80.6736	0.70972	0.700723	1	0.827259	1	0.997602	0.997558	1	0.920911	0	3	3	6.71173e+07	53668000	1.2506	56.0532	65.9654	0.680995	0.679466	0.4	0.275234	1	0.995291	0.995908	1	0.798824	83824000	24036000	93492000	79496000	13313000	68195000	tr|S7VU98|S7VU98_TOXGG;tr|S7UGI9|S7UGI9_TOXGG	tr|S7VU98|S7VU98_TOXGG;tr|S7UGI9|S7UGI9_TOXGG
[truncated: 83 more columns]

## Sheet: Apicoplast
	Protein.IDs.x	Description	Protein.IDs.reduit	Protein.IDs.firstProtein	Description.firstProtein	nbPeps	eff.UniqPept.Avec Biotine.x	eff.UniqPept.Sans Biotine.x	brut.eff.inten.Avec Biotine	brut.eff.inten.Sans Biotine	brut.moy.Avec Biotine	brut.moy.Sans Biotine	brut.rap.Avec Biotine.sur.Sans Biotine	brut.cv.Avec Biotine	brut.cv.Sans Biotine	brut.welch.Avec Biotine.vs.Sans Biotine	brut.student.Avec Biotine.vs.Sans Biotine	brut.wilcoxon.Avec Biotine.vs.Sans Biotine	brut.kruskal.Avec Biotine.vs.Sans Biotine	brut.egalvar.Avec Biotine.vs.Sans Biotine	brut.benj.welch.Avec Biotine.vs.Sans Biotine	brut.benj.student.Avec Biotine.vs.Sans Biotine	brut.benj.wilcoxon.Avec Biotine.vs.Sans Biotine	brut.benj.kruskal.Avec Biotine.vs.Sans Biotine	ap.Avec Biotine.Sans Biotine	norm.eff.inten.Avec Biotine	norm.eff.inten.Sans Biotine	norm.moy.Avec Biotine	norm.moy.Sans Biotine	norm.rap.Avec Biotine.sur.Sans Biotine	norm.cv.Avec Biotine	norm.cv.Sans Biotine	norm.welch.Avec Biotine.vs.Sans Biotine	norm.student.Avec Biotine.vs.Sans Biotine	norm.wilcoxon.Avec Biotine.vs.Sans Biotine	norm.kruskal.Avec Biotine.vs.Sans Biotine	norm.egalvar.Avec Biotine.vs.Sans Biotine	norm.benj.welch.Avec Biotine.vs.Sans Biotine	norm.benj.student.Avec Biotine.vs.Sans Biotine	norm.benj.wilcoxon.Avec Biotine.vs.Sans Biotine	norm.benj.kruskal.Avec Biotine.vs.Sans Biotine	norm.intens.avec.Bio.1	norm.intens.avec.Bio.2	norm.intens.avec.Bio.3	norm.intens.sans.Bio.1	norm.intens.sans.Bio.2	norm.intens.sans.Bio.3	Protein.IDs.y	Majority.protein.IDs
putative DnaJ protein	tr|S7W7H7|S7W7H7_TOXGG	tr|S7W7H7|S7W7H7_TOXGG Putative DnaJ protein OS=Toxoplasma gondii (strain ATCC 50853 / GT1) OX=507601 GN=TGGT1_258390 PE=4 SV=1	tr|S7W7H7|S7W7H7_TOXGG	tr|S7W7H7|S7W7H7_TOXGG	tr|S7W7H7|S7W7H7_TOXGG Putative DnaJ protein OS=Toxoplasma gondii (strain ATCC 50853 / GT1) OX=507601 GN=TGGT1_258390 PE=4 SV=1	3	2	2	2	2	17736500	27853500	0.636778	9.09374	74.9541	0.710488	0.674993	1	1	1	0.997602	0.997558	1	1	0	2	2	11596000	10184050	1.13864	9.61021	60.1559	0.704564	0.669675	1	1	1	0.995291	0.995908	1	1	12384000	NA	10808000	5852100	NA	14516000	tr|S7W7H7|S7W7H7_TOXGG	tr|S7W7H7|S7W7H7_TOXGG
Acetyl-CoA carboxylase ACC1	tr|S7VU47|S7VU47_TOXGG	tr|S7VU47|S7VU47_TOXGG Acetyl-CoA carboxylase ACC1 OS=Toxoplasma gondii (strain ATCC 50853 / GT1) OX=507601 GN=TGGT1_221320 PE=4 SV=1	tr|S7VU47|S7VU47_TOXGG	tr|S7VU47|S7VU47_TOXGG	tr|S7VU47|S7VU47_TOXGG Acetyl-CoA carboxylase ACC1 OS=Toxoplasma gondii (strain ATCC 50853 / GT1) OX=507601 GN=TGGT1_221320 PE=4 SV=1	99	3	3	3	3	2161600000	2.21717e+09	0.974938	54.3928	48.4188	0.953043	0.953034	1	0.827259	1	0.997602	0.997558	1	0.920911	0	3	3	8.96047e+07	9.75827e+07	0.918244	17.7889	12.8838	0.511896	0.508925	0.4	0.275234	1	0.995291	0.995908	1	0.798824	77561000	107680000	83573000	96707000	85471000	110570000	tr|S7VU47|S7VU47_TOXGG	tr|S7VU47|S7VU47_TOXGG
[truncated: 83 more columns]

## Sheet: Centrosomes
	Protein.IDs.x	Description	Protein.IDs.reduit	Protein.IDs.firstProtein	Description.firstProtein	nbPeps	eff.UniqPept.Avec Biotine.x	eff.UniqPept.Sans Biotine.x	brut.eff.inten.Avec Biotine	brut.eff.inten.Sans Biotine	brut.moy.Avec Biotine	brut.moy.Sans Biotine	brut.rap.Avec Biotine.sur.Sans Biotine	brut.cv.Avec Biotine	brut.cv.Sans Biotine	brut.welch.Avec Biotine.vs.Sans Biotine	brut.student.Avec Biotine.vs.Sans Biotine	brut.wilcoxon.Avec Biotine.vs.Sans Biotine	brut.kruskal.Avec Biotine.vs.Sans Biotine	brut.egalvar.Avec Biotine.vs.Sans Biotine	brut.benj.welch.Avec Biotine.vs.Sans Biotine	brut.benj.student.Avec Biotine.vs.Sans Biotine	brut.benj.wilcoxon.Avec Biotine.vs.Sans Biotine	brut.benj.kruskal.Avec Biotine.vs.Sans Biotine	ap.Avec Biotine.Sans Biotine	norm.eff.inten.Avec Biotine	norm.eff.inten.Sans Biotine	norm.moy.Avec Biotine	norm.moy.Sans Biotine	norm.rap.Avec Biotine.sur.Sans Biotine	norm.cv.Avec Biotine	norm.cv.Sans Biotine	norm.welch.Avec Biotine.vs.Sans Biotine	norm.student.Avec Biotine.vs.Sans Biotine	norm.wilcoxon.Avec Biotine.vs.Sans Biotine	norm.kruskal.Avec Biotine.vs.Sans Biotine	norm.egalvar.Avec Biotine.vs.Sans Biotine	norm.benj.welch.Avec Biotine.vs.Sans Biotine	norm.benj.student.Avec Biotine.vs.Sans Biotine	norm.benj.wilcoxon.Avec Biotine.vs.Sans Biotine	norm.benj.kruskal.Avec Biotine.vs.Sans Biotine	norm.intens.avec.Bio.1	norm.intens.avec.Bio.2	norm.intens.avec.Bio.3	norm.intens.sans.Bio.1	norm.intens.sans.Bio.2	norm.intens.sans.Bio.3	Protein.IDs.y	Majority.protein.IDs
centrosomal protein CEP250	REV__tr|S7UPM6|S7UPM6_TOXGG	tr|S7UPM6|S7UPM6_TOXGG Surface antigen repeat-containing protein OS=Toxoplasma gondii (strain ATCC 50853 / GT1) OX=507601 GN=TGGT1_212880 PE=4 SV=1	REV__tr|S7UPM6|S7UPM6_TOXGG	REV__tr|S7UPM6|S7UPM6_TOXGG	NA	2	1	1	1	1	171430000	61916000	2.76875	NA	NA	NA	NA	1	0.317311	NA	NA	NA	1	0.867348	0	0	0	NA	NA	NA	NA	NA	NA	NA	NA	NA	NA	NA	NA	NA	NA	NA	NA	NA	NA	NA	NA	REV__tr|S7UPM6|S7UPM6_TOXGG	REV__tr|S7UPM6|S7UPM6_TOXGG
Centrosomal protrain CEP359	tr|A0A125YHL2|A0A125YHL2_TOXGG	tr|A0A125YHL2|A0A125YHL2_TOXGG Uncharacterized protein OS=Toxoplasma gondii (strain ATCC 50853 / GT1) OX=507601 GN=TGGT1_293170 PE=4 SV=1	tr|A0A125YHL2|A0A125YHL2_TOXGG	tr|A0A125YHL2|A0A125YHL2_TOXGG	tr|A0A125YHL2|A0A125YHL2_TOXGG Uncharacterized protein OS=Toxoplasma gondii (strain ATCC 50853 / GT1) OX=507601 GN=TGGT1_293170 PE=4 SV=1	53	3	3	3	3	442390000	285270000	1.55078	50.7674	21.1961	0.302936	0.275828	0.4	0.275234	1	0.997602	0.997558	1	0.867348	0	3	3	29867000	26107000	1.14402	6.77385	18.7999	0.301671	0.26594	0.4	0.275234	1	0.995291	0.995908	1	0.798824	28300000	32151000	29150000	24268000	31669000	22384000	tr|A0A125YHL2|A0A125YHL2_TOXGG	tr|A0A125YHL2|A0A125YHL2_TOXGG
CEP250	tr|S7UPM6|S7UPM6_TOXGG	tr|S7UPM6|S7UPM6_TOXGG Surface antigen repeat-containing protein OS=Toxoplasma gondii (strain ATCC 50853 / GT1) OX=507601 GN=TGGT1_212880 PE=4 SV=1	tr|S7UPM6|S7UPM6_TOXGG	tr|S7UPM6|S7UPM6_TOXGG	tr|S7UPM6|S7UPM6_TOXGG Surface antigen repeat-containing protein OS=Toxoplasma gondii (strain ATCC 50853 / GT1) OX=507601 GN=TGGT1_212880 PE=4 SV=1	123	3	3	3	3	6.79103e+08	378540000	1.79401	81.1443	29.838	0.450594	0.430608	1	0.827259	1	0.997602	0.997558	1	0.920911	0	3	3	2.70083e+07	2.17777e+07	1.24018	51.9286	63.928	0.589875	0.588721	0.4	0.275234	1	0.995291	0.995908	1	0.798824	19979000	43158000	17888000	13349000	37847000	14137000	tr|S7UPM6|S7UPM6_TOXGG	tr|S7UPM6|S7UPM6_TOXGG
CEP250L1	tr|S7UQ10|S7UQ10_TOXGG	tr|S7UQ10|S7UQ10_TOXGG Uncharacterized protein OS=Toxoplasma gondii (strain ATCC 50853 / GT1) OX=507601 GN=TGGT1_290620 PE=4 SV=1	tr|S7UQ10|S7UQ10_TOXGG	tr|S7UQ10|S7UQ10_TOXGG	tr|S7UQ10|S7UQ10_TOXGG Uncharacterized protein OS=Toxoplasma gondii (strain ATCC 50853 / GT1) OX=507601 GN=TGGT1_290620 PE=4 SV=1	86	3	3	3	3	1.47027e+09	9.22453e+08	1.59387	49.1146	8.09435	0.267577	0.210907	0.1	0.0495346	1	0.997602	0.997558	1	0.867348	0	3	3	4.72253e+07	4.36813e+07	1.08113	12.0555	35.514	0.632583	0.616496	0.7	0.512691	1	0.995291	0.995908	1	0.813078	42222000	53420000	46034000	38652000	61085000	31307000	tr|S7UQ10|S7UQ10_TOXGG	tr|S7UQ10|S7UQ10_TOXGG
centrosome protein CEP530	tr|S7V156|S7V156_TOXGG	tr|S7V156|S7V156_TOXGG Uncharacterized protein OS=Toxoplasma gondii (strain ATCC 50853 / GT1) OX=507601 GN=TGGT1_246190 PE=4 SV=1	tr|S7V156|S7V156_TOXGG	tr|S7V156|S7V156_TOXGG	tr|S7V156|S7V156_TOXGG Uncharacterized protein OS=Toxoplasma gondii (strain ATCC 50853 / GT1) OX=507601 GN=TGGT1_246190 PE=4 SV=1	2	1	1	1	1	3719800	447410	8.31407	NA	NA	NA	NA	1	0.317311	NA	NA	NA	1	0.867348	0	0	0	NA	NA	NA	NA	NA	NA	NA	NA	NA	NA	NA	NA	NA	NA	NA	NA	NA	NA	NA	NA	tr|S7V156|S7V156_TOXGG	tr|S7V156|S7V156_TOXGG
Centrosomal protein CEP120, putative	tr|S7VWH4|S7VWH4_TOXGG	tr|S7VWH4|S7VWH4_TOXGG Uncharacterized protein OS=Toxoplasma gondii (strain ATCC 50853 / GT1) OX=507601 GN=TGGT1_285210 PE=4 SV=1	tr|S7VWH4|S7VWH4_TOXGG	tr|S7VWH4|S7VWH4_TOXGG	tr|S7VWH4|S7VWH4_TOXGG Uncharacterized protein OS=Toxoplasma gondii (strain ATCC 50853 / GT1) OX=507601 GN=TGGT1_285210 PE=4 SV=1	19	3	3	3	3	169978000	8.78457e+07	1.93496	103.947	22.7538	0.928637	0.924652	0.7	0.512691	0	0.997602	0.997558	1	0.867348	0	3	3	2.86816e+07	2.22473e+07	1.28922	88.6716	75.6525	0.991853	0.991712	1	0.827259	1	0.995291	0.995908	1	0.905208	4622900	55295000	26127000	11263000	41624000	13855000	tr|S7VWH4|S7VWH4_TOXGG	tr|S7VWH4|S7VWH4_TOXGG
Centrosomal protein CEP404	tr|S7WI23|S7WI23_TOXGG	tr|S7WI23|S7WI23_TOXGG Uncharacterized protein OS=Toxoplasma gondii (strain ATCC 50853 / GT1) OX=507601 GN=TGGT1_255700 PE=4 SV=1	tr|S7WI23|S7WI23_TOXGG	tr|S7WI23|S7WI23_TOXGG	tr|S7WI23|S7WI23_TOXGG Uncharacterized protein OS=Toxoplasma gondii (strain ATCC 50853 / GT1) OX=507601 GN=TGGT1_255700 PE=4 SV=1	22	3	3	3	3	102935000	3.99467e+07	2.57681	94.5608	90.8691	0.308594	0.308018	0.4	0.275234	1	0.997602	0.997558	1	0.867348	0	3	1	1.49393e+07	18446000	0.809896	44.7151	NA	NA	0.666237	1	0.654721	NA	NA	0.995908	1	0.905208	8039000	21375000	15404000	NA	18446000	NA	tr|S7WI23|S7WI23_TOXGG	tr|S7WI23|S7WI23_TOXGG
Microtubule Associated Protein 1 (MAP1)	tr|S7UZL4|S7UZL4_TOXGG	tr|S7UZL4|S7UZL4_TOXGG Uncharacterized protein OS=Toxoplasma gondii (strain ATCC 50853 / GT1) OX=507601 GN=TGGT1_277260 PE=4 SV=1	tr|S7UZL4|S7UZL4_TOXGG	tr|S7UZL4|S7UZL4_TOXGG	tr|S7UZL4|S7UZL4_TOXGG Uncharacterized protein OS=Toxoplasma gondii (strain ATCC 50853 / GT1) OX=507601 GN=TGGT1_277260 PE=4 SV=1	5	3	2	3	2	1.68392e+07	7131250	2.36132	89.4832	29.5158	0.338673	0.410617	0.4	0.248213	1	0.997602	0.997558	1	0.867348	0	1	1	9199100	8727000	1.0541	NA	NA	NA	NA	1	0.317311	NA	NA	NA	1	0.798824	NA	9199100	NA	NA	8727000	NA	tr|S7UZL4|S7UZL4_TOXGG	tr|S7UZL4|S7UZL4_TOXGG
[truncated: 83 more columns]

## Sheet: no HyperLOPIT
	Protein.IDs.x	Description	Protein.IDs.reduit	Protein.IDs.firstProtein	Description.firstProtein	nbPeps	eff.UniqPept.Avec Biotine.x	eff.UniqPept.Sans Biotine.x	brut.eff.inten.Avec Biotine	brut.eff.inten.Sans Biotine	brut.moy.Avec Biotine	brut.moy.Sans Biotine	brut.rap.Avec Biotine.sur.Sans Biotine	brut.cv.Avec Biotine	brut.cv.Sans Biotine	brut.welch.Avec Biotine.vs.Sans Biotine	brut.student.Avec Biotine.vs.Sans Biotine	brut.wilcoxon.Avec Biotine.vs.Sans Biotine	brut.kruskal.Avec Biotine.vs.Sans Biotine	brut.egalvar.Avec Biotine.vs.Sans Biotine	brut.benj.welch.Avec Biotine.vs.Sans Biotine	brut.benj.student.Avec Biotine.vs.Sans Biotine	brut.benj.wilcoxon.Avec Biotine.vs.Sans Biotine	brut.benj.kruskal.Avec Biotine.vs.Sans Biotine	ap.Avec Biotine.Sans Biotine	norm.eff.inten.Avec Biotine	norm.eff.inten.Sans Biotine	norm.moy.Avec Biotine	norm.moy.Sans Biotine	norm.rap.Avec Biotine.sur.Sans Biotine	norm.cv.Avec Biotine	norm.cv.Sans Biotine	norm.welch.Avec Biotine.vs.Sans Biotine	norm.student.Avec Biotine.vs.Sans Biotine	norm.wilcoxon.Avec Biotine.vs.Sans Biotine	norm.kruskal.Avec Biotine.vs.Sans Biotine	norm.egalvar.Avec Biotine.vs.Sans Biotine	norm.benj.welch.Avec Biotine.vs.Sans Biotine	norm.benj.student.Avec Biotine.vs.Sans Biotine	norm.benj.wilcoxon.Avec Biotine.vs.Sans Biotine	norm.benj.kruskal.Avec Biotine.vs.Sans Biotine	norm.intens.avec.Bio.1	norm.intens.avec.Bio.2	norm.intens.avec.Bio.3	norm.intens.sans.Bio.1	norm.intens.sans.Bio.2	norm.intens.sans.Bio.3	Protein.IDs.y	Majority.protein.IDs
Hypothetical protein	tr|A0A125YNJ8|A0A125YNJ8_TOXGG	tr|A0A125YNJ8|A0A125YNJ8_TOXGG Uncharacterized protein OS=Toxoplasma gondii (strain ATCC 50853 / GT1) OX=507601 GN=TGGT1_208910 PE=4 SV=1	tr|A0A125YNJ8|A0A125YNJ8_TOXGG	tr|A0A125YNJ8|A0A125YNJ8_TOXGG	tr|A0A125YNJ8|A0A125YNJ8_TOXGG Uncharacterized protein OS=Toxoplasma gondii (strain ATCC 50853 / GT1) OX=507601 GN=TGGT1_208910 PE=4 SV=1	3	2	2	2	2	14885750	5120700	2.90698	47.8277	58.599	0.196564	0.190375	0.333333	0.121335	1	0.997602	0.997558	1	0.867348	0	0	0	NA	NA	NA	NA	NA	NA	NA	NA	NA	NA	NA	NA	NA	NA	NA	NA	NA	NA	NA	NA	tr|A0A125YNJ8|A0A125YNJ8_TOXGG	tr|A0A125YNJ8|A0A125YNJ8_TOXGG
Hypothetical protein	tr|S7UFX3|S7UFX3_TOXGG	tr|S7UFX3|S7UFX3_TOXGG Tubulin-tyrosine ligase family protein OS=Toxoplasma gondii (strain ATCC 50853 / GT1) OX=507601 GN=TGGT1_244500 PE=4 SV=1	tr|S7UFX3|S7UFX3_TOXGG	tr|S7UFX3|S7UFX3_TOXGG	tr|S7UFX3|S7UFX3_TOXGG Tubulin-tyrosine ligase family protein OS=Toxoplasma gondii (strain ATCC 50853 / GT1) OX=507601 GN=TGGT1_244500 PE=4 SV=1	11	2	1	2	1	68274000	33542000	2.03548	115.45	NA	NA	0.948223	1	1	NA	NA	0.997558	1	1	0	2	1	15479100	12189000	1.26992	81.5312	NA	NA	0.979344	1	1	NA	NA	0.995908	1	1	6555200	24403000	NA	NA	12189000	NA	tr|S7UFX3|S7UFX3_TOXGG	tr|S7UFX3|S7UFX3_TOXGG
Hypothetical protein	tr|S7UNP1|S7UNP1_TOXGG	tr|S7UNP1|S7UNP1_TOXGG Uncharacterized protein OS=Toxoplasma gondii (strain ATCC 50853 / GT1) OX=507601 GN=TGGT1_285650 PE=4 SV=1	tr|S7UNP1|S7UNP1_TOXGG	tr|S7UNP1|S7UNP1_TOXGG	tr|S7UNP1|S7UNP1_TOXGG Uncharacterized protein OS=Toxoplasma gondii (strain ATCC 50853 / GT1) OX=507601 GN=TGGT1_285650 PE=4 SV=1	37	3	3	3	3	3.05633e+08	1.0337e+08	2.95668	71.8461	64.0505	0.145179	0.142837	0.2	0.12663	1	0.997602	0.997558	1	0.867348	0	3	3	2.54617e+07	13983600	1.82082	35.2825	95.3589	0.263163	0.22235	0.4	0.275234	1	0.995291	0.995908	1	0.798824	23107000	35388000	17890000	3905100	29104000	8941700	tr|S7UNP1|S7UNP1_TOXGG	tr|S7UNP1|S7UNP1_TOXGG
Hypothetical protein	tr|S7UPE7|S7UPE7_TOXGG	tr|S7UPE7|S7UPE7_TOXGG Uncharacterized protein OS=Toxoplasma gondii (strain ATCC 50853 / GT1) OX=507601 GN=TGGT1_212780 PE=4 SV=1	tr|S7UPE7|S7UPE7_TOXGG	tr|S7UPE7|S7UPE7_TOXGG	tr|S7UPE7|S7UPE7_TOXGG Uncharacterized protein OS=Toxoplasma gondii (strain ATCC 50853 / GT1) OX=507601 GN=TGGT1_212780 PE=4 SV=1	16	3	3	3	3	65613000	2.56947e+07	2.55356	103.999	20.9447	0.426978	0.386406	0.7	0.512691	1	0.997602	0.997558	1	0.867348	0	3	3	1.35467e+07	1.00327e+07	1.35025	35.3842	7.92453	0.2999	0.251172	0.4	0.275234	1	0.995291	0.995908	1	0.798824	11233000	19058000	10349000	10394000	9121200	10583000	tr|S7UPE7|S7UPE7_TOXGG	tr|S7UPE7|S7UPE7_TOXGG
Hypothetical protein	tr|S7URJ6|S7URJ6_TOXGG	tr|S7URJ6|S7URJ6_TOXGG Uncharacterized protein OS=Toxoplasma gondii (strain ATCC 50853 / GT1) OX=507601 GN=TGGT1_236850 PE=4 SV=1	tr|S7URJ6|S7URJ6_TOXGG	tr|S7URJ6|S7URJ6_TOXGG	tr|S7URJ6|S7URJ6_TOXGG Uncharacterized protein OS=Toxoplasma gondii (strain ATCC 50853 / GT1) OX=507601 GN=TGGT1_236850 PE=4 SV=1	29	3	3	3	3	194312000	65524000	2.96551	84.2649	38.6917	0.167605	0.138196	0.1	0.0495346	1	0.997602	0.997558	1	0.867348	0	3	3	30798000	1.75538e+07	1.75449	59.8874	120.126	0.315712	0.291771	0.4	0.275234	1	0.995291	0.995908	1	0.798824	25296000	51367000	15731000	3695500	41821000	7145000	tr|S7URJ6|S7URJ6_TOXGG	tr|S7URJ6|S7URJ6_TOXGG
Hypothetical protein	tr|S7UYQ0|S7UYQ0_TOXGG	tr|S7UYQ0|S7UYQ0_TOXGG Uncharacterized protein OS=Toxoplasma gondii (strain ATCC 50853 / GT1) OX=507601 GN=TGGT1_260580 PE=4 SV=1	tr|S7UYQ0|S7UYQ0_TOXGG	tr|S7UYQ0|S7UYQ0_TOXGG	tr|S7UYQ0|S7UYQ0_TOXGG Uncharacterized protein OS=Toxoplasma gondii (strain ATCC 50853 / GT1) OX=507601 GN=TGGT1_260580 PE=4 SV=1	11	2	1	2	1	89809500	26986000	3.328	94.3714	NA	NA	0.63293	0.666667	0.220671	NA	NA	0.997558	1	0.867348	0	2	1	13978700	10366000	1.34851	55.727	NA	NA	0.815937	1	1	NA	NA	0.995908	1	1	8470400	19487000	NA	NA	10366000	NA	tr|S7UYQ0|S7UYQ0_TOXGG	tr|S7UYQ0|S7UYQ0_TOXGG
Hypothetical protein	tr|S7V1G7|S7V1G7_TOXGG	tr|S7V1G7|S7V1G7_TOXGG Uncharacterized protein OS=Toxoplasma gondii (strain ATCC 50853 / GT1) OX=507601 GN=TGGT1_217360 PE=4 SV=1	tr|S7V1G7|S7V1G7_TOXGG	tr|S7V1G7|S7V1G7_TOXGG	tr|S7V1G7|S7V1G7_TOXGG Uncharacterized protein OS=Toxoplasma gondii (strain ATCC 50853 / GT1) OX=507601 GN=TGGT1_217360 PE=4 SV=1	12	3	2	3	2	3.45438e+07	4289150	8.05377	132.167	86.0319	0.308461	0.360534	0.4	0.248213	1	0.997602	0.997558	1	0.867348	0	2	0	8263650	NA	NA	71.3015	NA	NA	NA	NA	NA	NA	NA	NA	NA	NA	4097300	12430000	NA	NA	NA	NA	tr|S7V1G7|S7V1G7_TOXGG	tr|S7V1G7|S7V1G7_TOXGG
Hypothetical protein	tr|S7W4J4|S7W4J4_TOXGG	tr|S7W4J4|S7W4J4_TOXGG Uncharacterized protein OS=Toxoplasma gondii (strain ATCC 50853 / GT1) OX=507601 GN=TGGT1_287970 PE=4 SV=1	tr|S7W4J4|S7W4J4_TOXGG	tr|S7W4J4|S7W4J4_TOXGG	tr|S7W4J4|S7W4J4_TOXGG Uncharacterized protein OS=Toxoplasma gondii (strain ATCC 50853 / GT1) OX=507601 GN=TGGT1_287970 PE=4 SV=1	47	3	3	3	3	5.38747e+08	289970000	1.85794	62.872	24.0246	0.271605	0.235787	0.2	0.12663	1	0.997602	0.997558	1	0.867348	0	3	3	35373000	30600000	1.15598	11.4816	24.2507	0.364085	0.343751	0.4	0.275234	1	0.995291	0.995908	1	0.798824	31862000	39821000	34436000	27020000	39132000	25648000	tr|S7W4J4|S7W4J4_TOXGG	tr|S7W4J4|S7W4J4_TOXGG
CLASP domain-containing protein	tr|S7W8E5|S7W8E5_TOXGG	tr|S7W8E5|S7W8E5_TOXGG TOG domain-containing protein OS=Toxoplasma gondii (strain ATCC 50853 / GT1) OX=507601 GN=TGGT1_312590 PE=4 SV=1	tr|S7W8E5|S7W8E5_TOXGG	tr|S7W8E5|S7W8E5_TOXGG	tr|S7W8E5|S7W8E5_TOXGG TOG domain-containing protein OS=Toxoplasma gondii (strain ATCC 50853 / GT1) OX=507601 GN=TGGT1_312590 PE=4 SV=1	8	1	1	1	1	54875000	12595000	4.35689	NA	NA	NA	NA	1	0.317311	NA	NA	NA	1	0.867348	0	1	1	9626600	11588000	0.830739	NA	NA	NA	NA	1	0.317311	NA	NA	NA	1	0.798824	NA	9626600	NA	NA	11588000	NA	tr|S7W8E5|S7W8E5_TOXGG	tr|S7W8E5|S7W8E5_TOXGG
Hypothetical protein	tr|S7UGX2|S7UGX2_TOXGG	tr|S7UGX2|S7UGX2_TOXGG Uncharacterized protein OS=Toxoplasma gondii (strain ATCC 50853 / GT1) OX=507601 GN=TGGT1_220110 PE=4 SV=1	tr|S7UGX2|S7UGX2_TOXGG	tr|S7UGX2|S7UGX2_TOXGG	tr|S7UGX2|S7UGX2_TOXGG Uncharacterized protein OS=Toxoplasma gondii (strain ATCC 50853 / GT1) OX=507601 GN=TGGT1_220110 PE=4 SV=1	3	2	1	2	1	11891100	7045300	1.68781	66.6831	NA	NA	0.731628	1	1	NA	NA	0.997558	1	1	0	0	0	NA	NA	NA	NA	NA	NA	NA	NA	NA	NA	NA	NA	NA	NA	NA	NA	NA	NA	NA	NA	tr|S7UGX2|S7UGX2_TOXGG	tr|S7UGX2|S7UGX2_TOXGG
Hypothetical protein	tr|S7UH06|S7UH06_TOXGG	tr|S7UH06|S7UH06_TOXGG Uncharacterized protein OS=Toxoplasma gondii (strain ATCC 50853 / GT1) OX=507601 GN=TGGT1_264890 PE=4 SV=1	tr|S7UH06|S7UH06_TOXGG	tr|S7UH06|S7UH06_TOXGG	tr|S7UH06|S7UH06_TOXGG Uncharacterized protein OS=Toxoplasma gondii (strain ATCC 50853 / GT1) OX=507601 GN=TGGT1_264890 PE=4 SV=1	2	2	1	2	1	15299000	5482700	2.79041	36.3005	NA	NA	0.273617	0.666667	0.220671	NA	NA	0.997558	1	0.867348	0	2	0	8348250	NA	NA	4.36635	NA	NA	NA	NA	NA	NA	NA	NA	NA	NA	8090500	8606000	NA	NA	NA	NA	tr|S7UH06|S7UH06_TOXGG	tr|S7UH06|S7UH06_TOXGG
Hypothetical protein	tr|S7UIB7|S7UIB7_TOXGG	tr|S7UIB7|S7UIB7_TOXGG Uncharacterized protein OS=Toxoplasma gondii (strain ATCC 50853 / GT1) OX=507601 GN=TGGT1_306300 PE=4 SV=1	tr|S7UIB7|S7UIB7_TOXGG	tr|S7UIB7|S7UIB7_TOXGG	tr|S7UIB7|S7UIB7_TOXGG Uncharacterized protein OS=Toxoplasma gondii (strain ATCC 50853 / GT1) OX=507601 GN=TGGT1_306300 PE=4 SV=1	4	1	1	1	1	26669000	5342500	4.99186	NA	NA	NA	NA	1	0.317311	NA	NA	NA	1	0.867348	0	0	0	NA	NA	NA	NA	NA	NA	NA	NA	NA	NA	NA	NA	NA	NA	NA	NA	NA	NA	NA	NA	tr|S7UIB7|S7UIB7_TOXGG	tr|S7UIB7|S7UIB7_TOXGG
Hypothetical protein	tr|S7UKD1|S7UKD1_TOXGG	tr|S7UKD1|S7UKD1_TOXGG Uncharacterized protein OS=Toxoplasma gondii (strain ATCC 50853 / GT1) OX=507601 GN=TGGT1_221280 PE=4 SV=1	tr|S7UKD1|S7UKD1_TOXGG	tr|S7UKD1|S7UKD1_TOXGG	tr|S7UKD1|S7UKD1_TOXGG Uncharacterized protein OS=Toxoplasma gondii (strain ATCC 50853 / GT1) OX=507601 GN=TGGT1_221280 PE=4 SV=1	16	3	3	3	3	7.28163e+07	24586000	2.9617	123.403	57.9733	0.479687	0.460199	0.7	0.512691	1	0.997602	0.997558	1	0.867348	0	2	2	14846700	10976550	1.35258	79.8642	85.143	0.757179	0.756965	0.666667	0.438578	1	0.995291	0.995908	1	0.813078	6462400	23231000	NA	4368100	17585000	NA	tr|S7UKD1|S7UKD1_TOXGG	tr|S7UKD1|S7UKD1_TOXGG
E3 ubiquitin-protein ligase RBBP6, putative	tr|S7UKW0|S7UKW0_TOXGG	tr|S7UKW0|S7UKW0_TOXGG Uncharacterized protein OS=Toxoplasma gondii (strain ATCC 50853 / GT1) OX=507601 GN=TGGT1_297210 PE=4 SV=1	tr|S7UKW0|S7UKW0_TOXGG	tr|S7UKW0|S7UKW0_TOXGG	tr|S7UKW0|S7UKW0_TOXGG Uncharacterized protein OS=Toxoplasma gondii (strain ATCC 50853 / GT1) OX=507601 GN=TGGT1_297210 PE=4 SV=1	14	3	3	3	3	1.00676e+08	8.08353e+07	1.24545	35.012	37.7198	0.504893	0.502802	1	0.827259	1	0.997602	0.997558	1	0.920911	0	3	2	4.46617e+07	38546000	1.15866	8.9366	0.429261	0.111969	0.125452	0.2	0.0832645	1	0.995291	0.995908	1	0.798824	40067000	47270000	46648000	38429000	38663000	NA	tr|S7UKW0|S7UKW0_TOXGG	tr|S7UKW0|S7UKW0_TOXGG
Hypothetical protein	tr|S7ULN4|S7ULN4_TOXGG	tr|S7ULN4|S7ULN4_TOXGG Putative transmembrane protein OS=Toxoplasma gondii (strain ATCC 50853 / GT1) OX=507601 GN=TGGT1_410360 PE=4 SV=1	tr|S7ULN4|S7ULN4_TOXGG	tr|S7ULN4|S7ULN4_TOXGG	tr|S7ULN4|S7ULN4_TOXGG Putative transmembrane protein OS=Toxoplasma gondii (strain ATCC 50853 / GT1) OX=507601 GN=TGGT1_410360 PE=4 SV=1	9	3	3	3	3	250400000	262272000	0.954734	49.0697	81.3646	0.671821	0.656286	0.7	0.512691	1	0.997602	0.997558	1	0.867348	0	3	3	6.79963e+07	5.92763e+07	1.14711	53.2823	61.051	0.770999	0.770356	0.7	0.512691	1	0.995291	0.995908	1	0.813078	83573000	26583000	93833000	85645000	18018000	74166000	tr|S7ULN4|S7ULN4_TOXGG	tr|S7ULN4|S7ULN4_TOXGG
Hypothetical protein	tr|S7UNN1|S7UNN1_TOXGG	tr|S7UNN1|S7UNN1_TOXGG Uncharacterized protein OS=Toxoplasma gondii (strain ATCC 50853 / GT1) OX=507601 GN=TGGT1_283520 PE=4 SV=1	tr|S7UNN1|S7UNN1_TOXGG	tr|S7UNN1|S7UNN1_TOXGG	tr|S7UNN1|S7UNN1_TOXGG Uncharacterized protein OS=Toxoplasma gondii (strain ATCC 50853 / GT1) OX=507601 GN=TGGT1_283520 PE=4 SV=1	2	1	1	1	1	10305000	995230	10.3544	NA	NA	NA	NA	1	0.317311	NA	NA	NA	1	0.867348	0	0	0	NA	NA	NA	NA	NA	NA	NA	NA	NA	NA	NA	NA	NA	NA	NA	NA	NA	NA	NA	NA	tr|S7UNN1|S7UNN1_TOXGG	tr|S7UNN1|S7UNN1_TOXGG
Hypothetical protein	tr|S7UNS2|S7UNS2_TOXGG	tr|S7UNS2|S7UNS2_TOXGG Uncharacterized protein OS=Toxoplasma gondii (strain ATCC 50853 / GT1) OX=507601 GN=TGGT1_284645 PE=4 SV=1	tr|S7UNS2|S7UNS2_TOXGG	tr|S7UNS2|S7UNS2_TOXGG	tr|S7UNS2|S7UNS2_TOXGG Uncharacterized protein OS=Toxoplasma gondii (strain ATCC 50853 / GT1) OX=507601 GN=TGGT1_284645 PE=4 SV=1	3	2	1	2	1	8799600	1777900	4.94943	100.276	NA	NA	0.564603	0.666667	0.220671	NA	NA	0.997558	1	0.867348	0	0	0	NA	NA	NA	NA	NA	NA	NA	NA	NA	NA	NA	NA	NA	NA	NA	NA	NA	NA	NA	NA	tr|S7UNS2|S7UNS2_TOXGG	tr|S7UNS2|S7UNS2_TOXGG
CDPK4B	tr|S7US46|S7US46_TOXGG	tr|S7US46|S7US46_TOXGG Calcium-dependent protein kinase OS=Toxoplasma gondii (strain ATCC 50853 / GT1) OX=507601 GN=TGGT1_240390 PE=4 SV=1	tr|S7US46|S7US46_TOXGG	tr|S7US46|S7US46_TOXGG	tr|S7US46|S7US46_TOXGG Calcium-dependent protein kinase OS=Toxoplasma gondii (strain ATCC 50853 / GT1) OX=507601 GN=TGGT1_240390 PE=4 SV=1	2	3	2	3	2	12210300	179289500	0.0681038	59.3737	122.909	0.348853	0.147087	0.2	0.0832645	1	0.997602	0.997558	1	0.867348	0	0	0	NA	NA	NA	NA	NA	NA	NA	NA	NA	NA	NA	NA	NA	NA	NA	NA	NA	NA	NA	NA	tr|S7US46|S7US46_TOXGG	tr|S7US46|S7US46_TOXGG
Hypothetical protein	tr|S7USG5|S7USG5_TOXGG;tr|S7UFB7|S7UFB7_TOXGG;tr|S7W714|S7W714_TOXGG	tr|S7USG5|S7USG5_TOXGG Uncharacterized protein (Fragment) OS=Toxoplasma gondii (strain ATCC 50853 / GT1) OX=507601 GN=TGGT1_242260 PE=4 SV=1	tr|S7USG5|S7USG5_TOXGG	tr|S7USG5|S7USG5_TOXGG	tr|S7USG5|S7USG5_TOXGG Uncharacterized protein (Fragment) OS=Toxoplasma gondii (strain ATCC 50853 / GT1) OX=507601 GN=TGGT1_242260 PE=4 SV=1	34	3	3	3	3	197520000	1.13787e+08	1.73588	84.2605	14.7999	0.564974	0.53581	1	0.827259	1	0.997602	0.997558	1	0.920911	0	3	3	2.65257e+07	2.24357e+07	1.1823	30.9728	53.6694	0.548356	0.539673	0.7	0.512691	1	0.995291	0.995908	1	0.813078	20593000	35903000	23081000	17934000	36079000	13294000	tr|S7USG5|S7USG5_TOXGG;tr|S7UFB7|S7UFB7_TOXGG;tr|S7W714|S7W714_TOXGG	tr|S7USG5|S7USG5_TOXGG
Hypothetical protein	tr|S7USK8|S7USK8_TOXGG	tr|S7USK8|S7USK8_TOXGG Uncharacterized protein OS=Toxoplasma gondii (strain ATCC 50853 / GT1) OX=507601 GN=TGGT1_242640 PE=4 SV=1	tr|S7USK8|S7USK8_TOXGG	tr|S7USK8|S7USK8_TOXGG	tr|S7USK8|S7USK8_TOXGG Uncharacterized protein OS=Toxoplasma gondii (strain ATCC 50853 / GT1) OX=507601 GN=TGGT1_242640 PE=4 SV=1	3	3	1	3	0	4.90386e+07	NA	NA	171.588	NA	NA	NA	NA	NA	NA	NA	NA	NA	NA	0	0	0	NA	NA	NA	NA	NA	NA	NA	NA	NA	NA	NA	NA	NA	NA	NA	NA	NA	NA	NA	NA	tr|S7USK8|S7USK8_TOXGG	tr|S7USK8|S7USK8_TOXGG
Hypothetical protein	tr|S7USX6|S7USX6_TOXGG	tr|S7USX6|S7USX6_TOXGG Uncharacterized protein OS=Toxoplasma gondii (strain ATCC 50853 / GT1) OX=507601 GN=TGGT1_311740 PE=4 SV=1	tr|S7USX6|S7USX6_TOXGG	tr|S7USX6|S7USX6_TOXGG	tr|S7USX6|S7USX6_TOXGG Uncharacterized protein OS=Toxoplasma gondii (strain ATCC 50853 / GT1) OX=507601 GN=TGGT1_311740 PE=4 SV=1	2	1	0	1	0	16437000	NA	NA	NA	NA	NA	NA	NA	NA	NA	NA	NA	NA	NA	0	0	0	NA	NA	NA	NA	NA	NA	NA	NA	NA	NA	NA	NA	NA	NA	NA	NA	NA	NA	NA	NA	tr|S7USX6|S7USX6_TOXGG	tr|S7USX6|S7USX6_TOXGG
Mitogen-activated protein kinase	tr|S7UTD9|S7UTD9_TOXGG	tr|S7UTD9|S7UTD9_TOXGG Mitogen-activated protein kinase OS=Toxoplasma gondii (strain ATCC 50853 / GT1) OX=507601 GN=TGGT1_312570 PE=4 SV=1	tr|S7UTD9|S7UTD9_TOXGG	tr|S7UTD9|S7UTD9_TOXGG	tr|S7UTD9|S7UTD9_TOXGG Mitogen-activated protein kinase OS=Toxoplasma gondii (strain ATCC 50853 / GT1) OX=507601 GN=TGGT1_312570 PE=4 SV=1	2	2	0	2	0	14481300	NA	NA	129.462	NA	NA	NA	NA	NA	NA	NA	NA	NA	NA	0	0	0	NA	NA	NA	NA	NA	NA	NA	NA	NA	NA	NA	NA	NA	NA	NA	NA	NA	NA	NA	NA	tr|S7UTD9|S7UTD9_TOXGG	tr|S7UTD9|S7UTD9_TOXGG
bromodomain-containing protein BDP6, putative	tr|S7UTY8|S7UTY8_TOXGG	tr|S7UTY8|S7UTY8_TOXGG WD domain, G-beta repeat-containing protein OS=Toxoplasma gondii (strain ATCC 50853 / GT1) OX=507601 GN=TGGT1_311625 PE=4 SV=1	tr|S7UTY8|S7UTY8_TOXGG	tr|S7UTY8|S7UTY8_TOXGG	tr|S7UTY8|S7UTY8_TOXGG WD domain, G-beta repeat-containing protein OS=Toxoplasma gondii (strain ATCC 50853 / GT1) OX=507601 GN=TGGT1_311625 PE=4 SV=1	9	3	2	3	2	18843450	12578755	1.49804	164.244	134.715	0.988415	0.987612	0.8	0.563703	1	0.997602	0.997558	1	0.869502	0	1	1	12288000	17437000	0.704708	NA	NA	NA	NA	1	0.317311	NA	NA	NA	1	0.798824	NA	12288000	NA	NA	17437000	NA	tr|S7UTY8|S7UTY8_TOXGG	tr|S7UTY8|S7UTY8_TOXGG
Hypothetical protein	tr|S7UU93|S7UU93_TOXGG	tr|S7UU93|S7UU93_TOXGG Uncharacterized protein (Fragment) OS=Toxoplasma gondii (strain ATCC 50853 / GT1) OX=507601 GN=TGGT1_310720A PE=4 SV=1	tr|S7UU93|S7UU93_TOXGG	tr|S7UU93|S7UU93_TOXGG	tr|S7UU93|S7UU93_TOXGG Uncharacterized protein (Fragment) OS=Toxoplasma gondii (strain ATCC 50853 / GT1) OX=507601 GN=TGGT1_310720A PE=4 SV=1	3	1	1	1	1	23002000	2369100	9.70917	NA	NA	NA	NA	1	0.317311	NA	NA	NA	1	0.867348	0	0	0	NA	NA	NA	NA	NA	NA	NA	NA	NA	NA	NA	NA	NA	NA	NA	NA	NA	NA	NA	NA	tr|S7UU93|S7UU93_TOXGG	tr|S7UU93|S7UU93_TOXGG
ELMO/CED-12 family protein	tr|S7UVL1|S7UVL1_TOXGG	tr|S7UVL1|S7UVL1_TOXGG ELMO/CED-12 family protein OS=Toxoplasma gondii (strain ATCC 50853 / GT1) OX=507601 GN=TGGT1_201120 PE=4 SV=1	tr|S7UVL1|S7UVL1_TOXGG	tr|S7UVL1|S7UVL1_TOXGG	tr|S7UVL1|S7UVL1_TOXGG ELMO/CED-12 family protein OS=Toxoplasma gondii (strain ATCC 50853 / GT1) OX=507601 GN=TGGT1_201120 PE=4 SV=1	2	1	0	1	0	149850000	NA	NA	NA	NA	NA	NA	NA	NA	NA	NA	NA	NA	NA	0	0	0	NA	NA	NA	NA	NA	NA	NA	NA	NA	NA	NA	NA	NA	NA	NA	NA	NA	NA	NA	NA	tr|S7UVL1|S7UVL1_TOXGG	tr|S7UVL1|S7UVL1_TOXGG
Hypothetical protein	tr|S7UVM7|S7UVM7_TOXGG	tr|S7UVM7|S7UVM7_TOXGG Uncharacterized protein OS=Toxoplasma gondii (strain ATCC 50853 / GT1) OX=507601 GN=TGGT1_212140 PE=4 SV=1	tr|S7UVM7|S7UVM7_TOXGG	tr|S7UVM7|S7UVM7_TOXGG	tr|S7UVM7|S7UVM7_TOXGG Uncharacterized protein OS=Toxoplasma gondii (strain ATCC 50853 / GT1) OX=507601 GN=TGGT1_212140 PE=4 SV=1	4	1	0	1	0	28313000	NA	NA	NA	NA	NA	NA	NA	NA	NA	NA	NA	NA	NA	0	0	0	NA	NA	NA	NA	NA	NA	NA	NA	NA	NA	NA	NA	NA	NA	NA	NA	NA	NA	NA	NA	tr|S7UVM7|S7UVM7_TOXGG	tr|S7UVM7|S7UVM7_TOXGG
Hypothetical protein	tr|S7UWS1|S7UWS1_TOXGG	tr|S7UWS1|S7UWS1_TOXGG Uncharacterized protein OS=Toxoplasma gondii (strain ATCC 50853 / GT1) OX=507601 GN=TGGT1_225270 PE=4 SV=1	tr|S7UWS1|S7UWS1_TOXGG	tr|S7UWS1|S7UWS1_TOXGG	tr|S7UWS1|S7UWS1_TOXGG Uncharacterized protein OS=Toxoplasma gondii (strain ATCC 50853 / GT1) OX=507601 GN=TGGT1_225270 PE=4 SV=1	4	1	1	1	1	17215000	4399800	3.91268	NA	NA	NA	NA	1	0.317311	NA	NA	NA	1	0.867348	0	0	0	NA	NA	NA	NA	NA	NA	NA	NA	NA	NA	NA	NA	NA	NA	NA	NA	NA	NA	NA	NA	tr|S7UWS1|S7UWS1_TOXGG	tr|S7UWS1|S7UWS1_TOXGG
Kinesin-20 family protein	tr|S7UWX1|S7UWX1_TOXGG	tr|S7UWX1|S7UWX1_TOXGG Kinesin motor domain-containing protein OS=Toxoplasma gondii (strain ATCC 50853 / GT1) OX=507601 GN=TGGT1_224880 PE=3 SV=1	tr|S7UWX1|S7UWX1_TOXGG	tr|S7UWX1|S7UWX1_TOXGG	tr|S7UWX1|S7UWX1_TOXGG Kinesin motor domain-containing protein OS=Toxoplasma gondii (strain ATCC 50853 / GT1) OX=507601 GN=TGGT1_224880 PE=3 SV=1	3	1	0	1	0	20639000	NA	NA	NA	NA	NA	NA	NA	NA	NA	NA	NA	NA	NA	0	0	0	NA	NA	NA	NA	NA	NA	NA	NA	NA	NA	NA	NA	NA	NA	NA	NA	NA	NA	NA	NA	tr|S7UWX1|S7UWX1_TOXGG	tr|S7UWX1|S7UWX1_TOXGG
C2H2-type domain-containing protein	tr|S7UX72|S7UX72_TOXGG	tr|S7UX72|S7UX72_TOXGG C2H2-type domain-containing protein OS=Toxoplasma gondii (strain ATCC 50853 / GT1) OX=507601 GN=TGGT1_228670 PE=4 SV=1	tr|S7UX72|S7UX72_TOXGG	tr|S7UX72|S7UX72_TOXGG	tr|S7UX72|S7UX72_TOXGG C2H2-type domain-containing protein OS=Toxoplasma gondii (strain ATCC 50853 / GT1) OX=507601 GN=TGGT1_228670 PE=4 SV=1	3	1	1	1	1	7966300	5123800	1.55476	NA	NA	NA	NA	1	0.317311	NA	NA	NA	1	0.867348	0	0	0	NA	NA	NA	NA	NA	NA	NA	NA	NA	NA	NA	NA	NA	NA	NA	NA	NA	NA	NA	NA	tr|S7UX72|S7UX72_TOXGG	tr|S7UX72|S7UX72_TOXGG
Hypothetical protein	tr|S7UYE3|S7UYE3_TOXGG	tr|S7UYE3|S7UYE3_TOXGG Uncharacterized protein OS=Toxoplasma gondii (strain ATCC 50853 / GT1) OX=507601 GN=TGGT1_261790 PE=4 SV=1	tr|S7UYE3|S7UYE3_TOXGG	tr|S7UYE3|S7UYE3_TOXGG	tr|S7UYE3|S7UYE3_TOXGG Uncharacterized protein OS=Toxoplasma gondii (strain ATCC 50853 / GT1) OX=507601 GN=TGGT1_261790 PE=4 SV=1	3	1	0	1	0	20528000	NA	NA	NA	NA	NA	NA	NA	NA	NA	NA	NA	NA	NA	0	0	0	NA	NA	NA	NA	NA	NA	NA	NA	NA	NA	NA	NA	NA	NA	NA	NA	NA	NA	NA	NA	tr|S7UYE3|S7UYE3_TOXGG	tr|S7UYE3|S7UYE3_TOXGG
Hypothetical protein	tr|S7UZ26|S7UZ26_TOXGG	tr|S7UZ26|S7UZ26_TOXGG Uncharacterized protein OS=Toxoplasma gondii (strain ATCC 50853 / GT1) OX=507601 GN=TGGT1_257550 PE=4 SV=1	tr|S7UZ26|S7UZ26_TOXGG	tr|S7UZ26|S7UZ26_TOXGG	tr|S7UZ26|S7UZ26_TOXGG Uncharacterized protein OS=Toxoplasma gondii (strain ATCC 50853 / GT1) OX=507601 GN=TGGT1_257550 PE=4 SV=1	2	1	0	1	0	9549100	NA	NA	NA	NA	NA	NA	NA	NA	NA	NA	NA	NA	NA	0	0	0	NA	NA	NA	NA	NA	NA	NA	NA	NA	NA	NA	NA	NA	NA	NA	NA	NA	NA	NA	NA	tr|S7UZ26|S7UZ26_TOXGG	tr|S7UZ26|S7UZ26_TOXGG
Hypothetical protein	tr|S7UZ66|S7UZ66_TOXGG	tr|S7UZ66|S7UZ66_TOXGG Uncharacterized protein OS=Toxoplasma gondii (strain ATCC 50853 / GT1) OX=507601 GN=TGGT1_258420 PE=4 SV=1	tr|S7UZ66|S7UZ66_TOXGG	tr|S7UZ66|S7UZ66_TOXGG	tr|S7UZ66|S7UZ66_TOXGG Uncharacterized protein OS=Toxoplasma gondii (strain ATCC 50853 / GT1) OX=507601 GN=TGGT1_258420 PE=4 SV=1	5	1	1	1	1	39372000	4996300	7.88023	NA	NA	NA	NA	1	0.317311	NA	NA	NA	1	0.867348	0	1	1	10350000	5779400	1.79084	NA	NA	NA	NA	1	0.317311	NA	NA	NA	1	0.798824	NA	10350000	NA	NA	5779400	NA	tr|S7UZ66|S7UZ66_TOXGG	tr|S7UZ66|S7UZ66_TOXGG
Hypothetical protein	tr|S7UZW9|S7UZW9_TOXGG	tr|S7UZW9|S7UZW9_TOXGG Uncharacterized protein OS=Toxoplasma gondii (strain ATCC 50853 / GT1) OX=507601 GN=TGGT1_278020 PE=4 SV=1	tr|S7UZW9|S7UZW9_TOXGG	tr|S7UZW9|S7UZW9_TOXGG	tr|S7UZW9|S7UZW9_TOXGG Uncharacterized protein OS=Toxoplasma gondii (strain ATCC 50853 / GT1) OX=507601 GN=TGGT1_278020 PE=4 SV=1	2	1	1	1	1	16440000	3939800	4.1728	NA	NA	NA	NA	1	0.317311	NA	NA	NA	1	0.867348	0	0	0	NA	NA	NA	NA	NA	NA	NA	NA	NA	NA	NA	NA	NA	NA	NA	NA	NA	NA	NA	NA	tr|S7UZW9|S7UZW9_TOXGG	tr|S7UZW9|S7UZW9_TOXGG
Hypothetical protein	tr|S7V0H0|S7V0H0_TOXGG	tr|S7V0H0|S7V0H0_TOXGG Uncharacterized protein OS=Toxoplasma gondii (strain ATCC 50853 / GT1) OX=507601 GN=TGGT1_251560 PE=4 SV=1	tr|S7V0H0|S7V0H0_TOXGG	tr|S7V0H0|S7V0H0_TOXGG	tr|S7V0H0|S7V0H0_TOXGG Uncharacterized protein OS=Toxoplasma gondii (strain ATCC 50853 / GT1) OX=507601 GN=TGGT1_251560 PE=4 SV=1	4	3	3	3	3	36590000	1.46567e+07	2.49647	87.2784	21.9556	0.278402	0.230058	0.2	0.12663	1	0.997602	0.997558	1	0.867348	0	2	1	13402500	11471000	1.16838	11.7812	NA	NA	0.483887	0.666667	0.220671	NA	NA	0.995908	1	0.798824	12286000	14519000	NA	NA	11471000	NA	tr|S7V0H0|S7V0H0_TOXGG	tr|S7V0H0|S7V0H0_TOXGG
Charged Repeat Motif Protein CRMP	tr|S7V0N7|S7V0N7_TOXGG	tr|S7V0N7|S7V0N7_TOXGG Uncharacterized protein OS=Toxoplasma gondii (strain ATCC 50853 / GT1) OX=507601 GN=TGGT1_248570 PE=4 SV=1	tr|S7V0N7|S7V0N7_TOXGG	tr|S7V0N7|S7V0N7_TOXGG	tr|S7V0N7|S7V0N7_TOXGG Uncharacterized protein OS=Toxoplasma gondii (strain ATCC 50853 / GT1) OX=507601 GN=TGGT1_248570 PE=4 SV=1	2	2	2	2	2	23626500	6803100	3.4729	63.6131	41.243	0.199699	0.17509	0.333333	0.121335	1	0.997602	0.997558	1	0.867348	0	0	0	NA	NA	NA	NA	NA	NA	NA	NA	NA	NA	NA	NA	NA	NA	NA	NA	NA	NA	NA	NA	tr|S7V0N7|S7V0N7_TOXGG	tr|S7V0N7|S7V0N7_TOXGG
Hypothetical protein	tr|S7V0Q1|S7V0Q1_TOXGG	tr|S7V0Q1|S7V0Q1_TOXGG Uncharacterized protein OS=Toxoplasma gondii (strain ATCC 50853 / GT1) OX=507601 GN=TGGT1_248720 PE=4 SV=1	tr|S7V0Q1|S7V0Q1_TOXGG	tr|S7V0Q1|S7V0Q1_TOXGG	tr|S7V0Q1|S7V0Q1_TOXGG Uncharacterized protein OS=Toxoplasma gondii (strain ATCC 50853 / GT1) OX=507601 GN=TGGT1_248720 PE=4 SV=1	2	1	0	1	0	13710000	NA	NA	NA	NA	NA	NA	NA	NA	NA	NA	NA	NA	NA	0	0	0	NA	NA	NA	NA	NA	NA	NA	NA	NA	NA	NA	NA	NA	NA	NA	NA	NA	NA	NA	NA	tr|S7V0Q1|S7V0Q1_TOXGG	tr|S7V0Q1|S7V0Q1_TOXGG
Acetyl-coA carboxylase ACC2	tr|S7V1W6|S7V1W6_TOXGG	tr|S7V1W6|S7V1W6_TOXGG Acetyl-coA carboxylase ACC2 OS=Toxoplasma gondii (strain ATCC 50853 / GT1) OX=507601 GN=TGGT1_218560 PE=4 SV=1	tr|S7V1W6|S7V1W6_TOXGG	tr|S7V1W6|S7V1W6_TOXGG	tr|S7V1W6|S7V1W6_TOXGG Acetyl-coA carboxylase ACC2 OS=Toxoplasma gondii (strain ATCC 50853 / GT1) OX=507601 GN=TGGT1_218560 PE=4 SV=1	9	1	2	1	2	58523000	21793500	2.68534	NA	74.8556	NA	0.461464	0.666667	0.220671	NA	NA	0.997558	1	0.867348	0	1	2	7315300	7338400	0.996852	NA	12.8887	NA	0.995908	1	1	NA	NA	0.995908	1	1	NA	7315300	NA	NA	6669600	8007200	tr|S7V1W6|S7V1W6_TOXGG	tr|S7V1W6|S7V1W6_TOXGG
Hypothetical protein	tr|S7V3E7|S7V3E7_TOXGG	tr|S7V3E7|S7V3E7_TOXGG Uncharacterized protein OS=Toxoplasma gondii (strain ATCC 50853 / GT1) OX=507601 GN=TGGT1_231980 PE=4 SV=1	tr|S7V3E7|S7V3E7_TOXGG	tr|S7V3E7|S7V3E7_TOXGG	tr|S7V3E7|S7V3E7_TOXGG Uncharacterized protein OS=Toxoplasma gondii (strain ATCC 50853 / GT1) OX=507601 GN=TGGT1_231980 PE=4 SV=1	2	2	1	2	1	7371850	144530000	0.0510057	24.8039	NA	NA	0.0650971	0.666667	0.220671	NA	NA	0.997558	1	0.867348	0	0	0	NA	NA	NA	NA	NA	NA	NA	NA	NA	NA	NA	NA	NA	NA	NA	NA	NA	NA	NA	NA	tr|S7V3E7|S7V3E7_TOXGG	tr|S7V3E7|S7V3E7_TOXGG
Hypothetical protein	tr|S7V404|S7V404_TOXGG	tr|S7V404|S7V404_TOXGG Uncharacterized protein OS=Toxoplasma gondii (strain ATCC 50853 / GT1) OX=507601 GN=TGGT1_271370 PE=4 SV=1	tr|S7V404|S7V404_TOXGG	tr|S7V404|S7V404_TOXGG	tr|S7V404|S7V404_TOXGG Uncharacterized protein OS=Toxoplasma gondii (strain ATCC 50853 / GT1) OX=507601 GN=TGGT1_271370 PE=4 SV=1	3	1	0	1	0	17394000	NA	NA	NA	NA	NA	NA	NA	NA	NA	NA	NA	NA	NA	0	0	0	NA	NA	NA	NA	NA	NA	NA	NA	NA	NA	NA	NA	NA	NA	NA	NA	NA	NA	NA	NA	tr|S7V404|S7V404_TOXGG	tr|S7V404|S7V404_TOXGG
Hypothetical protein	tr|S7V419|S7V419_TOXGG	tr|S7V419|S7V419_TOXGG Uncharacterized protein OS=Toxoplasma gondii (strain ATCC 50853 / GT1) OX=507601 GN=TGGT1_270720 PE=4 SV=1	tr|S7V419|S7V419_TOXGG	tr|S7V419|S7V419_TOXGG	tr|S7V419|S7V419_TOXGG Uncharacterized protein OS=Toxoplasma gondii (strain ATCC 50853 / GT1) OX=507601 GN=TGGT1_270720 PE=4 SV=1	2	1	0	1	0	2834000	NA	NA	NA	NA	NA	NA	NA	NA	NA	NA	NA	NA	NA	0	0	0	NA	NA	NA	NA	NA	NA	NA	NA	NA	NA	NA	NA	NA	NA	NA	NA	NA	NA	NA	NA	tr|S7V419|S7V419_TOXGG	tr|S7V419|S7V419_TOXGG
ATPase AAA family protein	tr|S7V541|S7V541_TOXGG	tr|S7V541|S7V541_TOXGG ATPase, AAA family protein OS=Toxoplasma gondii (strain ATCC 50853 / GT1) OX=507601 GN=TGGT1_270900 PE=4 SV=1	tr|S7V541|S7V541_TOXGG	tr|S7V541|S7V541_TOXGG	tr|S7V541|S7V541_TOXGG ATPase, AAA family protein OS=Toxoplasma gondii (strain ATCC 50853 / GT1) OX=507601 GN=TGGT1_270900 PE=4 SV=1	2	1	1	1	1	10228000	1826900	5.59855	NA	NA	NA	NA	1	0.317311	NA	NA	NA	1	0.867348	0	1	1	2570700	1151000	2.23345	NA	NA	NA	NA	1	0.317311	NA	NA	NA	1	0.798824	NA	2570700	NA	NA	1151000	NA	tr|S7V541|S7V541_TOXGG	tr|S7V541|S7V541_TOXGG
CW-type domain-containing protein	tr|S7VN27|S7VN27_TOXGG	tr|S7VN27|S7VN27_TOXGG CW-type domain-containing protein OS=Toxoplasma gondii (strain ATCC 50853 / GT1) OX=507601 GN=TGGT1_244120 PE=4 SV=1	tr|S7VN27|S7VN27_TOXGG	tr|S7VN27|S7VN27_TOXGG	tr|S7VN27|S7VN27_TOXGG CW-type domain-containing protein OS=Toxoplasma gondii (strain ATCC 50853 / GT1) OX=507601 GN=TGGT1_244120 PE=4 SV=1	3	1	1	1	1	6459300	703270	9.18467	NA	NA	NA	NA	1	0.317311	NA	NA	NA	1	0.867348	0	0	0	NA	NA	NA	NA	NA	NA	NA	NA	NA	NA	NA	NA	NA	NA	NA	NA	NA	NA	NA	NA	tr|S7VN27|S7VN27_TOXGG	tr|S7VN27|S7VN27_TOXGG
Hypothetical protein	tr|S7VVK1|S7VVK1_TOXGG	tr|S7VVK1|S7VVK1_TOXGG Uncharacterized protein OS=Toxoplasma gondii (strain ATCC 50853 / GT1) OX=507601 GN=TGGT1_266690 PE=4 SV=1	tr|S7VVK1|S7VVK1_TOXGG	tr|S7VVK1|S7VVK1_TOXGG	tr|S7VVK1|S7VVK1_TOXGG Uncharacterized protein OS=Toxoplasma gondii (strain ATCC 50853 / GT1) OX=507601 GN=TGGT1_266690 PE=4 SV=1	2	1	3	1	2	2128000	6643500	0.320313	NA	55.8512	NA	0.382995	0.666667	0.220671	NA	NA	0.997558	1	0.867348	0	0	0	NA	NA	NA	NA	NA	NA	NA	NA	NA	NA	NA	NA	NA	NA	NA	NA	NA	NA	NA	NA	tr|S7VVK1|S7VVK1_TOXGG	tr|S7VVK1|S7VVK1_TOXGG
Hypothetical protein	tr|S7W050|S7W050_TOXGG	tr|S7W050|S7W050_TOXGG Uncharacterized protein OS=Toxoplasma gondii (strain ATCC 50853 / GT1) OX=507601 GN=TGGT1_239290 PE=4 SV=1	tr|S7W050|S7W050_TOXGG	tr|S7W050|S7W050_TOXGG	tr|S7W050|S7W050_TOXGG Uncharacterized protein OS=Toxoplasma gondii (strain ATCC 50853 / GT1) OX=507601 GN=TGGT1_239290 PE=4 SV=1	8	3	3	3	3	2.35009e+07	2.17133e+07	1.08232	144.912	42.7184	0.520678	0.494764	0.7	0.512691	1	0.997602	0.997558	1	0.867348	0	2	3	13799150	12309000	1.12106	51.8357	2.47237	0.930168	0.892107	1	1	0	0.995291	0.995908	1	1	NA	18857000	8741300	12065000	12650000	12212000	tr|S7W050|S7W050_TOXGG	tr|S7W050|S7W050_TOXGG
Hypothetical protein	tr|S7W5D4|S7W5D4_TOXGG	tr|S7W5D4|S7W5D4_TOXGG Uncharacterized protein OS=Toxoplasma gondii (strain ATCC 50853 / GT1) OX=507601 GN=TGGT1_225280 PE=4 SV=1	tr|S7W5D4|S7W5D4_TOXGG	tr|S7W5D4|S7W5D4_TOXGG	tr|S7W5D4|S7W5D4_TOXGG Uncharacterized protein OS=Toxoplasma gondii (strain ATCC 50853 / GT1) OX=507601 GN=TGGT1_225280 PE=4 SV=1	2	1	1	1	1	439800000	33550000	13.1088	NA	NA	NA	NA	1	0.317311	NA	NA	NA	1	0.867348	0	0	0	NA	NA	NA	NA	NA	NA	NA	NA	NA	NA	NA	NA	NA	NA	NA	NA	NA	NA	NA	NA	tr|S7W5D4|S7W5D4_TOXGG	tr|S7W5D4|S7W5D4_TOXGG
Hypothetical protein	tr|S7W775|S7W775_TOXGG	tr|S7W775|S7W775_TOXGG HEAT repeat-containing protein OS=Toxoplasma gondii (strain ATCC 50853 / GT1) OX=507601 GN=TGGT1_260270 PE=4 SV=1	tr|S7W775|S7W775_TOXGG	tr|S7W775|S7W775_TOXGG	tr|S7W775|S7W775_TOXGG HEAT repeat-containing protein OS=Toxoplasma gondii (strain ATCC 50853 / GT1) OX=507601 GN=TGGT1_260270 PE=4 SV=1	3	3	1	1	1	13974000	2320300	6.0225	NA	NA	NA	NA	1	0.317311	NA	NA	NA	1	0.867348	0	0	0	NA	NA	NA	NA	NA	NA	NA	NA	NA	NA	NA	NA	NA	NA	NA	NA	NA	NA	NA	NA	tr|S7W775|S7W775_TOXGG	tr|S7W775|S7W775_TOXGG
Hypothetical protein	tr|S7W5D4|S7W5D4_TOXGG	tr|S7W5D4|S7W5D4_TOXGG Uncharacterized protein OS=Toxoplasma gondii (strain ATCC 50853 / GT1) OX=507601 GN=TGGT1_225280 PE=4 SV=1	tr|S7W5D4|S7W5D4_TOXGG	tr|S7W5D4|S7W5D4_TOXGG	tr|S7W5D4|S7W5D4_TOXGG Uncharacterized protein OS=Toxoplasma gondii (strain ATCC 50853 / GT1) OX=507601 GN=TGGT1_225280 PE=4 SV=1	2	1	1	1	1	439800000	33550000	13.1088	NA	NA	NA	NA	1	0.317311	NA	NA	NA	1	0.867348	0	0	0	NA	NA	NA	NA	NA	NA	NA	NA	NA	NA	NA	NA	NA	NA	NA	NA	NA	NA	NA	NA	tr|S7W5D4|S7W5D4_TOXGG	tr|S7W5D4|S7W5D4_TOXGG
Hypothetical protein	tr|S7W368|S7W368_TOXGG	tr|S7W368|S7W368_TOXGG Uncharacterized protein OS=Toxoplasma gondii (strain ATCC 50853 / GT1) OX=507601 GN=TGGT1_286190 PE=4 SV=1	tr|S7W368|S7W368_TOXGG	tr|S7W368|S7W368_TOXGG	tr|S7W368|S7W368_TOXGG Uncharacterized protein OS=Toxoplasma gondii (strain ATCC 50853 / GT1) OX=507601 GN=TGGT1_286190 PE=4 SV=1	6	2	1	2	1	38909000	8209500	4.73951	79.6174	NA	NA	0.432771	0.666667	0.220671	NA	NA	0.997558	1	0.867348	0	2	1	9793100	9909100	0.988294	28.866	NA	NA	0.941482	1	1	NA	NA	0.995908	1	1	7794200	11792000	NA	NA	9909100	NA	tr|S7W368|S7W368_TOXGG	tr|S7W368|S7W368_TOXGG
Daughter Cell Scaffold protein 2 (DCS2)	tr|S7V2T3|S7V2T3_TOXGG	tr|S7V2T3|S7V2T3_TOXGG Uncharacterized protein OS=Toxoplasma gondii (strain ATCC 50853 / GT1) OX=507601 GN=TGGT1_231790 PE=4 SV=1	tr|S7V2T3|S7V2T3_TOXGG	tr|S7V2T3|S7V2T3_TOXGG	tr|S7V2T3|S7V2T3_TOXGG Uncharacterized protein OS=Toxoplasma gondii (strain ATCC 50853 / GT1) OX=507601 GN=TGGT1_231790 PE=4 SV=1	2	1	1	1	1	24172000	6972100	3.46696	NA	NA	NA	NA	1	0.317311	NA	NA	NA	1	0.867348	0	0	0	NA	NA	NA	NA	NA	NA	NA	NA	NA	NA	NA	NA	NA	NA	NA	NA	NA	NA	NA	NA	tr|S7V2T3|S7V2T3_TOXGG	tr|S7V2T3|S7V2T3_TOXGG
Hypothetical protein	tr|S7VN27|S7VN27_TOXGG	tr|S7VN27|S7VN27_TOXGG CW-type domain-containing protein OS=Toxoplasma gondii (strain ATCC 50853 / GT1) OX=507601 GN=TGGT1_244120 PE=4 SV=1	tr|S7VN27|S7VN27_TOXGG	tr|S7VN27|S7VN27_TOXGG	tr|S7VN27|S7VN27_TOXGG CW-type domain-containing protein OS=Toxoplasma gondii (strain ATCC 50853 / GT1) OX=507601 GN=TGGT1_244120 PE=4 SV=1	3	1	1	1	1	6459300	703270	9.18467	NA	NA	NA	NA	1	0.317311	NA	NA	NA	1	0.867348	0	0	0	NA	NA	NA	NA	NA	NA	NA	NA	NA	NA	NA	NA	NA	NA	NA	NA	NA	NA	NA	NA	tr|S7VN27|S7VN27_TOXGG	tr|S7VN27|S7VN27_TOXGG
Hypothetical protein	tr|S7W775|S7W775_TOXGG	tr|S7W775|S7W775_TOXGG HEAT repeat-containing protein OS=Toxoplasma gondii (strain ATCC 50853 / GT1) OX=507601 GN=TGGT1_260270 PE=4 SV=1	tr|S7W775|S7W775_TOXGG	tr|S7W775|S7W775_TOXGG	tr|S7W775|S7W775_TOXGG HEAT repeat-containing protein OS=Toxoplasma gondii (strain ATCC 50853 / GT1) OX=507601 GN=TGGT1_260270 PE=4 SV=1	3	3	1	1	1	13974000	2320300	6.0225	NA	NA	NA	NA	1	0.317311	NA	NA	NA	1	0.867348	0	0	0	NA	NA	NA	NA	NA	NA	NA	NA	NA	NA	NA	NA	NA	NA	NA	NA	NA	NA	NA	NA	tr|S7W775|S7W775_TOXGG	tr|S7W775|S7W775_TOXGG
Hypothetical protein	tr|S7W9W9|S7W9W9_TOXGG	tr|S7W9W9|S7W9W9_TOXGG Uncharacterized protein OS=Toxoplasma gondii (strain ATCC 50853 / GT1) OX=507601 GN=TGGT1_205640 PE=4 SV=1	tr|S7W9W9|S7W9W9_TOXGG	tr|S7W9W9|S7W9W9_TOXGG	tr|S7W9W9|S7W9W9_TOXGG Uncharacterized protein OS=Toxoplasma gondii (strain ATCC 50853 / GT1) OX=507601 GN=TGGT1_205640 PE=4 SV=1	3	1	0	1	0	21467000	NA	NA	NA	NA	NA	NA	NA	NA	NA	NA	NA	NA	NA	0	0	0	NA	NA	NA	NA	NA	NA	NA	NA	NA	NA	NA	NA	NA	NA	NA	NA	NA	NA	NA	NA	tr|S7W9W9|S7W9W9_TOXGG	tr|S7W9W9|S7W9W9_TOXGG
structural maintenance of chromosomes protein SMC3	tr|S7VQR9|S7VQR9_TOXGG	tr|S7VQR9|S7VQR9_TOXGG RecF/RecN/SMC N terminal domain-containing protein OS=Toxoplasma gondii (strain ATCC 50853 / GT1) OX=507601 GN=TGGT1_306310 PE=4 SV=1	tr|S7VQR9|S7VQR9_TOXGG	tr|S7VQR9|S7VQR9_TOXGG	tr|S7VQR9|S7VQR9_TOXGG RecF/RecN/SMC N terminal domain-containing protein OS=Toxoplasma gondii (strain ATCC 50853 / GT1) OX=507601 GN=TGGT1_306310 PE=4 SV=1	8	3	3	3	3	2.61793e+07	1.81863e+07	1.4395	106.651	29.9525	0.963167	0.961421	1	0.827259	1	0.997602	0.997558	1	0.920911	0	2	2	9263800	7502300	1.23479	11.1121	19.5441	0.335419	0.306704	0.666667	0.438578	1	0.995291	0.995908	1	0.813078	8535900	9991700	NA	8539100	6465500	NA	tr|S7VQR9|S7VQR9_TOXGG	tr|S7VQR9|S7VQR9_TOXGG
GCC2 and GCC3 domain-containing protein	tr|S7VSC3|S7VSC3_TOXGG	tr|S7VSC3|S7VSC3_TOXGG GCC2 and GCC3 domain-containing protein OS=Toxoplasma gondii (strain ATCC 50853 / GT1) OX=507601 GN=TGGT1_207480 PE=4 SV=1	tr|S7VSC3|S7VSC3_TOXGG	tr|S7VSC3|S7VSC3_TOXGG	tr|S7VSC3|S7VSC3_TOXGG GCC2 and GCC3 domain-containing protein OS=Toxoplasma gondii (strain ATCC 50853 / GT1) OX=507601 GN=TGGT1_207480 PE=4 SV=1	2	3	2	3	2	1.73528e+08	94733000	1.83176	67.7116	63.2323	0.455738	0.440965	0.4	0.248213	1	0.997602	0.997558	1	0.867348	0	0	0	NA	NA	NA	NA	NA	NA	NA	NA	NA	NA	NA	NA	NA	NA	NA	NA	NA	NA	NA	NA	tr|S7VSC3|S7VSC3_TOXGG	tr|S7VSC3|S7VSC3_TOXGG
Myb family DNA-binding domain-containing protein	tr|S7VWK9|S7VWK9_TOXGG	tr|S7VWK9|S7VWK9_TOXGG Myb family DNA-binding domain-containing protein OS=Toxoplasma gondii (strain ATCC 50853 / GT1) OX=507601 GN=TGGT1_306320 PE=4 SV=1	tr|S7VWK9|S7VWK9_TOXGG	tr|S7VWK9|S7VWK9_TOXGG	tr|S7VWK9|S7VWK9_TOXGG Myb family DNA-binding domain-containing protein OS=Toxoplasma gondii (strain ATCC 50853 / GT1) OX=507601 GN=TGGT1_306320 PE=4 SV=1	11	3	2	3	2	2.87572e+07	17412750	1.6515	147.25	105.698	0.843532	0.860602	1	1	1	0.997602	0.997558	1	1	0	2	1	10407550	8800000	1.18268	69.7143	NA	NA	0.980551	1	1	NA	NA	0.995908	1	1	5277100	15538000	NA	NA	8800000	NA	tr|S7VWK9|S7VWK9_TOXGG	tr|S7VWK9|S7VWK9_TOXGG
DnaJ domain-containing protein	tr|S7VXA8|S7VXA8_TOXGG	tr|S7VXA8|S7VXA8_TOXGG DnaJ domain-containing protein OS=Toxoplasma gondii (strain ATCC 50853 / GT1) OX=507601 GN=TGGT1_210430 PE=4 SV=1	tr|S7VXA8|S7VXA8_TOXGG	tr|S7VXA8|S7VXA8_TOXGG	tr|S7VXA8|S7VXA8_TOXGG DnaJ domain-containing protein OS=Toxoplasma gondii (strain ATCC 50853 / GT1) OX=507601 GN=TGGT1_210430 PE=4 SV=1	15	3	3	3	3	78457000	3.28413e+07	2.38897	90.5637	64.3134	0.319457	0.319189	0.7	0.512691	1	0.997602	0.997558	1	0.867348	0	3	2	1.74648e+07	15784500	1.10645	68.8053	30.6998	0.946822	0.954957	1	1	1	0.995291	0.995908	1	1	13520000	30958000	7916300	12358000	19211000	NA	tr|S7VXA8|S7VXA8_TOXGG	tr|S7VXA8|S7VXA8_TOXGG
Hypothetical protein	tr|S7VXC8|S7VXC8_TOXGG	tr|S7VXC8|S7VXC8_TOXGG Uncharacterized protein OS=Toxoplasma gondii (strain ATCC 50853 / GT1) OX=507601 GN=TGGT1_210270 PE=4 SV=1	tr|S7VXC8|S7VXC8_TOXGG	tr|S7VXC8|S7VXC8_TOXGG	tr|S7VXC8|S7VXC8_TOXGG Uncharacterized protein OS=Toxoplasma gondii (strain ATCC 50853 / GT1) OX=507601 GN=TGGT1_210270 PE=4 SV=1	12	3	1	3	1	3.86411e+07	26422000	1.46246	151.853	NA	NA	0.771953	1	0.654721	NA	NA	0.997558	1	0.920911	0	1	1	11833000	8604500	1.37521	NA	NA	NA	NA	1	0.317311	NA	NA	NA	1	0.798824	NA	11833000	NA	NA	8604500	NA	tr|S7VXC8|S7VXC8_TOXGG	tr|S7VXC8|S7VXC8_TOXGG
Hypothetical protein	tr|S7VXV7|S7VXV7_TOXGG	tr|S7VXV7|S7VXV7_TOXGG Uncharacterized protein OS=Toxoplasma gondii (strain ATCC 50853 / GT1) OX=507601 GN=TGGT1_209730 PE=4 SV=1	tr|S7VXV7|S7VXV7_TOXGG	tr|S7VXV7|S7VXV7_TOXGG	tr|S7VXV7|S7VXV7_TOXGG Uncharacterized protein OS=Toxoplasma gondii (strain ATCC 50853 / GT1) OX=507601 GN=TGGT1_209730 PE=4 SV=1	11	2	3	2	3	49933000	1.51509e+07	3.2957	66.9481	52.0195	0.201778	0.145111	0.2	0.0832645	1	0.997602	0.997558	1	0.867348	0	2	2	13717000	10235650	1.34012	10.4646	17.994	0.211797	0.181256	0.333333	0.121335	1	0.995291	0.995908	1	0.798824	12702000	14732000	NA	8933300	11538000	NA	tr|S7VXV7|S7VXV7_TOXGG	tr|S7VXV7|S7VXV7_TOXGG
Hypothetical protein	tr|S7W030|S7W030_TOXGG	tr|S7W030|S7W030_TOXGG Uncharacterized protein OS=Toxoplasma gondii (strain ATCC 50853 / GT1) OX=507601 GN=TGGT1_221720 PE=4 SV=1	tr|S7W030|S7W030_TOXGG	tr|S7W030|S7W030_TOXGG	tr|S7W030|S7W030_TOXGG Uncharacterized protein OS=Toxoplasma gondii (strain ATCC 50853 / GT1) OX=507601 GN=TGGT1_221720 PE=4 SV=1	2	1	0	1	0	14541000	NA	NA	NA	NA	NA	NA	NA	NA	NA	NA	NA	NA	NA	0	0	0	NA	NA	NA	NA	NA	NA	NA	NA	NA	NA	NA	NA	NA	NA	NA	NA	NA	NA	NA	NA	tr|S7W030|S7W030_TOXGG	tr|S7W030|S7W030_TOXGG
Hypothetical protein	tr|S7W1T9|S7W1T9_TOXGG	tr|S7W1T9|S7W1T9_TOXGG Uncharacterized protein OS=Toxoplasma gondii (strain ATCC 50853 / GT1) OX=507601 GN=TGGT1_253810 PE=4 SV=1	tr|S7W1T9|S7W1T9_TOXGG	tr|S7W1T9|S7W1T9_TOXGG	tr|S7W1T9|S7W1T9_TOXGG Uncharacterized protein OS=Toxoplasma gondii (strain ATCC 50853 / GT1) OX=507601 GN=TGGT1_253810 PE=4 SV=1	7	3	2	3	2	38873900	17207500	2.25913	119.255	44.3845	0.988002	0.990227	0.8	0.563703	1	0.997602	0.997558	1	0.869502	0	2	1	10903550	11516000	0.946817	42.2239	NA	NA	0.880477	1	1	NA	NA	0.995908	1	1	NA	14159000	7648100	NA	11516000	NA	tr|S7W1T9|S7W1T9_TOXGG	tr|S7W1T9|S7W1T9_TOXGG
Aurora kinase ARK	tr|S7W3S7|S7W3S7_TOXGG	tr|S7W3S7|S7W3S7_TOXGG Aurora kinase OS=Toxoplasma gondii (strain ATCC 50853 / GT1) OX=507601 GN=TGGT1_203010 PE=4 SV=1	tr|S7W3S7|S7W3S7_TOXGG	tr|S7W3S7|S7W3S7_TOXGG	tr|S7W3S7|S7W3S7_TOXGG Aurora kinase OS=Toxoplasma gondii (strain ATCC 50853 / GT1) OX=507601 GN=TGGT1_203010 PE=4 SV=1	13	1	1	1	1	92574000	16959000	5.45869	NA	NA	NA	NA	1	0.317311	NA	NA	NA	1	0.867348	0	1	1	18515000	10547000	1.75548	NA	NA	NA	NA	1	0.317311	NA	NA	NA	1	0.798824	NA	18515000	NA	NA	10547000	NA	tr|S7W3S7|S7W3S7_TOXGG	tr|S7W3S7|S7W3S7_TOXGG
ATPase family associated with various cellular activities (AAA) subfamily protein	tr|S7W745|S7W745_TOXGG	tr|S7W745|S7W745_TOXGG ATPase family associated with various cellular activities (AAA) subfamily protein OS=Toxoplasma gondii (strain ATCC 50853 / GT1) OX=507601 GN=TGGT1_242625 PE=4 SV=1	tr|S7W745|S7W745_TOXGG	tr|S7W745|S7W745_TOXGG	tr|S7W745|S7W745_TOXGG ATPase family associated with various cellular activities (AAA) subfamily protein OS=Toxoplasma gondii (strain ATCC 50853 / GT1) OX=507601 GN=TGGT1_242625 PE=4 SV=1	16	2	2	2	2	43339500	7321650	5.91936	106.607	78.8333	0.335343	0.316441	0.666667	0.438578	1	0.997602	0.997558	1	0.867348	0	2	1	8354250	4282100	1.95097	46.0571	NA	NA	0.48572	0.666667	0.220671	NA	NA	0.995908	1	0.798824	5633500	11075000	NA	NA	4282100	NA	tr|S7W745|S7W745_TOXGG	tr|S7W745|S7W745_TOXGG
Hypothetical protein	tr|S7WA09|S7WA09_TOXGG	tr|S7WA09|S7WA09_TOXGG Uncharacterized protein OS=Toxoplasma gondii (strain ATCC 50853 / GT1) OX=507601 GN=TGGT1_204380 PE=4 SV=1	tr|S7WA09|S7WA09_TOXGG	tr|S7WA09|S7WA09_TOXGG	tr|S7WA09|S7WA09_TOXGG Uncharacterized protein OS=Toxoplasma gondii (strain ATCC 50853 / GT1) OX=507601 GN=TGGT1_204380 PE=4 SV=1	18	3	2	3	2	6.48333e+07	33737500	1.9217	143.703	54.4873	0.901277	0.918133	0.8	0.563703	1	0.997602	0.997558	1	0.869502	0	1	1	14579000	20222000	0.720947	NA	NA	NA	NA	1	0.317311	NA	NA	NA	1	0.798824	NA	14579000	NA	NA	20222000	NA	tr|S7WA09|S7WA09_TOXGG	tr|S7WA09|S7WA09_TOXGG
HECT-domain (Ubiquitin-transferase) domain-containing protein	tr|S7UUN0|S7UUN0_TOXGG	tr|S7UUN0|S7UUN0_TOXGG HECT-domain (Ubiquitin-transferase) domain-containing protein OS=Toxoplasma gondii (strain ATCC 50853 / GT1) OX=507601 GN=TGGT1_280660 PE=4 SV=1	tr|S7UUN0|S7UUN0_TOXGG	tr|S7UUN0|S7UUN0_TOXGG	tr|S7UUN0|S7UUN0_TOXGG HECT-domain (Ubiquitin-transferase) domain-containing protein OS=Toxoplasma gondii (strain ATCC 50853 / GT1) OX=507601 GN=TGGT1_280660 PE=4 SV=1	2	3	0	3	0	141461000	NA	NA	102.188	NA	NA	NA	NA	NA	NA	NA	NA	NA	NA	1	0	0	NA	NA	NA	NA	NA	NA	NA	NA	NA	NA	NA	NA	NA	NA	NA	NA	NA	NA	NA	NA	tr|S7UUN0|S7UUN0_TOXGG	tr|S7UUN0|S7UUN0_TOXGG
Hypothetical protein	tr|S7WC53|S7WC53_TOXGG	tr|S7WC53|S7WC53_TOXGG Uncharacterized protein OS=Toxoplasma gondii (strain ATCC 50853 / GT1) OX=507601 GN=TGGT1_224510 PE=4 SV=1	tr|S7WC53|S7WC53_TOXGG	tr|S7WC53|S7WC53_TOXGG	tr|S7WC53|S7WC53_TOXGG Uncharacterized protein OS=Toxoplasma gondii (strain ATCC 50853 / GT1) OX=507601 GN=TGGT1_224510 PE=4 SV=1	4	1	1	1	1	26192000	601990	43.509	NA	NA	NA	NA	1	0.317311	NA	NA	NA	1	0.867348	0	0	0	NA	NA	NA	NA	NA	NA	NA	NA	NA	NA	NA	NA	NA	NA	NA	NA	NA	NA	NA	NA	tr|S7WC53|S7WC53_TOXGG	tr|S7WC53|S7WC53_TOXGG
DNA repair protein RAD50	tr|S7WF28|S7WF28_TOXGG	tr|S7WF28|S7WF28_TOXGG RecF/RecN/SMC N terminal domain-containing protein OS=Toxoplasma gondii (strain ATCC 50853 / GT1) OX=507601 GN=TGGT1_257180 PE=4 SV=1	tr|S7WF28|S7WF28_TOXGG	tr|S7WF28|S7WF28_TOXGG	tr|S7WF28|S7WF28_TOXGG RecF/RecN/SMC N terminal domain-containing protein OS=Toxoplasma gondii (strain ATCC 50853 / GT1) OX=507601 GN=TGGT1_257180 PE=4 SV=1	6	2	2	2	2	18048350	33843950	0.533281	108.741	113.467	0.745352	0.745139	0.666667	0.438578	1	0.997602	0.997558	1	0.867348	0	0	0	NA	NA	NA	NA	NA	NA	NA	NA	NA	NA	NA	NA	NA	NA	NA	NA	NA	NA	NA	NA	tr|S7WF28|S7WF28_TOXGG	tr|S7WF28|S7WF28_TOXGG
Hypothetical protein	tr|S7WIE5|S7WIE5_TOXGG	tr|S7WIE5|S7WIE5_TOXGG Uncharacterized protein OS=Toxoplasma gondii (strain ATCC 50853 / GT1) OX=507601 GN=TGGT1_231200 PE=4 SV=1	tr|S7WIE5|S7WIE5_TOXGG	tr|S7WIE5|S7WIE5_TOXGG	tr|S7WIE5|S7WIE5_TOXGG Uncharacterized protein OS=Toxoplasma gondii (strain ATCC 50853 / GT1) OX=507601 GN=TGGT1_231200 PE=4 SV=1	11	3	3	3	3	1.8411e+07	9.23287e+06	1.99408	151.432	36.3037	0.72976	0.713959	0.7	0.512691	1	0.997602	0.997558	1	0.867348	0	1	1	9439800	9053500	1.04267	NA	NA	NA	NA	1	0.317311	NA	NA	NA	1	0.798824	NA	9439800	NA	NA	9053500	NA	tr|S7WIE5|S7WIE5_TOXGG	tr|S7WIE5|S7WIE5_TOXGG
SWI2/SNF2-containing protein	tr|S7WIX2|S7WIX2_TOXGG	tr|S7WIX2|S7WIX2_TOXGG SWI2/SNF2-containing protein OS=Toxoplasma gondii (strain ATCC 50853 / GT1) OX=507601 GN=TGGT1_229460 PE=4 SV=1	tr|S7WIX2|S7WIX2_TOXGG	tr|S7WIX2|S7WIX2_TOXGG	tr|S7WIX2|S7WIX2_TOXGG SWI2/SNF2-containing protein OS=Toxoplasma gondii (strain ATCC 50853 / GT1) OX=507601 GN=TGGT1_229460 PE=4 SV=1	2	1	1	1	0	8158100	NA	NA	NA	NA	NA	NA	NA	NA	NA	NA	NA	NA	NA	0	0	0	NA	NA	NA	NA	NA	NA	NA	NA	NA	NA	NA	NA	NA	NA	NA	NA	NA	NA	NA	NA	tr|S7WIX2|S7WIX2_TOXGG	tr|S7WIX2|S7WIX2_TOXGG
Hypothetical protein	tr|S7WJG2|S7WJG2_TOXGG	tr|S7WJG2|S7WJG2_TOXGG Uncharacterized protein OS=Toxoplasma gondii (strain ATCC 50853 / GT1) OX=507601 GN=TGGT1_272155 PE=4 SV=1	tr|S7WJG2|S7WJG2_TOXGG	tr|S7WJG2|S7WJG2_TOXGG	tr|S7WJG2|S7WJG2_TOXGG Uncharacterized protein OS=Toxoplasma gondii (strain ATCC 50853 / GT1) OX=507601 GN=TGGT1_272155 PE=4 SV=1	46	3	3	3	3	2.72603e+08	2.45473e+08	1.11052	60.9217	24.1635	0.978867	0.978272	1	0.827259	1	0.997602	0.997558	1	0.920911	0	3	3	2.35817e+07	2.72343e+07	0.86588	16.9188	26.1126	0.503566	0.497466	0.7	0.512691	1	0.995291	0.995908	1	0.813078	22917000	27862000	19966000	25470000	35062000	21171000	tr|S7WJG2|S7WJG2_TOXGG	tr|S7WJG2|S7WJG2_TOXGG
[truncated: 83 more columns]

## Sheet: Dense granules
	Protein.IDs.x	Description	Protein.IDs.reduit	Protein.IDs.firstProtein	Description.firstProtein	nbPeps	eff.UniqPept.Avec Biotine.x	eff.UniqPept.Sans Biotine.x	brut.eff.inten.Avec Biotine	brut.eff.inten.Sans Biotine	brut.moy.Avec Biotine	brut.moy.Sans Biotine	brut.rap.Avec Biotine.sur.Sans Biotine	brut.cv.Avec Biotine	brut.cv.Sans Biotine	brut.welch.Avec Biotine.vs.Sans Biotine	brut.student.Avec Biotine.vs.Sans Biotine	brut.wilcoxon.Avec Biotine.vs.Sans Biotine	brut.kruskal.Avec Biotine.vs.Sans Biotine	brut.egalvar.Avec Biotine.vs.Sans Biotine	brut.benj.welch.Avec Biotine.vs.Sans Biotine	brut.benj.student.Avec Biotine.vs.Sans Biotine	brut.benj.wilcoxon.Avec Biotine.vs.Sans Biotine	brut.benj.kruskal.Avec Biotine.vs.Sans Biotine	ap.Avec Biotine.Sans Biotine	norm.eff.inten.Avec Biotine	norm.eff.inten.Sans Biotine	norm.moy.Avec Biotine	norm.moy.Sans Biotine	norm.rap.Avec Biotine.sur.Sans Biotine	norm.cv.Avec Biotine	norm.cv.Sans Biotine	norm.welch.Avec Biotine.vs.Sans Biotine	norm.student.Avec Biotine.vs.Sans Biotine	norm.wilcoxon.Avec Biotine.vs.Sans Biotine	norm.kruskal.Avec Biotine.vs.Sans Biotine	norm.egalvar.Avec Biotine.vs.Sans Biotine	norm.benj.welch.Avec Biotine.vs.Sans Biotine	norm.benj.student.Avec Biotine.vs.Sans Biotine	norm.benj.wilcoxon.Avec Biotine.vs.Sans Biotine	norm.benj.kruskal.Avec Biotine.vs.Sans Biotine	norm.intens.avec.Bio.1	norm.intens.avec.Bio.2	norm.intens.avec.Bio.3	norm.intens.sans.Bio.1	norm.intens.sans.Bio.2	norm.intens.sans.Bio.3	Protein.IDs.y	Majority.protein.IDs
[truncated: 39 more rows]
[truncated: 83 more columns]

[truncated: 10 more sheets: Rhoptries, IMC, Apical Complex, BC, Nucleus, Nucleolus, Cytosol, Proteasome, Ribosome, Cytoskeleton]
