# Supplementary material for: Two anchoring proteins control daughter apical complex assembly in Toxoplasma gondii
Source: bioRxiv. 2026 Feb 14:2026.02.13.705759. Preprint. [Version 1] doi: 10.64898/2026.02.13.705759 (PMC12918799; doi:10.64898/2026.02.13.705759)
Supplement: Supplement 9 [file media-9.xlsx]

## Sheet: Feuil1
Gene ID	Description	CRISPR score	RNA expression	Localization			Size (kDa)	Conservation across Apicomplexa
					Function	Coiled-coil domains		Tg	Nc	Hh	Sn	Et	Pf	Ta	Bb	Cp	Tt
TGGT1_212780	Hypothetical protein APR8	-5.33	S/M	APR	Apical complex scaffolding protein	1	254	X	X	X
TGGT1_287970	Hypothetical protein	-4.59	S/M	nd		1	250	X	X	X
TGGT1_255700	Hypothetical protein	-4.1	S/M	Striated fiber	Striated fiber-associated protein (Gissot's lab, unpublished)	0	404	X		X
TGGT1_312590	CLASP domain-contaning protein	-3.76	S/M	Cytoplasmic		0	156	X	X	X
TGGT1_217360	Hypothetical protein	-3.33	S/M	nd		2	232	X	X	X		X
TGGT1_260580	Proteophosphoglycan 5 related protein	-3.26	S/M	nd		1	167	X	X	X
TGGT1_244500	Tubulin-tyrosine ligase family protein TTL11	-3.22	S/M	Daughter cell IMC		0	260	X	X	X	X	X
TGGT1_293170	CH domain-containing protein CEP359	-2.61	S/M	Striated fiber	Striated fiber-associated protein (Gissot's lab, unpublished)	4	359	X	X	X		X				X	X
TGGT1_285650	Glutamic acid-rich protein	-1.78	S/M	nd		1	242	X	X	X
TGGT1_236850	C2HC-type zinc-finger protein	-1.7	S/M	nd		0	296	X	X	X
TGGT1_208910	Hypothetical protein	-1.19	S/M	nd		0	374	X	X	X
	Caracterized in another study
	Characterized in this study
nd	not determined
