# Supplementary material for: Two anchoring proteins control daughter apical complex assembly in Toxoplasma gondii
Source: bioRxiv. 2026 Feb 14:2026.02.13.705759. Preprint. [Version 1] doi: 10.64898/2026.02.13.705759 (PMC12918799; doi:10.64898/2026.02.13.705759)
Supplement: Supplement 10 [file media-10.xlsx]

## Sheet: Legend
Table – List of primers, plasmids, strains and antibodies used in this study.

## Sheet: Primers
Primers Toxoplasma gondii			References
guideRNAs			Ren et al. (2024) Architecture of the Toxoplasma gondii apical polar ring and its role in gliding motility and invasion, Proc. Natl. Acad. Sci. U.S.A. 121 (46) e2416602121, https://doi.org/10.1073/pnas.2416602121
TGGT1_209130 (RCC1-6)			Tosetti et al. (2020) Essential function of the alveolin network in the subpellicular microtubules and conoid assembly in Toxoplasma gondii eLife 9:e56635.
gRNA at the C-terminus			Dos Santos Pacheco et al. (2022) Conoid extrusion regulates glideosome assembly to control motility and invasion in Apicomplexa. Nat Microbiol 7, 1777–1790
ML6417	AAG TTG AGA AAT GAA GCA TGG CCG AG	209130_gRNA_Fw, integration HA3-mAID
ML6418	AAA ACT CGG CCA TGC TTC ATT TCT CA	209130_gRNA_Rev, integration HA3-mAID
TGGT1_222430 (RCC1-5)
gRNA at the C-terminus
ML6517	AAGTTGACAACATGAAGCCAGCAGGAG	222430_gRNA_Fw, integration HA3-mAID
ML6518	AAAACTCCTGCTGGCTTCATGTTGTCA	222430_gRNA_Rev, integration HA3-mAID
TGGT1_239700 (RCC1-7)
gRNA at the C-terminus
ML6423	AAG TTC GAC TGA CTT GTC AGC CCA TG	239700_gRNA_Fw, integration HA3-mAID
ML6424	AAA ACA TGG GCT GAC AAG TCA GTC GA	239700_gRNA_Rev, integration HA3-mAID
TGGT1_280770 (RCC1-2)
gRNA at the C-terminus
ML3217	AAGTTGTGACATGCTCGCTGCCTGACG	280770_gRNA_Fw, integration HA3-mAID, TurboID-DHFR, TY2-DHFR C-terminus
ML3218	AAAACGTCAGGCAGCGAGCATGTCACA	280770_gRNA_Rev, integration HA3-mAID, TurboID-DHFR, TY2-DHFR C-terminus
TGGT1_313570 (RCC1-3)
gRNA at the C-terminus
ML6132	AAGTTGACACAGCGAGACAGTCACAAG	313570_gRNA_Fw, integration HA3-mAID
ML6133	AAAACTTGTGACTGTCTCGCTGTGTCA	313570_gRNA_Rev, integration HA3-mAID
TGGT1_313860 (RCC1-4)
gRNA at the C-terminus
ML6435	AAG TTA GAT AGG GGA AAG TGC ATC TG	313860_gRNA_Fw, integration HA3-mAID
ML6436	AAA ACA GAT GCA CTT TCC CCT ATC TA	313860_gRNA_Rev, integration HA3-mAID
TGGT1_260820 (ISP1)
gRNA at the C-terminus
ML6193	AAGTTGCTGTATCTGTGCCGACCCGGG	ISP1_gRNA_Fw, integration TY2-DHFR
ML6194	AAAACCCGGGTCGGCACAGATACAGCA	ISP1_gRNA_Rev, integration TY2-DHFR
TGGT1_266630 (CPH1) (From Ren et al., 2024)
gRNA at the C-terminus
ML6863	AAGTTG TTGAAAGGTGGCGCTGTCCA G	CPH1_gRNA_Fw, integration TY2-DHFR, MYC-DHFR
ML6864	AAAAC TGGACAGCGCCACCTTTCAA CA	CPH1_gRNA_Rev, integration TY2-DHFR, MYC DHFR
TGGT1_205670 (SFA2)
gRNA at the C-terminus
SFA Cas9	CGTACTGCACGCCCATGCAAGTTTTAGAGCTAGAAATAGCAAGTTAAA	SFA2_gRNA, integration MYC-DHFR
TGGT1_267370 (KinA) (From Ren et al., 2024)
gRNA at the C-terminus
ML6475	AAGTTGatctggagcgaagcgttcaaG	KinA_gRNA_Fw, integration TY2-DHFR
ML6476	AAAACttgaacgcttcgctccagatCA	KinA_gRNA_Rev, integration TY2-DHFR
TGGT1_320030 (APR7) (From Ren et al., 2024)
gRNA at the C-terminus
ML6808	AAGTTG TCACCACATAGGCGTGGCG G	APR7_gRNA_Fw, integration TY2-DHFR
ML6809	AAAAC CGCCACGCCTATGTGGTGA CA	APR7_gRNA_Rev, integration TY2-DHFR
TGGT1_212780 (APR8)
gRNA at the C-terminus
ML6564	AAG TTC GCA CAG ACG GCA GAT TCA CG	212780_gRNA_Fw, integration HA3-mAID, TY2-DHFR C-terminus
ML6565	AAA ACG TGA ATC TGC CGT CTG TGC GA	212780_gRNA_Rev, integration HA3-mAID, TY2-DHFR C-terminus
TGGT1_312590
gRNA at the C-terminus
ML6919	AAGTTG TTAAATCAAAGTTTCAGACG G	312590_gRNA_Fw, integration HA3-mAID
ML6920	AAAAC CGTCTGAAACTTTGATTTAA CA	312590_gRNA_Rev, integration HA3-mAID
TGGT1_244500
gRNA at the C-terminus
ML6931	AAGTTG TGTGCTCCCCCCCTCCAACG G	244500_gRNA_Fw, integration HA3-mAID
ML6932	AAAAC CGTTGGAGGGGGGGAGCACA CA	244500_gRNA_Rev, integration HA3-mAID
TGGT1_274160 (PCR1) (From Dos Santos Pacheco et al., 2022)
gRNA at the C-terminus
sgRNA_PCR1_Fw	AAGTTG ATAGTGGGATTCGTGAAGGT G	PCR1_gRNA_Fw, integration TY2-DHFR
sgRNA_PCR1_Rev	AAAAC ACCTTCACGAATCCCACTAT CA	PCR1_gRNA_Rev, integration TY2-DHFR
TGGT1_227000 (APR2) (From Ren et al., 2024)
gRNA at the C-terminus
ML6854	AAGTTG CATCGCAGGATCGACACTCT G	APR2_gRNA_Fw, integration TY2-DHFR
ML6855	AAAAC AGAGTGTCGATCCTGCGATG CA	APR2_gRNA_Rev, integration TY2-DHFR
TGGT1_208340 (APR3) (From Ren et al., 2024)
gRNA at the C-terminus
ML6576	AAG TTG TAA AGA GAC TCA TGT GAC AG	APR3_gRNA_Fw, integration TY2-DHFR
ML6577	AAA ACT GTC ACA TGA GTC TCT TTA CA	APR3_gRNA_Rev, integration TY2-DHFR
Integration_specific to GOI
TGGT1_209130 (RCC1-6)
ML6421	TCG CAA GGA GAT CCT TCC TG	Primer 5'_209130
ML6506	CGATGGGCGAAGAAACAAAG	Primer 3'_209130
TGGT1_222430 (RCC1-5)
ML6521	TACCTCGCTATGCCTCGTGTG	Primer 5'_222430
ML6522	ACTCACACCCACATCAGGGAGAT	Primer 3'_222430
TGGT1_239700 (RCC1-7)
ML6427	TAC AGA CGT GGT CAG CTT CC	Primer 5'_239700
ML6428	TGC TCA CTG GGT CTC CAA TG	Primer 3'_239700
TGGT1_280770 (RCC1-2)
ML6140	CGTCCCCCAGAAGAGAATC	Primer 5'_280770
ML6141	CCCACACTCGCAATTGAAC	Primer 3'_280770
ML6657	TCCAAACTTTCGGCTTTCTG	Primer 5'_280770_TY2
ML6658	CGCTAACCGCGAAAGAAA	Primer 3'_280770_TY2
TGGT1_313570 (RCC1-3)
ML6136	GCACCCAGACGGAAAGAGAGGA	Primer 5'_313570
ML6137	CTTCTTGCGGAACGCAGAGAT	Primer 3'_313570
TGGT1_313860 (RCC1-4)
ML6439	GAA GCG AAG AGC ATG TCT CG	Primer 5'_313860
ML6440	GTT GGT TCG CTC CAG AAC TG	Primer 3'_313860
TGGT1_260820 (ISP1)
ML6195	TCGTTGGAAGGGAGGAAAC	Primer 5'_260820_ISP1
ML6196	CTGTTGGGACCCCAGTTCT	Primer 3'_260820_ISP1
TGGT1_266630 (CPH1)
CPH1 integration	CAGTCGCTACTACGCAGCTGCT	Primer 5'_266630_CPH_Myc
ML6798	GGGCTCTGAGGAAGACAACA	Primer 5'_266630_CPH_Ty2
ML6799	GACCCCACTGTCGTCTGAAA	Primer 3'_266630_CPH_Ty2
TGGT1_205670 (SFA2)
SFA2 HR1 plinker	CCTTACAGAAGGGCCTTCGAAATATAACAAGTCGCgctagcAAGGGCTCGG
SFA2 HR2 plinker	ATACCGTGCTGATTCTTCTCTGAGAATCATCAACAAATACGACTCACTATAGG
TGGT1_267370 (KinA)
ML6477	GAGGGCCTGATGAATTTCGTTT	Primer 5' 267370_KinA
ML6478	gcaactccgaagggttctg	Primer 3' 267370_KinA
TGGT1_320030 (APR7)
ML6810	TCACTCCAGGTCAGCTTGTG	Primer 5'_320030_APR7
ML6811	GCCACTGCAGACTTTGAGGT	Primer 3'_320030_APR7
TGGT1_212780 (APR8)
21 Integration	GCCTTGTCTGGTCTGGAAGA	Primer 5' 212780_APR8_mAID
ML6656	TCTCTTTCCCTGGAGCAAGC	Primer 5' 212780_APR8_Ty2
ML6569	ACT CTT AGA ACA GAC AGG CG	Primer 3' 212780_APR8_Ty2
TGGT1_312590
ML6923	TGCTTTCGTGTTTCTGTGCAGGT	Primer 5'_312590
ML6924	CCCTGTTGCTCAAACCCATCTTG	Primer 3'_312590
TGGT1_244500
ML6935	CACATCTCCGCCGAGGAAAGA	Primer 5'_244500
ML6936	CCCAGCTCTTTCGGGACAACA	Primer 3'_244500
TGGT1_274160 (PCR1)
ML6860	CGACAGGAAATTGGACAGAAA	Primer 5'_274160_PCR1
ML6861	GAGAGAGCCACCAAAGAGGA	Primer 3'_274160_PCR1
TGGT1_227000 (APR2)
ML6856	CGCAGACAGTGGTATCATGG	Primer 5'_227000_APR2
ML6857	CAGGGATCCTCACAGGAAAA	Primer 3'_227000_APR2
TGGT1_208340 (APR3)
ML6578	CTA GCT CAC AAA CAC CAA CA	Primer 5' _208340_APR3
ML6655	ATCGTTCCCCTCGTCTTCAG	Primer 3' _208340_APR3
Integration_specific to DNA cassette
ML1476	CAGCGTAGTCCGGGACGTCGTAC	HA_rev
ML2790	TCGGAGGGATCAGGGAGAG	HXGPRT_mAID_Fw
ML4830	cagtctcacctcgccttgtt	TY_Fw
ML4836	atatgcccgggTTAATCGAG	pLinker_DHFR_TY2_rev
ML4875	ATGTGGACACAGTCGGTTGA	DHFR_TurboID_fw
ML5371	atcagcttcagaggcacagt	TurboID_rev
DHFR_RVSCheck	GCACAACGGTGATTACTAGACAGCCATCTCCATCTGG	pLic-Myc_rev
Hxgprt_RVSCheck	GCGCTGGAGCACTGGTGCGTGCTGG	HXGPRT_mAID_Rev
Cassette amplification
TGGT1_209130 (RCC1-6)
ML6419	TTC CGG TTT TCT TTC TTG AAG AAG AAA TGC CTA GGA TGG TGA GCG CTA GC	Primer FOR 209130-mAIDHA3
ML6420	GCC GAA AAG TCT CAG CGA TGC TGG TTG TTA GCC TGC CAG AAC ACT TGT CA	Primer REV 229130-mAIDHA3
TGGT1_222430 (RCC1-5)
ML6519	ATCGACGAAAGCGAGGGATTTGGGCTTCAGC CTA GGA TGG TGA GCG CTA GC	Primer FOR 222430-mAIDHA3
ML6520	CTTCCACCTTTCTCCATTCTCCATCCATCTA GCC TGC CAG AAC ACT TGT CA	Primer REV 222430-mAIDHA3
TGGT1_239700 (RCC1-7)
ML6425	CGT CCG CGC GGC CCA GTC GCC CTG AAA AGC CTA GGA TGG TGA GCG CTA GC	Primer FOR 239700-mAIDHA3
ML6426	GGC GCA TGT CTG CTT TGA AGC GCG TAG GTA GCC TGC CAG AAC ACT TGT CA	Primer REV 239700-mAIDHA3
TGGT1_280770 (RCC1-2)
ML3215	CGAACTATGCGTGTTGACATGCTCGCTGCCGGCGGCTCTGGAGGCTCAGG	Primer FOR 280770-mAIDHA3
ML3216	TGCCGCATCTCTCCCCCTCTTTCAGTCTGGCCCGGGCTGCAGGAATTCAT	Primer REV 280770-mAIDHA3
ML6138	CGAACTATGCGTGTTGACATGCTCGCTGCCgggcccgctagcatg	Primer FOR 280770_TURBO ID
ML6139	TGCCGCATCTCTCCCCCTCTTTCAGTCTGGatacgactcactataggg	Primer REV 280770_TURBO ID
ML6562	CGA ACT ATG CGT GTT GAC ATG CTC GCT GCCGCT AGC AAG GGC TCG GG	Primer FOR 280770_BB_Ty2
ML6563	TGC CGC ATC TCT CCC CCT CTT TCA GTC TGGATA CGA CTC ACT ATA GGG	Primer REV 280770_BB_Ty2
TGGT1_313570 (RCC1-3)
ML6129	AGTCCAACTGCGGGTGGTGACGAAGACGAGCCTAGGATGGTGAGCGCTAG	Primer FOR 313570-mAIDHA3
ML6130	CACCGCCACACACTCACTCCAGTTCAAGAAGCCTGCCAGAACACTTGTCA	Primer REV 313570-mAIDHA3
TGGT1_313860 (RCC1-4)
ML6437	ATC CGT CGG CGT ACA GAA AGT TTG ACG CGC CTA GGA TGG TGA GCG CTA GC	Primer FOR 313860-mAIDHA3
ML6438	CCA TTA GAC ACT TGT GGA AGT GTC CAC GGA GCC TGC CAG AAC ACT TGT CA	Primer REV 313860-mAIDHA3
TGGT1_260820 (ISP1)
ML6191	TTCGTCGACCTTTTGAAGAAGCTGAAGGCAGCTAGCAAGGGCTCGGG	Primer FOR 260820_ISP1_Ty2
ML6192	CAAGAGACAGAACGAAGCCAAGTCGGAGAatacgactcactataggg	Primer REV 260820_ISP1_Ty2
TGGT1_266630 (CPH1) (From Ren et al., 2024)
ML6794	CCGGCGGCAGATTTCTGGTCTCTTCGAGACGCT AGC AAG GGC TCG GG	Primer FOR 266630_CPH_TY
ML6795	ATGACTGGGCAGAGATGCAGACGCCATGAAA TAC GAC TCA CTA TAG GG	Primer REV 266630_CPH_TY
CPH HR1F pLic	TCTGAGTCTCCGGCGGCAGATTTCTGGTCTCTTCGAGACAAAATTGGAAGTGGAGGA	Primer FOR 266630_CPH_Myc
CPH HR2r pLic	GACAAGGACCATGGACAGCGCCACCTTTCAAAGTGCCTTTTCGAATTGGAGCTCCAC	Primer REV 266630_CPH_Myc
TGGT1_267370 (KinA) (From Ren et al., 2024)
ML6473	TTCGAGATTGGAGTTCTCAAGTCCAGCAAAGCTAGCAAGGGCTCGGG	Primer FOR 267370_KinA_Ty2
ML6474	gaatccacgcggaagaaaatccacttcacaatacgactcactataggg	Primer REV 267370_KinA_Ty2
TGGT1_320030 (APR7) (From Ren et al., 2024)
ML6806	GCCGTTCCCATCAGAAGTGAAAAAGCGAAG GCT AGC AAG GGC TCG GG	Primer FOR 320030_APR7_TY
ML6807	GCACATCCAGGCTGTTTGAAGTCACGGAAG A TAC GAC TCA CTA TAG GG	Primer REV 320030_APR7_TY
TGGT1_212780 (APR8)
HR1 TGGT1_212780	TCCGGAGACAACTGAGGGAACATGGGGTGCTATCTGCTAGCAAGGGCTCGG	Primer FOR 212780-mAIDHA3
HR2 TGGT1_212780	TTTGAAGAAAATTTGAGCGCTCAGGAACTGTGGCCAATACGACTCACTATAGG	Primer REV 212780-mAIDHA3
ML6566	CGG AGA CAA CTG AGG GAA CAT GGG GTG CTATCT GCT AGC AAG GGC TCG GG	Primer FOR 212780_HORUS_Ty2
ML6567	GAA GAA AAT TTG AGC GCT CAG GAA CTG TGGCCA TAC GAC TCA CTA TAG GG	Primer REV 212780_HORUS_Ty2
TGGT1_312590
ML6921	CGGCCTCTGCTTCTGGGTCATATGAAGCCC C CTA GGA TGG TGA GCG CTA GC	Primer FOR 312590-mAIDHA3
ML6922	TGGTGCTGAAGGAAAGCCGAGAGAGTGTCG A GCC TGC CAG AAC ACT TGT CA	Primer REV 312590-mAIDHA3
TGGT1_244500
ML6933	TACTGCGTCGTGCTTCAAGAAGGCAGCGTC C CTA GGA TGG TGA GCG CTA GC	Primer FOR 244500-mAIDHA3
ML6934	GGCAACGGGGTAAGGACGGCAAATACGAA A GCC TGC CAG AAC ACT TGT CA	Primer REV 244500-mAIDHA3
TGGT1_274160 (PCR1) (From Dos Santos Pacheco et al., 2022)
ML6858	ATGCTTCTGGAGGAAGTCGACAAGAGACAG GCT AGC AAG GGC TCG GG	Primer FOR 274160_PCR1_TY
ML6859	TTCGCACCCTTAATTCTCTCATCGTCCTCG A TAC GAC TCA CTA TAG GG	Primer REV 274160_PCR1_TY
TGGT1_227000 (APR2) (From Ren et al., 2024)
ML6852	CAGACGGTCACTGAGTTGGCGGATCACACG GCT AGC AAG GGC TCG GG	Primer FOR 227000_APR2_TY
ML6853	GTCGCATGGTGTTCTACAGGACATCGGAGG A TAC GAC TCA CTA TAG GG	Primer REV 227000_APR2_TY
TGGT1_208340 (APR3) (From Ren et al., 2024)
ML6580	CGG CGT GCC GTC GCA GAG AAG AAA GGA AAGGCT AGC AAG GGC TCG GG	Primer FOR APR3_Ty2
ML6581	GCT GGG AGA TGG ACT AGC AGC CTA CGA GCAATA CGA CTC ACT ATA GGG	Primer REV APR3_Ty2

## Sheet: Plasmids
Plasmid mame	Function	Source
pTUB8YFP‐mAID‐3	Template for generation of -mAID-HA strains	(Brown et al, 2017)
pU6-Cas9-YFP	Template for gRNA generation	generous gift from Dr S. Lourido
pLinker-Tyx2-DHFRTS	Template for generation of Ty double tagged strains	In the laboratory
DHFR+TurboID	Template for generation of HA3-TURBOID strain	In the laboratory
pLinker-Myc	Template for generation of Myc double tagged strains	In the laboratory
Reference:
Brown et al. (2017) Plasma membrane association by N‐acylation governs PKG function in Toxoplasma gondii. mBio 8: e00375‐17

## Sheet: Strains
Strain name	Background	Resistance cassette
RHΔKu80TATi	/	/
RHΔKu80TIR1	/	/
TGGT1_209130(RCC1-6)_mAID_HA3	RHΔKu80TIR1	HXGPRT
TGGT1_222430(RCC1-5)_mAID_HA3	RHΔKu80TIR1	HXGPRT
TGGT1_239700(RCC1-7)_mAID_HA3	RHΔKu80TIR1	HXGPRT
TGGT1_280770(RCC1-2)_mAID_HA3	RHΔKu80TIR1	HXGPRT
TGGT1_313570(RCC1-3)_mAID_HA3	RHΔKu80TIR1	HXGPRT
TGGT1_313860(RCC1-4)_mAID_HA3	RHΔKu80TIR1	HXGPRT
TGGT1_280770(RCC1-2)_mAID_HA3 + CPH1_TY2	RHΔKu80TIR1	HXGPRT + DHFRTS
TGGT1_280770(RCC1-2)_mAID_HA3 + KinA_TY2	RHΔKu80TIR1	HXGPRT + DHFRTS
TGGT1_280770(RCC1-2)_mAID_HA3 + APR7_TY2	RHΔKu80TIR1	HXGPRT + DHFRTS
TGGT1_280770(RCC1-2)-HA3-TURBOID	RHΔKu80TATi	DHFRTS
TGGT1_212780(APR8)_mAID_HA3	RHΔKu80TIR1	HXGPRT
TGGT1_312590_mAID_HA3	RHΔKu80TIR1	HXGPRT
TGGT1_244500_mAID_HA3	RHΔKu80TIR1	HXGPRT
TGGT1_212780(APR8)_mAID_HA3 + PCR1_TY2	RHΔKu80TIR1	HXGPRT + DHFRTS
TGGT1_212780(APR8)_mAID_HA3 + CPH1_Myc	RHΔKu80TIR1	HXGPRT + DHFRTS
TGGT1_212780(APR8)_mAID_HA3 + CPH1_Myc + APR3-TY2	RHΔKu80TIR1	HXGPRT + DHFRTS
TGGT1_212780(APR8)_mAID_HA3 + CPH1_Myc + APR2-TY2	RHΔKu80TIR1	HXGPRT + DHFRTS
TGGT1_212780(APR8)_mAID_HA3 + CPH1_Myc + PCR1-TY2	RHΔKu80TIR1	HXGPRT + DHFRTS
TGGT1_212780(APR8)_mAID_HA3 + SFA2_Myc	RHΔKu80TIR1	HXGPRT + DHFRTS
TGGT1_212780(APR8)_mAID_HA3 + APR3_TY2	RHΔKu80TIR1	HXGPRT + DHFRTS
TGGT1_212780(APR8)_mAID_HA3 + APR2_TY2	RHΔKu80TIR1	HXGPRT + DHFRTS
TGGT1_212780(APR8)_mAID_HA3 + KinA_TY2	RHΔKu80TIR1	HXGPRT + DHFRTS
TGGT1_212780(APR8)_mAID_HA3 + APR7_TY2	RHΔKu80TIR1	HXGPRT + DHFRTS
TGGT1_280770(RCC1-2)_mAID_HA3 + APR8_TY2	RHΔKu80TIR1	HXGPRT + DHFRTS
TGGT1_212780(APR8)_mAID_HA3 + RCC1-2_TY2	RHΔKu80TIR1	HXGPRT + DHFRTS

## Sheet: Ab dilution
Antibody	Fc Species	IFA	U-ExM	WB	References
HA	rat	1/1000	1/500	1/1000	clone 3F10 Roche
HA	rabbit	1/500	1/250		ab9110 Abcam
IMC1	rabbit	1/1000			generous gift from Dr G. Ward
Acetylated tubulin	mouse	1/500			sc-23950 Santa Cruz Biotechnology
α-tubulin	guinea pig		1/200		AA344, generous gift from Dr D. Soldati-Favre
β-tubulin	guinea pig		1/200		AA345, generous gift from Dr D. Soldati-Favre
GRA3	mouse hybridoma	1/100			(Achbarou et al., 1991)
GAP45	rabbit	1/9000			(Frenal et al. 2014)
ARO	rabbit	1/1000			(Mueller et al. 2013)
AMA1	rabbit	1/5000			(Lamarque et al., 2014) folded
SAG1	mouse hybridoma	1/10			(Couvreur et al. 1988) hybridoma T4 1E5
MORN1	rabbit	1/1000			(Gubbels et al. 2006) kind gift from Dr. B. Striepen
Centrin 1	rabbit	1/1000			EBC004, Kerafast
Myc	mouse hybridoma		Pure		Hybridoma 9E10
Myc	mouse	1/50		1/50	M5546 ascite clone 9E10, Sigma-Aldrich
Myc	rabbit	1/1000	1/500		ab9106 Abcam
Ty	mouse	1/50	1/15	1/200	(Bastin et al., 1996) Hybridoma
ROP5	mouse hybridoma			1/500	(El Hajj et al., 2007) Hybridoma T53E2
Streptavidin-HRP				1/5000	N100, ThermoFisher
Streptavidin Cy5		1/1000			SA1011, Invitrogen
AlexaFluor594 rabbit	goat	1/4000	1/1500		Invitrogen
AlexaFluor488 mouse	goat	1/4000	1/1500		Invitrogen
AlexaFluor488 rat	goat	1/4000	1/1500		Invitrogen
AlexaFluor647 guinea pig	goat		1/1500		Invitrogen
HRP-conjugated mouse	goat			1/10000	Jackson Immuno Research
HRP-conjugated rat	goat			1/10000	Jackson Immuno Research
References
Achbarou A et al. (1991b) Differential targeting of dense granule proteins in the parasitophorous vacuole of Toxoplasma gondii. Parasitology 3: 321–329
Bastin P et al. (1996) A novel epitope tag system to study protein targeting and organelle biogenesis in Trypanosoma brucei. Mol Biochem Parasitol 77: 235–239
Couvreur, G. et al. (1988) ‘Surface antigens of Toxoplasma gondii’, Parasites and Vectors, 97, pp. 1–10.
El Hajj H et al. (2007) Inverted topology of the Toxoplasma gondii ROP5 rhoptry protein provides new insights into the association of the ROP2 protein family with the parasitophorous vacuole membrane. Cell Microbiol 9: 54–64
Frénal, K. et al. (2014) ‘Plasticity between MyoC- and MyoA-glideosomes: an example of functional compensation in Toxoplasma gondii invasion’, PLoS pathogens, 10(10), p. e1004504. doi: 10.1371/journal.ppat.1004504.
Gubbels, M. J. et al. (2006) ‘A MORN-repeat protein is a dynamic component of the Toxoplasma gondii cell division apparatus’, Journal of Cell Science, 119(11), pp. 2236–2245. doi: 10.1242/jcs.02949.
Lamarque MH et al. (2014) Plasticity and redundancy among AMA‐RON pairs ensure host cell entry of Toxoplasma parasites. Nat Commun 5: 4098
Lentini, G. et al. (2021) ‘Structural insights into an atypical secretory pathway kinase crucial for Toxoplasma gondii invasion’, Nature Communications. Springer US, (12:3788). doi: 10.1038/s41467-021-24083-y.
Mueller, C. et al. (2013) ‘The toxoplasma protein ARO mediates the apical positioning of rhoptry organelles, a prerequisite for host cell invasion’, Cell Host and Microbe, 13(3), pp. 289–301. doi: 10.1016/j.chom.2013.02.001.
Uboldi, A. D. et al. (2015) ‘Regulation of Starch Stores by a Ca2+-Dependent Protein Kinase Is Essential for Viable Cyst Development in Toxoplasma gondii’, Cell Host and Microbe. Elsevier Inc., 18(6), pp. 670–681. doi: 10.1016/j.chom.2015.11.004.
